# Supplementary material for: Molecular characteristics of immunocytes infiltration in primary central nervous system lymphoma
Source: Front Genet. 2022 Aug 17;13:921823. doi: 10.3389/fgene.2022.921823 (PMC9428130; doi:10.3389/fgene.2022.921823)
Supplement: Supplementary file 2 [file Table1.XLSX]

## Sheet: Table of Contents
Table of Contents
S1 Table: The expression profiles of 82 PCNSL patients
S2 Table: The details of 119 modules
S3 Table: The gene ontology enrichment results of 119 modules
S4 Table: The result of differential expression analysis between cluster A and B
S5 Table: The result of differential expression analysis between cluster A and C
S6 Table: Prediction of DEGs-targeted miRNAs based on the miRNet database
S7 Table: Prediction of DEGs-targeted miRNAs based on the miRTarBase database
S8 Table: Prediction of DEGs-targeted miRNAs based on the StarBase database
S9 Table: Prediction of DEGs-targeted miRNAs based on the miRNet, miRTarBase, and StarBase databases
S10 Table: Prediction of DEGs-related miRNAs-targeted lncRNAs based on the miRNet database
S11 Table: Prediction of DEGs-related miRNAs-targeted lncRNAs based on the StarBase database
S12 Table: Prediction of DEGs-related miRNAs-targeted lncRNAs based on the miRcode database
S13 Table: Prediction of DEGs-related miRNAs-targeted lncRNAs based on the miRNet, StarBase and miRcode databases
S14 Table: Construction of the ICI score
S15 Table: GSVA identified 44 signaling pathways with significant difference between HSG and LSG subgroups
S16 Table: Prediction of hub genes-targeted miRNAs based on the miRNet database
S17 Table: Prediction of hub genes-targeted miRNAs based on the miRTarBase database
S18 Table: Prediction of hub genes-targeted miRNAs based on the StarBase database
S19 Table: Prediction of hub genes-targeted miRNAs based on the miRNet, miRTarBase, and StarBase databases
S20 Table: Prediction of hub genes-related miRNAs-targeted lncRNAs based on the miRNet database
S21 Table: Prediction of hub genes-related miRNAs-targeted lncRNAs based on the StarBase database
S22 Table: Prediction of hub genes-related miRNAs-targeted lncRNAs based on the miRcode database
S23 Table: Prediction of hub genes-related miRNAs-targeted lncRNAs based on the miRNet, StarBase and miRcode databases

## Sheet: S1 Table
S1 Table: The expression profiles of 82 PCNSL patients
gene_symbol	GSM854942	GSM854943	GSM854944	GSM854945	GSM854946	GSM854947	GSM854948	GSM854949	GSM854950	GSM854951	GSM854952	GSM854953	GSM854954	GSM854955	GSM854956	GSM854957	GSM854958	GSM854959	GSM854960	GSM854961	GSM854962	GSM854963	GSM854964	GSM854965	GSM854966	GSM854967	GSM854968	GSM854969	GSM854970	GSM854971	GSM854972	GSM854973	GSM854974	GSM854975	X3	X10	X11	X12	X13	X15	X22	X25	X31	X32	S003	S005	S007	S009	S010
A1BG	6.11642	7.10159	7.52094	6.61705	7.31366	4.47141	6.35449	7.28377	8.08402	7.52856	8.42965	8.53289	6.01894	2.08095	9.13471	7.61362	7.50321	8.42014	7.84851	3.77467	7.93522	8.42058	7.49643	5.29025	6.60414	7.4182	7.94969	4.56985	6.77867	8.03675	8.51903	7.24139	7.41046	6.92136	2.72015	3.10366	3.02323	4.37236	2.21071	3.06242	2.17353	3.9682	2.08689	2.03447	4.16508	4.66711	4.43617	3.44744	3.40591
A2M	9.7589	9.89834	9.5611	8.9341	9.18181	9.69087	9.26312	9.43546	9.07998	9.50698	9.15302	9.60253	7.42085	9.91083	7.12773	9.5671	9.40012	9.70246	8.63437	9.88234	9.37258	9.51268	10.1743	10.2056	9.11432	8.0205	9.15614	8.89833	9.61465	9.21002	9.08	8.60089	10.0839	9.88807	13.4981	12.3169	12.9725	11.5323	13.6656	13.0336	13.399	14.345	12.108	11.925	12.4175	14.9559	15.0542	12.7403	15.1594
A2ML1	5.47487	6.4072	3.90854	5.10072	5.95105	5.63475	5.7977	5.70022	6.0516	6.95824	6.24674	2.54921	5.64671	7.07306	5.93869	5.9395	5.71692	7.17978	5.40911	5.67672	5.97998	5.5712	4.2934	5.81881	4.05027	4.21092	3.68127	4.41535	5.37801	2.80403	5.37029	4.7393	4.41134	3.88971	7.56359	7.56017	3.34582	5.37366	5.41731	0	1.11797	4.14928	2.08689	0	2.92365	5.69617	6.88714	2.4605	4.3362
A4GNT	6.4137	7.05117	6.35084	6.22018	5.76927	3.35917	5.90431	4.12114	6.72641	6.95102	7.08858	6.86308	6.35534	6.76418	7.55437	7.22503	3.67454	4.60316	6.70616	4.78859	6.46878	7.06452	6.91105	6.11861	5.87056	7.23152	6.84867	6.4799	6.28425	5.91983	6.81595	6.51258	6.26938	6.4983	0	0	0	0	0	0	0	0	0	1.02307	0	0	0	0	0
AAAS	9.08429	7.79479	8.12164	8.96645	9.211	7.06208	8.4634	8.51339	9.13918	8.96912	10.3514	10.1732	6.2122	10.0981	10.2607	8.64884	9.9841	9.00241	9.7992	8.61271	8.29246	5.38701	6.77576	8.01758	9.78594	8.68271	8.94273	9.36693	8.40513	8.30493	9.89745	8.42342	7.78459	7.80979	11.0167	11.2152	11.3171	10.5834	11.6233	10.872	11.1111	11.0571	11.0776	11.484	10.9417	10.5672	10.6188	10.3109	10.5989
AACS	10.0692	9.47313	10.07	9.99602	9.29615	11.3251	10.4675	9.5061	9.40983	9.48946	10.6722	7.31127	6.27526	9.52265	8.45454	10.869	10.489	9.26417	10.9935	9.45609	10.5248	11.0733	8.72989	9.24755	10.3062	9.95113	10.6739	10.4874	10.7299	10.0152	11.1039	9.53721	9.47106	10.3049	9.94632	9.58532	10.4454	10.0933	10.5035	9.68205	12.2573	9.5733	8.83557	11.5281	10.3069	9.01852	9.23355	9.92225	9.8247
AADAC	3.25405	4.50448	5.77106	3.27326	5.20606	5.59784	5.39812	2.7385	3.7831	3.07139	6.76057	3.9418	7.87036	4.69857	5.23106	4.70373	6.17777	5.10928	6.24445	5.09661	2.44387	4.95737	4.31902	1.53043	4.66478	2.70779	2.91724	5.85191	3.88904	3.08019	6.51609	3.90237	3.76412	2.61475	0	0	0	0	1.49289	0	0	0	0	0	0	0	0	0	0
AADACL2	1.57365	1.60277	4.98906	1.9207	1.78042	4.13478	4.08684	5.19883	5.45121	2.24293	4.35796	2.78498	7.70094	5.95665	6.68696	3.52445	4.50662	5.92094	1.84416	5.79839	2.68239	2.764	2.78016	4.58404	3.76701	3.43415	5.06745	1.84416	0.73521	4.36866	1.76502	2.68109	2.47025	1.77199	0	0	0	0	0	0	2.17353	0	0	0	0	0	0	0	0
AADAT	6.17119	6.86977	6.03694	6.34511	2.56803	5.17466	7.52094	3.52965	5.83563	6.14443	3.46774	6.72828	9.21769	6.74699	4.08809	6.68967	7.00931	8.37783	3.98375	4.94897	6.262	8.8697	8.02809	7.06685	3.3716	5.17978	4.87404	3.75532	6.74479	6.12175	7.22525	6.58704	5.79679	7.22135	5.2223	2.0893	4.34714	4.22007	7.51137	4.15449	10.7357	5.06359	3.27235	4.68783	4.00517	8.69658	9.08557	5.40726	6.50598
AAGAB	6.732	7.24083	7.49502	6.52549	7.59	6.98854	6.88527	8.14272	6.9723	7.91996	8.73818	7.78112	7.32307	8.53654	7.70097	7.09607	7.61826	6.96965	6.85021	7.0624	8.17919	6.01063	6.67306	6.65619	6.74288	8.04339	6.61599	7.39989	6.65379	6.69774	8.21601	6.8287	5.67219	6.35528	10.6693	10.8295	11.0293	10.8212	10.8073	11.2658	10.7386	10.6627	10.3094	11.2263	10.3892	9.98419	10.0842	10.6299	10.607
AAMP	9.61343	9.48595	9.26993	9.09439	9.67988	9.37435	9.40864	9.38815	9.5536	9.8352	10.0307	10.2627	8.722	9.18966	9.6108	9.10862	10.0775	9.66873	10.3936	9.84216	10.1898	6.54733	10.0425	9.87928	10.0172	9.90291	9.50762	9.75637	9.14114	9.96837	9.91463	9.33254	9.57409	9.50423	11.3699	11.1926	11.691	11.0403	11.4181	11.6132	11.5762	11.5808	11.0072	11.5747	11.5445	11.3303	11.9026	11.5734	11.3252
AANAT	2.81888	2.89365	5.88582	4.76154	2.9544	2.87068	2.85139	2.94438	3.50444	3.02975	5.36872	5.33568	5.5453	3.2124	3.22335	2.32184	2.99774	3.04558	6.18111	3.59447	3.79457	4.18706	2.96186	2.91666	5.8262	2.81688	3.16901	6.50102	3.20091	6.28482	3.49726	4.66642	2.57984	1.83785	1.51759	2.0893	1.01332	3.04651	1.89599	1.63276	1.74021	0	1.66245	2.62321	0.956867	2.34133	1.66607	2.67917	1.45699
AARS	11.8118	11.7599	11.3308	11.8568	11.4792	11.3452	11.848	11.9237	12.0153	11.666	12.2376	12.0184	6.32424	11.734	12.0522	12.4699	13.1544	13.1695	11.9132	12.7978	11.9393	7.37254	11.9922	11.9583	11.6794	11.3364	12.1158	11.734	11.3814	11.8118	11.2591	11.1071	11.7475	11.702	12.7393	12.3557	12.4356	12.6413	13.1077	12.8845	13.2936	12.2035	11.7689	13.2944	12.674	12.5971	13.127	12.2545	12.1707
AARS2	9.20066	9.20562	8.99294	9.1745	8.59917	8.44409	7.80749	8.8934	8.77728	8.34039	9.36108	8.66544	5.18463	7.89524	8.47967	10.3743	9.704	9.34595	10.5683	9.99405	9.44808	7.99609	8.31405	8.82771	9.47275	9.13482	9.22453	9.50898	8.31356	9.62906	10.3985	10.5174	8.85135	8.09666	10.1751	10.1852	9.64854	9.4581	9.81829	10.1874	10.6863	10.3358	9.82713	9.85469	10.6353	9.2578	9.31458	9.90473	9.60788
AASDH	9.63784	9.26381	9.5543	9.70273	9.4647	9.26592	9.57259	9.08663	9.841	8.88256	9.87203	10.0589	5.67939	9.39909	9.81319	9.12595	9.59017	9.77335	9.88751	9.6678	9.30065	7.51855	9.06343	9.61136	9.15222	9.34406	9.40072	9.56298	9.09953	9.43522	9.32413	9.38696	9.16286	9.11102	9.3009	9.43511	9.57916	9.41928	9.87096	10.054	10.4605	9.22535	9.13133	8.92833	9.68565	9.06583	9.07979	8.88852	8.93831
AASDHPPT	8.52951	9.10681	8.77744	8.41925	9.18209	8.48211	9.79242	8.63394	8.72987	9.03951	9.2853	8.51983	6.80033	8.86998	9.5474	7.74331	8.03139	8.79533	7.90756	8.63052	8.48558	5.15923	8.28569	8.13064	9.16894	8.61547	8.77022	9.12562	8.43	9.30162	7.73684	9.38071	8.73201	9.44061	10.8388	10.4885	11.3835	10.9055	10.9149	11.7563	11.5701	10.5137	10.4196	10.4866	11.2157	10.9572	11.585	10.7457	10.566
AASS	6.74363	7.63612	7.11133	6.19753	6.54341	6.57701	7.59217	6.33311	5.4519	6.31297	5.75838	6.00821	5.21543	5.68237	3.5398	5.09023	6.16426	7.65927	2.54575	4.67553	4.68077	4.2675	9.08267	7.94247	3.1309	5.35135	6.93623	3.86455	7.37722	5.16922	2.58196	6.49268	7.49907	7.5664	7.54931	5.84366	6.83364	7.0299	9.31923	5.65463	8.90951	8.27483	5.35975	6.274	7.14183	11.0583	10.9505	8.34159	8.81794
AATF	11.0324	10.7566	11.2118	11.1378	11.4717	11.0049	11.2243	10.9956	11.2379	11.3491	12.2738	11.5017	5.16055	10.9422	11.2336	11.2711	12.1167	11.2014	11.9869	11.2096	11.3853	10.2888	11.1683	10.5774	11.4641	11.572	11.0336	11.4628	10.8866	12.3072	11.7787	11.4616	11.0179	10.9692	11.765	12.4133	12.4839	11.893	12.07	12.2208	11.5623	11.9623	11.95	12.0245	11.811	11.6997	11.8364	11.8679	11.3538
AATK	9.51482	10.7511	9.82034	10.1568	9.20329	9.39434	9.74762	9.32764	9.03514	9.20524	10.0762	9.06773	9.82477	7.96303	5.71539	7.89174	10.0307	12.682	9.03497	9.51814	8.50705	10.7368	11.4567	10.5636	9.38271	9.05014	8.39797	7.36911	8.70921	7.80908	8.56829	8.95441	9.36734	8.91606	9.15765	6.04676	8.46939	5.47809	12.1818	5.68441	8.76562	8.66162	6.85517	4.13059	10.294	14.3692	15.2675	9.84098	11.5238
ABAT	10.0572	9.94114	8.91891	9.20776	8.50257	8.0355	9.8539	8.74578	9.24361	9.31757	8.16553	9.07037	6.71348	6.82095	7.21802	9.12159	9.97868	9.36661	8.21759	9.61109	8.18276	7.45948	10.3871	10.4251	7.18557	7.50837	8.4042	6.63009	11.0219	7.42723	8.73366	8.03529	9.47302	10.2098	9.68738	6.52593	9.54809	8.89841	10.3232	9.79896	8.13904	8.64285	9.68444	7.57692	9.65398	11.105	12.1385	9.51305	9.69096
ABCA12	5.12037	2.56543	5.0837	3.16661	5.30819	5.14376	4.2497	5.02903	2.40728	5.41917	4.32295	1.651	7.40361	2.1553	7.58004	7.93509	2.49686	4.07298	5.9906	4.16276	5.14004	7.50618	5.22097	5.65237	5.4429	3.19041	5.71274	5.91282	4.43043	5.40923	6.41834	5.9332	2.8285	4.44103	0.949771	0	2.34318	4.44287	1.89599	2.64447	1.74021	0	0	4.85152	0	3.02121	0	0	0
ABCA13	1.78395	2.08548	3.90615	2.80788	2.4274	3.74067	3.29869	2.89272	1.97453	4.99265	3.86099	2.64361	4.69157	4.51502	4.99512	4.72753	4.85477	2.46325	3.51323	4.2685	3.05892	5.04254	2.67032	4.19873	1.81331	3.36075	2.44464	3.90158	3.82085	3.20526	5.26571	4.11006	1.93408	3.44308	3.36676	2.0893	3.02323	0	5.74473	5.42698	2.50631	1.03317	1.05851	4.2132	1.52716	2.82814	4.20069	5.60712	2.99664
ABCA2	6.2624	6.63799	6.39305	6.55033	6.23287	4.85437	6.95002	5.5334	5.17096	5.24856	6.38943	5.76467	7.1643	5.77969	4.79195	6.70879	5.224	7.7977	4.00634	5.70012	6.04083	8.47822	7.62073	7.0566	4.87377	5.28025	5.83417	4.4676	5.65403	5.04073	5.5617	5.24807	6.36246	5.9256	11.8417	9.88924	11.2039	9.74297	14.1656	11.8172	11.9672	11.5744	10.3861	10.8707	12.0615	16.3269	17.0971	12.1814	13.5457
ABCA4	4.66871	3.64772	3.25237	3.93486	4.20185	4.12908	4.4105	3.5155	3.52596	5.35384	4.17142	3.48948	5.7821	4.6261	5.04818	6.54553	4.14114	3.80959	4.01478	4.80108	4.65745	5.39829	4.58529	3.48231	3.77119	4.63115	4.99774	5.14737	2.82235	3.6222	4.68783	3.03132	4.3309	4.05081	3.23022	2.0893	0	2.03996	2.21071	0	3.00405	2.37464	1.66245	1.02307	0	3.34374	3.10555	3.03677	3.28195
ABCA5	7.05564	5.78857	4.62127	7.34763	6.19883	6.12546	5.82788	6.02035	7.29601	5.67264	5.14949	5.29401	7.32193	5.48161	5.13487	7.81524	6.81364	7.51988	6.41922	5.86532	6.75642	5.30801	6.43136	5.02562	6.34149	5.8959	5.49679	7.35481	5.87788	5.47955	6.99851	7.3544	5.77862	7.2932	9.36345	9.23661	7.80119	8.22278	9.29026	8.85559	8.72629	9.34394	7.88241	9.36989	10.0482	9.85866	10.1533	8.31735	8.87537
ABCA7	10.386	8.92457	10.5318	10.0791	9.19707	8.81237	8.86094	10.4434	8.6945	9.88181	9.90454	8.64968	3.29002	5.07914	7.83405	11.3408	10.4203	8.1282	9.67131	8.82773	10.706	9.76246	7.76969	9.01288	8.77553	10.8005	9.98604	9.78738	9.34434	10.4547	11.1675	10.4101	10.4302	8.22437	11.7275	12.2768	11.1654	10.9756	11.8167	10.9959	9.17496	11.5168	11.621	10.7548	12.3282	10.0535	9.07689	11.264	12.4771
ABCA8	6.27645	8.19774	7.45391	5.8235	6.60843	5.30463	8.37735	5.26089	5.8786	5.80416	6.70216	4.33797	7.12545	7.79363	5.64346	5.47137	5.26391	9.63644	4.58635	6.85092	4.37869	6.05823	8.0803	7.87185	6.18712	4.95714	6.56844	6.38504	6.44203	5.16643	5.09507	5.69585	7.05231	7.47416	8.6259	4.69811	7.88439	5.63692	10.9941	4.46013	6.22374	7.72349	5.94568	4.2132	7.80153	13.2604	13.6405	9.14647	9.97612
ABCA9	5.84334	5.80313	5.80754	5.24388	5.64169	4.46223	4.36177	5.72438	6.14681	5.59871	5.70407	3.94574	5.76247	3.89459	5.60524	6.18686	6.00539	5.50193	6.61743	6.5131	7.56014	4.82682	6.44759	5.41333	4.82669	4.79002	4.90372	5.64466	4.86289	5.77933	6.57901	5.5929	5.80963	5.63345	5.89938	9.68378	6.71277	6.40995	9.02726	7.14742	5.43079	8.96934	9.60442	7.30287	6.19896	7.77899	8.25916	8.14901	7.42663
ABCB1	7.85758	7.4768	7.14418	7.25438	7.16142	8.06029	8.12715	7.36304	7.61233	7.9627	7.359	7.73132	9.27924	7.70627	7.41403	5.7093	6.4463	8.14228	6.8534	7.27176	6.65505	6.00708	8.22877	8.16508	6.95425	6.07275	7.40429	6.47785	8.5247	7.6557	6.10266	6.47505	8.01224	8.32912	8.63944	6.07025	8.59251	7.12947	8.82278	8.86212	4.53841	7.36897	7.39943	7.05666	6.48321	9.94156	10.4191	7.51542	8.54884
ABCB10	9.58803	9.04904	9.87533	9.63563	10.5972	10.1249	9.95974	9.27246	10.0806	9.63737	8.41119	8.19652	8.67459	8.60523	10.128	6.60935	7.21659	7.60892	8.62346	8.68901	10.2888	3.20901	9.13968	8.84518	10.43	8.45913	9.51368	10.0791	9.47872	10.1722	8.59498	8.51803	10.164	9.68005	10.3146	8.69501	9.53031	9.80452	9.37943	9.56488	9.15733	9.69487	9.27693	10.0173	10.4814	9.15603	9.37486	10.2577	9.49027
ABCB11	5.12739	5.65385	3.67587	4.33491	5.39089	4.22317	3.82553	2.27796	3.90528	4.80516	6.33356	5.35806	5.37293	5.91442	4.60406	3.822	3.74787	2.66526	3.42179	3.84781	3.33101	3.86574	2.6022	3.53309	3.06191	4.30801	2.92103	4.37541	3.82674	6.16415	6.05313	4.19218	4.68863	3.87772	2.2407	3.80958	1.01332	2.36451	0.931502	1.036	1.11797	2.86376	3.10088	0	0.956867	1.01216	0	1.88848	0.905099
ABCB7	9.6717	9.05154	10.3374	9.87334	10.5801	9.28819	10.0764	9.49975	10.229	10.0021	10.4346	10.1973	3.00667	11.0064	9.99274	10.1065	9.80626	9.08085	10.3162	9.73545	9.70515	9.16183	8.65305	9.52321	10.2829	10.2335	9.41313	10.9447	10.055	10.7795	10.5611	9.88784	9.60096	9.01882	9.90766	10.5772	11.2354	10.0173	10.0993	10.9765	11.1126	10.5753	9.79759	10.4887	10.4565	9.34611	9.38427	10.0878	9.64137
ABCC1	9.43214	9.11755	9.34644	10.2877	9.46803	9.2845	8.63674	9.88377	9.24625	9.22307	10.8193	10.6568	5.21057	9.69178	9.7522	10.1921	10.9056	7.9787	9.86061	9.43945	9.84796	6.60718	7.97522	9.10856	10.0697	9.9231	9.21877	9.38708	8.93521	9.55958	9.49841	9.62237	9.11278	8.744	11.8668	11.5021	11.175	11.0188	11.0427	11.5971	12.4483	12.3934	11.0313	11.8905	11.3149	9.59404	9.25936	11.9905	11.9325
ABCC10	9.29313	9.28402	8.86026	9.31999	9.00954	9.40519	8.65987	9.11384	8.69234	8.4259	9.46381	9.12153	7.07116	8.60078	9.0403	11.2386	10.1615	9.88968	9.03368	10.1187	9.0712	9.06321	8.78711	9.14152	8.78111	9.45847	9.5326	8.55986	9.65898	8.9802	10.3859	9.688	9.63498	9.06559	9.31995	9.57304	9.45065	9.01294	9.74392	10.313	9.99331	10.6047	9.51758	10.1827	10.4776	9.83637	9.61771	10.1623	10.018
ABCC12	3.29218	4.06435	4.59936	4.44771	4.4085	3.84942	3.55545	3.63287	3.11507	4.90641	5.25269	3.75183	3.30299	5.5035	5.6791	4.56907	2.19364	2.64237	4.03249	2.46126	2.25752	7.19552	4.07184	3.72567	3.0052	4.32648	3.89877	2.53247	5.14217	4.68755	3.71975	4.39357	2.06851	4.16264	1.51759	0	0	0	0	1.63276	0	0	0	1.61564	0	0	0	0	0
ABCC2	4.89185	1.98461	2.10031	2.33548	2.61697	5.0423	3.87052	2.33673	2.33969	2.00183	2.89164	5.53549	4.36905	2.87836	2.23901	3.23445	3.87604	3.49459	2.95492	5.12929	3.645	2.8156	5.68883	2.19441	4.22387	5.48816	2.63315	2.38182	4.52921	3.00737	2.74138	3.66766	2.09	6.06989	4.4871	5.11433	5.11321	6.84698	6.369	6.19941	7.60947	4.87066	6.36121	5.40223	6.16152	4.97764	5.32635	5.46725	6.32936
ABCC3	6.70225	7.94763	6.78101	6.45818	5.31147	7.02281	5.97806	6.63374	5.58585	6.18577	6.16443	5.90974	7.23498	5.37837	5.33134	7.82802	6.04013	4.2507	7.4781	4.07102	5.95113	6.87573	6.47411	7.67585	6.37921	6.3032	6.31439	5.35876	6.53001	5.47216	5.61089	8.50551	7.36424	8.2609	8.32849	8.68743	8.27436	8.73941	8.65109	8.94133	6.59953	11.5096	8.71064	9.00858	8.08764	6.17362	7.28914	10.4558	10.0204
ABCC6	3.4633	4.78441	5.03747	4.1467	4.71369	4.97023	3.71258	3.68385	4.11229	5.20849	5.43933	4.37339	4.01945	3.27038	6.91199	3.40441	4.18752	5.96474	4.07985	5.3482	4.07994	4.49325	4.88822	4.72178	5.30978	4.94989	4.28886	4.114	4.6901	3.86748	4.4244	4.5037	4.39024	3.93257	2.91092	4.69811	2.83012	0	5.07302	3.52423	3.79437	1.62902	2.41443	2.35867	3.09233	6.15316	5.67215	3.44744	5.05697
ABCC8	5.19321	3.49569	4.4532	3.70569	4.8446	4.25666	4.64187	3.56742	3.99136	4.96166	4.02395	3.59091	4.70011	3.90903	4.38483	4.27235	3.93423	6.21817	5.25542	6.89973	4.21017	4.67057	6.13331	4.06039	3.0559	4.01234	3.43002	4.04251	5.9739	5.36577	4.93765	3.59156	3.44707	5.50266	6.62665	2.90897	3.34582	3.50773	6.77967	3.06242	0	6.35017	2.90624	0	2.51234	7.64615	8.40967	5.21072	7.33603
ABCD1	7.45592	6.9779	7.39389	7.337	8.0669	7.14038	7.42837	7.42937	7.75498	7.91596	8.39532	7.5158	9.47351	8.55375	4.70356	8.20205	8.68871	6.20925	8.2755	8.81098	6.92455	7.51933	7.69356	7.66476	7.99668	8.69845	8.27768	6.54733	7.97947	5.49308	7.22826	8.68525	7.37091	6.95694	8.08297	8.77937	8.51429	8.94775	8.44869	9.43076	7.31294	10.476	8.61028	9.94509	7.95714	9.81698	9.55656	10.535	10.1457
ABCD2	2.08279	4.27106	4.67101	5.05095	5.12037	4.10464	4.81149	4.61679	5.25025	4.54225	3.11454	6.27387	0.345694	6.24495	7.05129	6.31263	1.02483	0.744874	3.0276	2.02737	2.05645	1.56397	2.13631	4.79767	4.5393	2.2675	4.44991	4.76977	5.59784	5.34378	3.31687	1.78296	6.62361	5.76569	6.18449	2.90897	5.98029	7.8407	7.60847	9.44822	2.77654	5.49037	6.80016	7.73206	4.7735	6.89438	7.18525	8.069	6.87117
ABCD4	8.09092	8.02515	7.47942	7.79673	7.6362	6.71467	7.86117	6.81403	7.79071	7.95885	6.27508	7.37658	6.91783	6.56077	6.71213	7.09528	8.26878	7.28102	6.78544	5.93186	7.65793	5.74176	8.10818	7.8403	8.5672	8.59686	8.57124	7.40116	7.39412	7.72886	7.8176	7.36402	7.7303	7.74794	10.6543	10.8626	10.2991	10.0403	10.7583	10.7077	10.5431	10.8921	10.277	10.1556	10.4173	11.1891	10.9818	10.6767	10.5023
ABCE1	10.7519	10.7015	11.4511	11.4859	11.064	10.8533	11.0058	11.4053	11.7941	11.8361	10.7675	12.0919	11.1838	11.3184	11.4581	10.0307	10.7763	10.0712	10.0167	10.1857	11.6832	9.71796	10.6137	10.6396	11.4216	11.0909	10.9706	11.5213	10.3562	11.1399	11.0185	10.7382	10.7113	10.6679	12.512	11.7796	12.8319	12.2764	12.4612	12.9172	13.5315	11.902	12.1805	12.2649	12.4155	11.4235	11.6302	11.9539	11.246
ABCF1	11.6573	11.3716	10.6961	11.6703	11.6527	11.3271	11.0918	11.5093	11.8253	11.4263	12.2692	12.3137	6.02523	11.394	11.1352	11.1171	12.0164	11.6049	12.2266	12.5001	10.7222	11.969	10.9952	11.3271	12.0991	12.1053	11.8836	11.5875	10.9238	12.1002	11.7283	12.0017	11.666	11.2	12.1362	12.0157	12.3044	12.1288	12.0654	12.5231	12.5259	12.5248	12.0506	12.2558	12.8363	11.0597	11.3661	12.4275	11.7755
ABCF2	8.26516	7.97737	8.67133	7.16849	8.74057	7.46436	7.15414	8.24572	8.57466	8.50786	9.5747	8.90605	7.73224	8.68033	8.8745	8.62013	9.36693	8.34684	9.52831	9.06347	8.21396	8.59867	7.77891	8.27926	8.50186	8.26848	7.64541	8.20355	8.13312	9.1206	8.88648	7.88554	8.71159	7.33844	12.0655	11.6853	12.077	11.2435	11.5223	12.0962	11.6155	11.5719	11.4584	11.8357	11.6698	10.5931	10.9273	11.6635	11.4016
ABCF3	8.24758	8.22457	7.76734	7.99317	8.51903	8.30554	7.26597	7.81973	8.95272	8.91552	8.62981	9.30506	9.23559	8.03547	6.92864	8.93001	8.81252	9.49975	8.88701	9.00322	8.42165	6.45012	8.55716	7.7265	8.44713	8.76415	8.30308	8.95623	8.41195	8.41049	8.70254	8.19527	8.25494	7.95862	10.7949	10.9951	10.8837	10.4635	10.9721	11.0583	10.4748	11.6552	10.2205	11.1186	10.782	10.8884	11.1129	11.3139	10.9984
ABCG1	10.1245	10.8816	7.85169	8.16979	9.89617	10.2504	9.12259	8.75825	9.30172	8.72624	9.12829	9.68126	7.99555	9.75561	9.78271	8.27637	8.97698	9.34637	7.3978	8.64412	6.61213	8.33759	10.3517	9.49314	7.69832	9.18945	8.79446	6.87067	10.1129	7.20353	5.86429	9.53358	9.72779	10.0568	9.60003	9.04542	8.98357	10.2217	10.0409	11.0062	10.9029	12.158	11.6997	10.1634	10.3398	10.8953	11.4676	11.5756	10.3877
ABCG2	8.72733	9.16012	9.10393	8.48567	7.25932	8.3887	9.68996	8.19527	9.70799	8.72901	7.29105	9.30465	6.15501	9.86271	7.79354	4.6312	6.80015	10.8448	5.97955	9.63198	9.38488	7.61117	9.93307	10.0028	7.32408	7.78008	8.21031	7.45156	9.33084	7.36072	7.19428	7.12657	9.23405	9.34684	9.04766	2.90897	6.94517	6.0746	9.43721	6.25999	6.26823	6.54061	5.97081	4.43595	9.11957	10.1183	10.8798	6.08023	7.63099
ABHD11	5.73233	5.80875	5.58796	5.97994	5.12602	5.30914	6.04872	5.56045	5.48321	5.17145	5.71288	5.51688	7.25935	6.608	5.96527	6.37231	6.00152	7.45673	5.68478	6.063	5.63588	8.78903	6.13793	5.81785	5.89217	5.31164	5.60503	5.56881	6.75745	5.76598	6.25981	4.96303	6.62685	5.03419	8.63269	8.18892	8.58487	7.38363	8.45243	8.29489	9.05311	8.83694	7.7508	8.48859	8.20271	8.94005	8.71591	8.41196	9.24261
ABHD12	8.86325	9.57808	8.77723	9.05631	8.99478	8.87351	9.21166	8.89414	8.97302	8.89735	9.33962	10.2029	7.68282	9.69407	8.94531	8.96965	9.02815	11.7287	9.08719	9.95268	9.75456	10.9742	10.6154	9.96901	8.81764	9.35185	9.45348	8.65495	9.40111	8.24935	8.83475	10.0368	9.68471	10.0404	10.8159	10.7233	10.11	10.3749	11.1629	10.683	10.0081	12.0918	9.82023	10.832	10.437	12.7513	12.7007	11.2417	11.4782
ABHD14A	8.39097	8.89123	7.95595	7.96782	8.84813	7.90698	8.32333	8.61774	9.74695	8.87957	10.3595	9.71283	7.19229	9.26042	8.66577	9.61782	7.84475	9.93717	8.97421	10.3464	8.66481	11.9785	8.92139	8.83286	9.34173	8.30694	9.23956	8.73024	9.00778	8.705	9.69521	9.39394	9.60839	8.527	8.49419	8.41214	7.74064	7.2226	8.07441	8.45461	7.70966	8.04833	7.06804	8.3171	6.85565	7.36392	8.39111	7.30963	7.4193
ABHD16A	6.84247	6.7891	6.16018	6.66278	7.00003	7.52085	7.13617	7.08926	6.94319	6.19079	7.40481	7.87275	4.63878	7.5688	6.7072	7.8679	6.98013	7.60628	8.54843	8.07348	6.37788	7.19722	7.43402	7.60032	7.02998	7.37272	7.13673	6.86735	7.08417	7.00035	8.43192	8.21387	6.80808	7.21453	4.90104	6.16055	6.29297	6.35616	6.84944	6.54607	6.00456	5.99528	6.17917	6.17442	6.74609	6.76546	5.79018	6.09931	5.82912
ABHD16B	2.42916	2.68349	3.76894	3.1907	2.68673	2.64272	2.56933	2.76872	2.68602	2.70865	2.80579	2.67039	2.751	2.43934	2.46759	2.97555	2.74418	2.26195	2.57261	3.43309	2.45856	2.83321	2.55091	2.57616	2.79517	2.68379	3.6	2.61497	2.34634	2.83137	3.0807	2.65404	2.65176	2.05018	0	1.06014	0	0	0	0	0	1.03317	0	1.61564	2.51234	0	0	1.88848	2.16694
ABHD3	11.3754	10.9849	11.0003	10.5245	10.2465	11.6126	11.2073	10.436	10.1065	11.3798	9.13221	8.70839	8.62843	9.06173	9.94371	9.54011	9.33002	7.72348	9.39948	8.69763	11.0289	7.98622	8.982	11.143	11.2537	10.8863	11.1259	11.0485	11.4229	10.2583	10.0545	10.3405	10.5062	11.6678	10.2062	10.2289	11.0852	10.8187	11.7396	10.9892	7.74944	10.5116	9.65761	9.95412	10.6872	10.2578	9.73825	10.848	10.2383
ABHD4	7.93724	8.12874	7.5176	7.92425	7.84053	6.75757	7.94023	7.46896	8.1397	8.11957	8.5625	8.7593	9.17569	8.55599	8.43613	8.69744	7.66902	8.77597	8.57596	8.59713	6.2181	9.46997	9.03904	8.63729	6.4137	6.92902	7.97379	7.4889	7.87403	7.3267	7.83983	8.57367	8.40456	8.55623	9.58261	8.71377	9.86096	9.47923	10.2029	9.77667	9.95469	10.4981	9.23347	9.23058	9.36375	10.6361	10.7871	9.17373	9.55363
ABHD5	6.87066	7.64419	7.32288	6.83211	7.14969	7.12412	7.53572	7.35163	6.76362	7.33172	5.82754	5.9909	6.35592	6.73652	6.66848	6.73041	5.68391	7.59677	5.63769	6.69512	6.691	6.91508	7.85453	7.5114	6.7891	7.20355	6.69682	7.87443	7.27659	7.19646	6.9943	7.05909	7.25878	7.8029	8.10266	8.88911	8.42305	8.70754	8.89054	8.93515	8.65687	9.32052	7.50639	8.4761	7.27051	9.88838	9.79936	9.0044	8.67741
ABHD6	6.13884	7.17687	6.79693	6.63354	7.13939	6.72021	7.43844	7.36449	7.46543	7.03244	8.12048	8.08578	3.84969	8.47182	5.05213	7.05327	6.37093	9.14265	5.70217	7.69468	6.51796	4.41077	8.72563	7.46809	6.98297	7.32524	6.9135	7.02762	7.3472	7.16417	6.82391	7.19942	7.37537	8.41022	8.74971	8.93461	8.11389	6.99513	9.82696	8.38831	8.46473	9.21777	7.29388	8.12776	9.59726	11.632	12.0269	8.70451	9.11899
ABHD8	5.45384	6.01188	5.7682	6.57259	7.36696	4.66808	4.33568	6.76605	8.07041	7.57322	6.4058	6.35835	4.04637	4.7085	6.28884	6.11197	7.3901	6.45288	6.82159	6.94375	6.25463	5.65354	5.20729	5.75401	4.41304	7.89338	7.52567	7.73363	7.64406	2.32667	6.79022	7.05376	6.52791	6.88738	8.38988	8.95368	8.53424	8.24762	8.38355	8.88474	4.86245	8.09877	7.95345	8.85625	8.79829	8.95786	9.04162	9.05902	9.23427
ABI1	8.94299	10.0522	9.56556	9.23513	9.77621	8.48869	9.45112	9.37846	10.3963	9.76721	8.52529	8.79975	5.6945	8.14477	9.26517	7.36698	8.12597	7.29572	8.52299	8.43677	9.97484	7.40286	7.58935	8.29749	10.1786	9.25998	8.82904	9.99106	9.28487	9.64416	8.06637	8.25645	9.67004	9.41919	12.2919	12.5211	13.281	14.1159	12.7451	13.315	11.0771	12.8365	12.7909	12.2344	13.2674	11.8756	11.6702	12.8431	12.262
ABI2	8.09662	7.68316	8.07208	8.15306	7.24426	8.32635	8.33883	8.56567	7.64	7.9196	7.32867	7.31226	8.03001	7.38978	7.02522	8.64827	7.45195	7.34866	8.29207	8.54572	8.54152	7.28185	8.39234	8.31076	8.38077	8.25498	7.85415	8.03931	7.92025	7.68986	8.24396	7.61674	7.61406	8.57088	10.1901	10.0019	9.83546	10.1537	11.2722	10.2914	12.1964	9.85016	9.75303	9.3811	10.7951	11.6232	12.2579	10.177	10.7269
ABI3	9.17068	8.53626	8.19175	8.50073	8.30352	8.58301	8.14369	8.37913	8.58831	8.31449	8.64277	8.51922	9.80476	7.29205	9.65357	8.65667	8.47936	9.40685	8.72234	8.86031	7.55249	11.9724	8.0808	8.66263	8.01463	9.00228	8.80704	8.26546	8.72307	8.32784	8.19308	8.43409	8.77111	7.67019	9.3094	9.2521	9.45275	8.88897	9.64112	10.6691	6.63394	10.1249	9.08318	10.8771	7.78931	10.8791	10.4731	9.20048	10.3496
ABI3BP	4.9201	6.73118	5.92901	5.81381	6.03686	5.16951	4.99086	6.98244	6.53262	6.02496	6.20286	6.98647	6.33968	6.37952	5.60009	7.13105	6.69821	6.33194	6.17079	5.93291	5.17463	7.36967	6.61182	7.20458	6.71193	6.65667	7.01483	6.24177	6.72361	5.88829	3.56079	6.2653	6.68607	6.27551	7.62615	9.26742	8.63008	9.8969	8.51101	8.09322	6.03062	9.41864	8.20179	11.6194	9.74064	8.184	9.11414	11.3317	11.7161
ABLIM1	10.3724	10.4636	11.2048	9.94619	8.09758	10.8446	10.1981	9.31281	10.9598	10.6635	11.3201	11.3852	10.5385	9.98115	7.27561	11.3453	9.17548	10.4102	11.1293	12.5276	7.75531	9.38571	10.4836	10.5248	9.73362	7.75601	10.4882	9.28236	10.7498	10.2864	9.14295	9.73773	10.0821	10.8254	10.1739	10.9364	13.2762	13.0969	13.1011	13.7198	12.2573	12.0004	10.992	11.7733	12.0242	11.9932	12.011	12.5866	10.7737
ABO	4.97296	4.59988	5.49281	5.76749	5.56295	3.35701	4.35415	4.21214	5.74957	4.42561	3.08944	5.79942	7.01796	3.47381	3.25722	3.06631	2.97236	6.85291	2.80631	3.87314	4.36159	9.02208	4.38579	4.16341	4.23189	4.38473	3.67841	4.58348	5.04329	4.31282	3.87975	4.28445	4.27075	4.48523	3.71263	4.2815	3.832	1.62054	3.33237	3.87351	4.46385	3.76109	4.63349	2.62321	1.52716	5.69617	5.36491	3.18703	4.20582
ABR	9.41188	9.05778	9.15285	9.13033	8.52816	8.46614	8.39379	8.49035	8.67566	8.92188	6.98446	9.52692	3.72488	6.7668	6.2077	10.2126	9.49787	8.62693	9.01465	9.35898	8.75244	7.91878	9.32779	9.44879	7.17732	7.43439	8.99053	7.0969	9.47856	8.29556	8.35793	8.6904	8.85601	9.4695	12.2072	11.6404	12.5835	12.2129	12.0464	12.7411	12.0026	12.8211	12.3147	12.3381	11.7677	12.8188	12.9408	12.3788	12.5697
ABRA	3.03988	1.96314	1.84831	4.59567	3.81687	2.57659	3.68527	3.21186	3.21272	2.64633	3.53875	5.07266	7.02513	3.64726	3.49074	4.05026	3.2159	3.73387	2.86951	4.99191	3.46954	5.64542	3.97157	2.349	2.72062	4.36036	2.47283	4.24221	2.39346	4.25063	4.10884	4.21473	2.74661	1.53605	0.949771	0	0	0	0	0	0	0	1.05851	0	0	1.01216	0	0	2.42314
ABT1	9.35902	8.49856	8.55708	9.17887	9.8487	9.12934	8.89891	8.6549	9.99092	9.90421	10.1784	10.6533	6.44467	10.0594	8.97083	8.93725	9.89909	9.23523	10.2876	10.5452	9.10339	4.44744	8.91436	9.0755	10.1486	9.62928	9.89333	10.3926	9.01554	9.43534	9.76544	10.0663	9.93392	9.50934	10.6077	11.2244	10.9145	10.2673	10.4981	11.0872	10.8644	11.1296	10.6499	10.9337	11.2088	9.17646	9.30221	10.8079	10.1513
ABTB1	5.11023	5.5046	5.06064	4.50793	4.72831	4.6831	5.41954	5.93716	4.59073	5.17503	3.29695	5.49305	7.24554	4.61598	4.57531	5.65491	3.75091	4.75914	5.47503	6.4961	4.63132	4.64123	5.46772	4.8004	4.07856	5.0785	5.22407	5.84416	5.01177	5.11746	5.37033	6.08782	5.68801	4.82946	9.86218	9.40078	9.61894	9.65474	10.0446	10.1926	9.08455	10.2127	9.56166	9.42509	9.93902	10.6922	10.6707	10.0479	10.1402
ABTB2	5.68741	6.29175	5.30249	6.79594	5.95561	7.08263	6.4401	5.04897	6.10614	5.99393	6.25945	5.82763	7.13065	7.71166	5.46792	8.56117	7.10492	6.62997	7.18963	5.39207	6.0738	6.60801	5.89912	6.04924	5.40811	5.60838	5.72899	6.06796	4.9153	7.9853	5.43853	5.20238	5.38276	5.56555	6.68005	7.93115	9.4777	8.58428	8.41073	10.0106	6.56428	9.21014	10.6635	10.1827	7.75829	10.669	9.54821	8.25916	8.27578
ACAA1	10.6021	10.645	10.8352	10.1278	9.84229	9.87587	10.2725	10.4368	10.331	10.296	10.4766	10.2257	7.91001	10.7546	10.5808	11.5702	10.6461	11.2353	11.1909	10.5947	10.4955	9.54794	10.707	10.6174	11.0194	10.6282	11.2156	10.7784	11.0681	10.5395	11.4391	11.9161	11.123	10.2673	11.5666	11.5951	11.2225	11.2154	11.0593	11.0858	9.70246	11.1774	11.0565	11.0415	10.0786	11.7133	11.8295	11.6171	11.1289
ACAA2	7.47958	7.29954	7.75688	8.13482	7.83265	6.591	7.34966	6.04419	8.50438	7.8804	9.02875	8.31363	5.42864	9.37981	8.49188	7.86186	7.92328	8.55911	7.6318	7.51636	8.18602	6.91523	7.37019	8.23364	8.62913	8.751	7.28477	7.85295	6.73546	8.50066	6.73245	7.39094	8.24675	7.5486	11.4164	11.196	10.9785	11.6487	11.6249	11.1155	10.5778	11.2461	10.7576	11.0187	11.6682	11.0896	10.8342	10.8036	10.5417
ACACA	8.89216	8.91033	9.44867	9.15928	9.16082	9.22741	10.1571	9.02325	9.58354	9.40499	10.4669	9.68627	8.57975	10.0811	10.2249	9.19358	9.66425	9.1701	9.34187	8.6373	9.04571	8.68329	8.37966	8.84891	9.98374	8.86463	8.68519	9.86459	8.28923	9.15977	9.1394	8.75944	8.89049	8.64577	10.8062	10.5721	11.6989	10.6143	11.0402	11.3646	12.7775	10.2689	10.148	11.1458	10.6856	11.6949	12.0738	10.9067	10.338
ACACB	7.6419	7.86802	7.65891	7.22558	6.8999	7.50622	8.92825	7.2678	7.36584	6.86419	5.86161	6.12465	7.72335	6.19765	5.43118	8.31533	6.80347	9.56838	7.47873	8.14518	7.24349	9.44259	8.33285	7.73747	7.74387	6.7757	8.17288	8.1751	8.08165	7.21839	8.18023	7.45756	6.86622	7.13483	6.6931	7.41178	8.31184	7.84722	10.0594	8.92584	8.45514	7.91081	7.64552	7.98223	7.97344	10.2506	10.7383	8.48632	8.8619
ACAD11	9.76789	10.4832	9.94567	9.62681	9.27246	9.02527	9.86701	9.46718	8.86094	9.00389	9.38604	9.25504	6.16121	9.43496	9.45585	11.4722	10.5068	10.7867	10.6491	9.82199	9.4487	4.88396	10.6399	10.6147	8.93405	9.59864	10.1753	9.311	10.036	9.88155	9.83996	10.0746	10.4583	9.57366	6.29131	7.33628	6.74052	6.33777	7.01037	7.07058	6.88315	7.06509	5.4339	6.25462	6.0012	7.624	7.01387	6.50908	6.44947
ACAD8	8.77061	8.30797	9.27011	8.79534	8.78161	8.26748	8.71171	8.66858	8.61838	8.99994	8.92923	8.97862	6.76222	8.29771	8.33883	6.80795	9.07613	8.59862	8.99189	8.71139	9.20137	6.55476	8.99956	8.63212	9.29012	9.03158	9.17575	10.1812	8.86861	9.99881	8.62225	8.79928	9.06866	9.19427	10.46	10.6296	9.84188	9.46659	10.286	10.018	9.81359	9.73263	9.67683	9.85791	10.3419	10.0713	10.4294	9.8138	9.66483
ACAD9	9.49589	9.51429	9.45126	10.0785	9.54304	9.90686	9.69894	9.54223	10.638	10.2872	10.2825	10.1659	12.0405	10.4429	10.1249	11.5564	10.7727	10.2559	9.97492	10.1734	10.7746	11.851	10.0687	9.76086	10.1307	10.7499	10.2095	10.3902	9.70659	10.2226	10.0432	9.78303	10.7102	9.88448	10.9899	10.355	10.7287	9.73245	10.8632	11.1392	9.98833	10.6976	9.94433	10.8434	10.4497	10.2397	10.3134	10.4268	10.1357
ACADL	4.35299	5.71765	6.01363	4.569	4.53817	4.60943	5.74211	4.85839	5.95836	6.01019	4.3473	4.79768	8.57045	5.80276	6.41906	4.66634	3.71036	6.59475	4.09624	4.24484	4.16908	7.64237	6.36995	6.8884	5.93417	4.83599	2.45704	3.75497	4.5481	3.223	6.87276	2.69342	6.28026	5.62531	4.54582	0	1.01332	1.62054	5.11139	0	3.37342	1.03317	1.66245	0	1.93481	5.4831	6.56163	2.20265	5.26772
ACADM	12.2952	11.2387	12.6791	12.696	12.323	12.7929	13.0095	11.9672	12.9728	13.1051	9.48675	10.8035	6.96722	10.1661	9.74282	6.82437	9.78462	7.89735	9.97105	9.55907	12.4572	11.8137	11.4518	12.6829	13.5005	12.2555	12.7735	11.845	12.3722	12.1688	10.3052	11.0202	11.8444	12.432	12.5533	12.1551	13.341	12.2472	13.3275	13.6541	11.1225	12.0799	11.4562	12.0833	12.9719	11.2524	11.426	12.0928	11.7783
ACADS	7.21596	7.30864	7.49547	7.03609	7.718	7.33598	7.82365	7.8127	6.88057	7.3807	8.01577	7.68799	6.46035	5.47337	5.46171	8.34011	7.74413	8.21985	8.62065	6.89297	7.88083	10.8378	7.38561	6.96265	7.17132	7.1987	7.18459	8.17012	7.33555	8.19939	8.72048	7.59893	7.77969	6.49275	7.65977	8.988	9.14801	7.80768	8.0889	7.69282	6.03062	9.72729	8.89912	10.0302	8.16537	9.88838	9.99794	9.23755	9.23427
ACADVL	11.0752	10.6895	10.2751	10.8502	10.4957	9.8352	9.97928	10.7228	9.99953	10.7732	11.0318	11.2413	9.00241	9.80567	9.62791	13.6798	11.5647	12.3178	11.2347	11.87	10.7129	6.34029	11.476	11.4402	10.6026	10.2275	11.6439	9.50118	11.7255	9.34434	11.2493	12.3336	11.6187	10.9509	12.7842	12.8625	12.5395	13.1499	13.2868	12.8356	12.7439	12.982	12.4262	12.9515	12.5202	13.0202	13.1055	12.5992	12.6498
ACAN	6.31131	6.74282	6.99594	6.74893	7.09294	6.74214	7.08268	6.83276	7.09399	7.06204	6.23123	7.17123	8.46663	6.56238	5.77317	5.21874	5.726	6.77481	6.51574	6.85902	6.9118	6.97421	7.13746	6.54108	6.64328	6.19944	6.22084	6.94604	6.97498	6.78488	6.30721	6.16987	6.84499	6.55171	4.60224	0	3.72494	1.02676	6.41575	3.97337	9.38147	2.04947	3.10088	3.36319	3.09233	5.75168	8.66274	3.94608	7.57926
ACAP2	8.67917	8.36179	8.88915	8.33562	7.92257	8.63431	8.48909	8.52344	9.31867	9.14356	8.00107	8.09093	6.77021	8.8483	8.5033	8.49903	7.91878	7.48965	7.32757	7.21252	9.00508	6.25335	7.45366	7.06315	9.06531	7.77664	8.35881	9.13109	8.42836	6.29983	9.2504	9.07142	8.9873	8.05071	11.4874	11.0894	11.8181	12.0382	11.7219	12.0548	11.3137	12.09	10.809	11.1686	12.4333	11.6357	11.7629	12.5502	11.6839
ACAT1	7.73644	6.33437	7.0176	6.80285	6.89867	7.38947	6.73974	6.4556	8.04394	6.09968	6.66366	8.05367	6.88143	7.99814	6.11409	5.71553	6.71351	8.23863	7.55252	6.23458	7.07898	6.82114	7.07845	5.81378	7.61305	7.17743	6.60754	6.26492	6.61883	6.43675	7.21526	6.0474	6.72882	6.05699	10.6435	10.2224	10.6972	10.1231	10.9438	10.6485	10.9667	11.0761	10.0775	11.2919	10.5928	11.1334	11.2344	10.7396	10.4073
ACAT2	10.0853	9.34416	9.75479	9.745	9.85965	9.90852	9.22933	8.95762	10.3036	9.75306	9.61239	9.56805	8.18625	10.5571	9.99065	8.4729	9.4246	10.7528	9.55344	8.92322	10.3576	9.72872	9.72621	9.781	11.2433	9.05482	9.89063	10.4952	9.19826	9.62492	9.48908	8.94341	9.49412	9.85119	10.0463	9.93313	11.3636	9.93563	10.753	10.4494	9.75812	10.1195	9.82196	11.0087	11.3313	10.1418	10.6356	9.64064	9.54523
ACBD3	10.8143	10.7986	10.2263	10.8894	10.7864	10.7519	10.6969	10.77	11.0689	11.0981	10.2891	10.0306	6.95388	9.56743	10.3796	10.6195	9.72661	9.91105	10.326	10.1466	10.8147	7.73757	10.1739	10.3434	10.3561	9.54379	10.9276	10.6316	10.6082	10.1638	10.621	10.7615	10.3805	10.0076	10.479	10.6753	11.112	11.9322	11.2282	11.5539	11.4075	11.4563	10.507	11.453	11.4414	10.6426	10.8614	10.967	11.2162
ACBD4	7.7249	8.28971	8.23078	7.78284	8.58156	7.37814	7.29651	7.05969	8.16686	8.12149	8.79516	7.47067	5.42277	6.43514	7.64416	9.81207	8.27724	8.47968	8.61242	8.22781	8.17311	9.55719	7.51041	7.79571	7.35276	7.6661	7.74149	7.78036	7.62413	7.70109	8.92258	8.24788	8.63915	6.2011	9.08031	9.67423	9.01515	8.39273	9.0096	9.07098	8.06531	9.03701	8.95684	8.8943	9.10978	8.70715	8.73075	8.84113	8.9587
ACBD5	9.50135	10.9742	9.61074	9.06616	9.40019	9.26335	9.84849	9.10797	9.7901	9.5043	8.88986	8.90584	5.64796	9.23018	8.30654	9.06394	8.44244	10.047	8.27502	8.12964	9.31733	5.54286	10.3902	10.2541	9.88625	8.98539	9.2587	9.15181	10.1708	8.62656	9.10277	9.24757	9.50625	10.059	10.1218	9.61157	10.4465	11.4714	10.9922	11.1848	10.4018	10.446	9.41147	10.5021	10.5363	12.0065	12.3067	11.0515	10.7491
ACBD6	10.6284	10.0526	10.6781	10.3519	12.0841	10.4122	10.2401	10.281	11.1028	10.8737	11.5969	11.8712	3.51746	11.2405	11.5061	11.1415	11.2766	10.5472	11.7089	11.3432	11.0423	4.11092	10.0141	9.87455	10.3526	10.7612	10.1866	11.0032	9.80963	10.982	11.3448	11.1184	10.6493	9.93158	10.3746	10.7233	11.1603	11.0281	10.9047	10.9322	10.8156	10.5229	10.6538	11.4514	10.559	9.61851	10.0328	10.1186	10.0492
ACCS	9.29146	9.88308	8.99023	8.66129	9.02785	5.29129	8.98686	9.37704	10.316	9.47491	7.99951	9.36755	6.04839	8.02316	3.27788	12.0622	8.03129	9.80797	10.2197	9.38012	9.87516	5.50523	9.07914	8.58558	4.40816	9.92707	8.54658	8.91896	8.41277	10.154	10.2507	9.1425	8.94946	7.73324	10.1158	10.0573	7.99796	8.4192	7.9316	10.3565	9.02096	9.99331	9.62633	8.22553	7.44427	9.45881	8.26427	8.70451	10.0925
ACD	9.7249	8.92923	9.43081	9.8255	9.2252	9.35663	9.26799	10.1515	9.84017	10.179	10.0637	10.7844	4.65308	10.3219	11.0379	10.5621	10.7282	9.98497	10.0446	10.0724	10.5294	11.3487	9.07176	9.1866	10.4487	9.76136	9.97814	10.1486	9.40093	10.2136	10.3407	9.18336	9.77969	9.05499	9.69226	9.97106	9.94536	9.24277	9.45597	9.99882	9.63822	9.60273	9.54293	10.0625	9.79055	8.85389	9.08557	9.21367	9.48501
ACE2	3.67976	4.79409	3.53465	4.03661	4.68401	3.33458	5.32188	4.08126	4.69871	5.06161	2.59182	5.09663	7.73472	2.77175	4.64764	4.936	2.82755	4.82145	4.08243	4.99073	3.79695	5.76783	3.5473	4.80327	3.37047	3.09247	4.44376	5.36986	5.14102	3.68714	3.88585	4.24824	3.86129	3.94914	1.92398	0	2.01994	0	1.89599	0	0	0	0	0	1.52716	1.60115	3.43038	0	0.905099
ACER1	5.59602	2.34182	3.14038	2.43902	2.23552	5.09082	2.82448	3.65078	2.55373	3.211	2.984	4.08938	6.08555	2.8743	2.64165	3.34819	3.7997	3.54597	4.59243	3.97293	3.74078	10.0708	3.38409	3.76232	4.031	3.30796	2.58932	3.5489	1.97317	4.2751	3.67032	2.98145	3.1185	3.77865	0	1.06014	0	0	0.931502	1.63276	0	0	1.66245	0	0.956867	1.01216	0	0	1.8552
ACHE	3.82499	5.40236	3.91372	5.05284	3.64903	3.62627	3.35124	3.55431	4.09411	4.24411	4.688	4.84557	4.46773	4.68363	4.69895	4.22452	3.84791	3.81134	5.35849	7.2157	4.4629	5.04387	3.50362	5.37722	4.30621	4.07135	4.61774	3.92514	5.51909	5.43726	4.68288	5.57448	4.58988	5.44767	8.1269	10.2276	8.60388	8.11354	6.53346	6.19941	4.53841	10.6515	6.74297	9.51739	8.75181	6.41625	6.95189	9.95142	8.82906
ACIN1	9.44032	8.39283	9.40685	9.00812	9.35404	8.59526	8.68312	9.21769	9.37339	9.03449	9.50835	9.6579	9.83408	7.66911	9.13742	9.89584	10.0305	9.40284	10.295	9.71707	9.85375	11.1951	8.62111	8.63806	9.89954	9.64472	10.0964	9.97064	9.07505	9.58603	9.95775	9.57835	9.09994	9.19158	13.3345	13.2895	13.274	13.2473	13.2605	13.5462	13.6667	13.0633	13.1468	13.1923	13.345	12.4003	12.3464	12.9572	12.5152
ACLY	10.1215	9.93941	10.3675	10.2258	10.3377	10.2692	10.0114	9.98556	10.8436	10.631	10.8016	10.604	6.00293	10.7667	10.7473	9.13326	10.2874	9.25585	10.5475	10.2315	11.0887	9.5858	9.24402	9.83662	10.3125	10.5378	10.1007	10.5562	9.75808	10.6435	10.4868	9.99786	10.1656	9.73705	12.9606	13.4391	13.6304	12.719	12.5814	13.215	13.0216	13.0044	12.8648	13.2744	13.2937	12.1412	12.2934	12.8937	12.6384
ACMSD	5.346	6.11587	3.064	3.64983	6.28364	3.8467	6.003	5.52054	2.99203	4.55978	5.5581	5.09805	6.85401	4.20548	1.79034	4.72981	6.41301	6.81627	5.80718	3.75251	6.52091	8.12951	3.74499	1.4708	6.15736	2.19313	2.53123	6.012	5.4934	4.70416	3.52535	2.6349	6.61475	4.89873	0	0	1.6027	0	0	0	0	0	0	0	0	0	1.66607	0	2.42314
ACO1	7.37979	7.49224	7.55662	5.98769	7.83381	6.90189	7.83916	8.1266	6.92874	7.42571	7.94382	8.68539	7.27285	7.71074	9.5084	8.00044	7.02055	7.6957	6.38532	7.92244	7.6491	7.18143	7.19711	7.49721	7.3179	7.96374	6.08072	6.93966	6.84807	7.3585	6.93898	7.67253	7.90619	8.20775	10.2062	10.1443	10.0654	9.65474	10.1253	10.5387	9.84514	11.734	10.0775	10.933	10.0686	10.0781	10.2206	11.8745	10.7329
ACO2	6.39746	7.74552	7.83112	8.27671	8.27621	8.9122	8.74859	8.42214	9.35792	8.92102	9.50176	8.32386	4.81141	9.21969	10.1493	7.6386	7.81144	9.23608	9.02602	7.87554	9.37189	8.06844	8.64401	7.86865	9.17984	8.90138	8.22351	9.09664	7.12952	9.42962	8.4788	8.71048	9.25662	8.76405	12.0583	11.9	12.3243	11.9659	12.2565	12.3478	11.9339	12.1926	11.9496	12.5399	11.9054	12.6757	13.3035	11.9569	11.9453
ACOT1	8.8274	8.24004	8.35386	7.85186	8.95074	8.61488	8.76873	8.84518	9.25046	9.44808	9.5189	9.24319	6.91446	9.73111	9.5966	9.19866	9.73371	8.56691	9.06224	7.89523	8.77191	7.61641	8.95238	8.81268	9.57563	8.86576	7.6382	8.41983	8.90944	8.82132	8.91823	9.16107	8.77794	9.00509	0.949771	5.06842	5.0257	3.85667	4.18887	4.87599	2.77654	6.70881	4.81092	3.84991	6.18036	6.56312	6.977	5.9391	6.57363
ACOT11	4.71875	5.45759	4.22318	5.75687	5.26995	5.30645	4.82952	5.17421	5.26544	4.35389	5.07536	4.96465	6.77628	4.43758	6.71044	5.32579	4.94201	6.48309	6.33309	5.80239	5.13725	6.58298	5.12109	5.4281	5.14232	5.2324	4.59801	5.00955	5.76604	5.67851	5.43607	4.14248	5.74126	5.8119	6.29131	5.06842	4.66933	5.09585	6.05143	4.06677	5.07774	7.58881	4.27852	6.08949	4.86951	6.77888	6.28834	6.75751	6.34493
ACOT12	4.35817	2.31757	2.11417	2.31503	4.99936	6.1604	5.41032	4.72069	3.97535	2.29854	3.17657	6.03304	3.80657	6.31813	3.71084	4.42811	6.43241	6.48957	6.42006	4.70085	5.52298	7.86483	7.11577	5.64857	4.28987	5.65834	6.04563	1.76665	3.55064	2.95828	6.59128	1.89667	3.4944	4.06345	0	0	0	1.02676	0	0	3.20052	0	0	1.61564	0	1.01216	1.66607	0	1.45699
ACOT13	9.07914	8.85804	8.52014	8.82639	9.72071	8.1145	9.09834	8.87484	10.1512	10.2637	10.9441	10.3984	10.4103	10.8703	9.85965	9.92813	9.58124	9.75637	11.0392	10.3648	9.71346	1.96706	8.94256	9.41078	10.154	9.69037	9.88006	10.1391	9.41473	8.94071	9.71065	10.3893	9.29615	8.57935	10.1878	10.9388	10.4622	10.1964	10.2648	10.3611	10.6975	10.3452	9.53031	10.1878	10.1828	9.27447	9.72164	9.76086	9.39811
ACOT4	6.37313	7.25377	6.66116	6.6215	6.68221	5.31137	6.7247	6.9189	8.7518	7.67453	7.66241	8.55956	6.66605	8.66659	8.50465	5.07817	5.25392	5.84325	6.40918	7.42755	6.86419	9.56066	6.88207	6.90339	8.51209	7.28803	6.8641	6.86043	6.82004	7.64967	7.05825	6.78467	7.45426	6.95572	4.60224	5.67005	5.69843	5.37366	5.47731	5.79773	4.01929	7.75877	5.06536	8.23545	7.06279	5.83114	6.18438	6.15509	7.06228
ACOT7	8.09324	7.80094	7.78983	8.63027	8.82067	9.19101	8.1923	7.1182	8.98425	8.99428	9.29349	9.47848	6.54202	8.37754	8.84418	8.02076	7.69211	9.42819	9.13549	9.49574	9.16575	8.68969	8.87563	8.89125	8.39177	9.28696	8.98323	8.93399	8.57271	9.14222	8.413	8.65444	8.85308	8.10647	10.624	9.98966	10.236	10.0445	10.3242	10.8125	9.96824	11.0486	9.40688	10.9853	9.18401	10.4682	10.4971	10.2609	9.87651
ACOT8	8.70306	8.7787	8.85162	8.89729	9.31865	8.47248	8.84271	9.44564	9.34425	9.0039	9.48863	8.94188	8.53813	10.337	9.69422	9.55202	8.82715	9.03737	9.71949	9.28276	9.83216	8.50479	8.20083	8.55443	9.47155	9.33877	9.01015	9.02988	8.72763	9.37105	9.72753	8.6229	9.08026	8.25661	8.57747	9.49492	9.77468	9.12708	9.5162	9.61212	8.84487	9.49804	9.05995	9.60222	9.12445	9.30263	9.43272	9.2904	8.88072
ACOT9	10.6578	10.2932	12.1801	10.8505	11.4466	11.1843	11.687	10.3351	10.2507	10.8653	10.9474	9.83211	3.30371	12.5685	11.2485	11.9286	10.9018	9.73943	11.1206	10.5404	9.52881	6.47149	10.2021	10.3874	11.3858	10.9995	10.5757	11.2077	10.7517	10.9021	10.1812	10.9145	10.5311	10.3722	10.7164	10.776	11.0675	9.9778	10.3998	10.0354	7.88419	10.8436	9.73847	11.1802	10.4301	9.84915	9.35344	11.1792	10.7795
ACOX2	6.36573	7.0494	7.06323	4.26221	6.95641	6.33431	6.82122	4.54766	4.26691	7.38477	4.28243	5.73713	3.25525	6.79239	7.51236	6.87593	6.39939	8.32234	7.34262	7.8482	5.81623	3.90595	6.83602	7.30766	2.46694	6.27348	4.65922	4.0703	6.60294	3.51593	3.57001	6.97658	7.17894	7.04159	5.78217	3.80958	3.19352	2.85293	5.76894	5.15654	4.6093	3.86836	4.50179	4.36545	4.00517	7.06843	6.38531	3.85919	5.82912
ACOX3	8.68318	8.64309	9.15231	9.00031	9.12788	7.57747	8.35224	9.01922	9.5603	10.0735	9.3589	9.13063	4.4368	9.23931	9.75032	9.67177	9.01954	9.65039	9.62026	8.83286	9.52142	10.5903	9.08444	8.87668	8.69178	9.13867	10.0008	8.94227	8.65435	9.01878	9.87672	9.67781	9.12932	7.87927	10.0615	9.79016	9.78638	9.15623	9.53043	9.6728	8.69403	10.0514	9.5781	10.2913	10.1232	9.12746	9.50571	10.1486	9.33323
ACP2	9.86548	9.26993	9.25482	10.0007	9.97774	9.26944	9.183	9.99602	9.66102	9.91219	10.6166	11.5151	7.80204	10.7477	8.76103	10.1125	10.4869	8.86347	9.97472	10.2643	9.11587	11.5679	8.93765	9.87853	9.35808	10.8876	10.0895	8.46962	9.183	8.61506	9.85462	10.6995	10.2136	9.95255	11.304	10.9082	10.8079	10.3862	10.7867	11.7659	9.56877	12.4782	10.6215	12.0465	10.4766	10.8259	10.443	12.3586	11.8353
ACP5	9.1659	9.90621	8.57665	9.73802	10.3326	9.93782	8.51889	10.5199	10.1687	9.27612	10.7167	10.7727	5.41708	10.922	9.60839	10.7784	10.0414	6.88313	10.2918	8.3306	7.60321	9.84785	7.53864	8.63698	9.59683	10.2124	9.62851	8.11824	10.2122	9.23175	7.5269	10.6679	9.89584	9.65878	10.1218	10.7814	10.6989	10.0946	9.45783	11.2535	10.651	13.74	10.7684	11.4413	9.76269	7.83789	7.20663	11.818	11.421
ACP6	7.71926	8.36144	8.7155	7.73105	8.12224	8.20486	8.37616	8.39991	8.33001	8.34098	8.32877	8.35569	8.47489	8.72442	8.86139	5.9936	6.76206	8.66729	9.11792	8.26372	8.1809	4.5051	8.20253	8.54004	8.46406	8.01677	8.52137	9.42119	8.51021	9.36127	5.89417	8.43388	8.92236	8.18992	8.81383	8.6606	7.76787	7.76704	7.95289	7.21018	11.1862	9.09338	7.98462	9.46988	7.81365	8.14307	8.21235	7.92135	8.60488
ACPP	5.61779	6.88725	6.20508	6.77654	6.56459	5.50185	7.49417	6.34508	8.5575	7.6113	8.53091	5.12805	4.05177	8.95844	6.48627	7.00037	6.32562	4.6209	5.81335	6.48041	7.21624	5.73254	5.28153	4.99179	7.47812	7.70394	6.49087	7.73973	5.73696	7.85006	7.40817	6.38933	6.85296	5.4453	9.21757	8.90878	9.26965	8.80446	9.10776	9.13168	5.22044	10.8977	9.00324	8.75303	7.28799	8.04649	7.08488	9.09749	9.6287
ACR	2.82957	5.84613	4.09076	3.88952	6.26125	4.90575	3.00852	5.18247	6.57466	4.17149	5.21957	3.87492	5.95429	6.98431	4.16602	3.93069	5.12579	7.88359	4.74566	4.79311	4.90279	7.62956	6.11395	5.89369	5.13344	5.69032	3.89502	5.85042	5.9444	4.55696	6.80398	4.62898	4.70373	4.88005	0.949771	0	1.6027	0	1.89599	0	1.74021	1.03317	1.05851	1.02307	1.93481	3.34374	3.43038	0.926616	2.16694
ACRBP	5.98989	4.87081	6.36723	6.65418	5.26552	5.53826	6.9502	6.10874	6.27351	4.5908	6.80512	6.47876	5.60206	6.3074	7.27094	5.68478	7.43452	5.15021	6.49519	6.61062	5.73796	6.44665	4.99677	4.46934	6.94558	6.38756	7.18189	6.84653	6.55412	4.85101	5.06168	6.85505	5.21529	6.20262	9.21982	9.21043	8.91216	7.5526	7.09897	8.18461	6.77937	9.15559	8.90238	7.88479	6.86733	6.71048	5.70258	7.74478	8.14846
ACRV1	6.04671	5.21397	5.2699	6.04625	4.86599	6.42499	6.06966	5.08447	5.73741	5.57013	6.12856	6.014	10.0313	6.73897	6.20334	6.5595	6.36197	6.44194	7.00162	5.70172	5.68832	8.92973	6.52645	5.78628	6.49598	5.44963	5.54437	4.81882	5.68553	5.39492	7.0983	5.66866	6.33891	6.2718	1.51759	0	0	1.62054	0	0	0	0	1.05851	2.03447	0	0	2.41873	0.926616	0.905099
ACSBG2	4.16464	4.82903	6.71543	5.98617	6.46961	5.51874	6.57507	6.31548	6.64967	6.35449	4.47277	6.4246	3.56927	4.71788	4.69249	5.58181	4.4241	6.11969	3.89355	6.71108	6.81114	8.23941	4.2976	4.38611	7.18769	5.81461	6.36011	6.33635	4.35817	7.54299	6.41423	6.96301	6.01694	6.50601	0	1.66461	3.34582	0	0	1.63276	0	1.62902	0	0	0	3.19147	0	0	1.8552
ACSF2	8.92239	8.46608	8.34977	8.60845	9.19181	9.77082	8.26377	8.06619	9.71723	8.4309	9.45795	9.27532	6.45709	9.16952	8.80427	10.3838	8.40235	8.52435	9.10285	9.79624	8.38031	10.5483	8.36337	8.72269	8.34383	8.83361	9.3679	8.82111	8.76053	9.14716	8.47936	9.9841	9.09402	9.09875	8.97474	9.89582	10.2457	8.77401	9.2305	9.22328	7.47357	10.5733	9.41605	9.71106	9.64213	9.35285	8.68577	9.92359	9.6741
ACSF3	7.83407	6.16826	7.0421	7.02407	7.69464	7.98426	6.73306	6.36355	7.51817	7.11554	9.06251	6.72327	6.09545	6.96297	6.36939	8.71766	7.8102	5.8521	7.81823	5.5601	7.90203	4.38541	5.77978	7.64753	6.92276	7.56314	7.9162	7.49857	7.56874	7.56099	7.92776	6.64106	7.51051	7.05156	11.0102	11.4499	11.552	11.7758	11.5298	11.5634	9.9564	10.642	10.2008	11.395	10.6207	9.62037	9.55864	10.3221	10.2497
ACSL1	10.1237	10.424	10.1896	10.934	11.1955	11.049	10.5822	10.3538	9.52397	11.0667	9.8927	10.8538	5.88605	10.3255	10.6998	8.58173	10.8868	10.879	9.85493	10.2606	9.14221	7.49056	11.7508	10.8248	10.4265	11.1618	9.65162	10.4201	11.0093	10.877	9.46889	10.2755	10.6714	11.3582	12.019	10.5272	11.5657	10.9749	11.6901	11.9799	12.9387	12.3864	10.1928	12.829	10.7697	13.3093	13.3595	13.8463	12.3651
ACSL3	10.6786	10.4868	10.044	9.72865	10.3553	10.8965	11.5754	10.6873	11.0186	10.7232	9.61293	9.89178	10.6569	9.67934	10.5037	8.26319	9.90457	10.6324	9.25024	10.367	11.8937	8.56214	11.3137	11.1478	10.6195	10.5775	10.114	10.0482	11.271	9.67213	9.7103	9.81877	10.31	10.8803	10.7589	10.3101	11.5892	10.4887	11.8058	11.5418	11.1443	11.157	10.4343	11.5989	10.8681	11.8304	12.5876	11.4723	11.0027
ACSL4	8.45909	7.71991	9.90996	7.8582	8.58189	8.23435	8.44372	8.08514	7.5787	7.52631	7.76613	4.41649	6.62332	5.27746	3.99091	7.13035	7.81289	7.23562	6.87591	7.07613	7.85948	7.03585	8.53203	8.09857	8.57825	8.69187	8.61663	9.49449	8.93052	7.88227	7.81496	7.69249	8.28921	8.44083	11.4785	11.8039	13.1241	12.8889	11.8007	12.7433	11.1716	12.328	11.1754	12.8922	11.6769	11.6824	11.4615	12.7162	11.7997
ACSL5	10.8175	10.1123	11.7675	10.4371	10.384	10.5435	10.484	10.2727	11.1753	11.0938	12.5729	10.7289	9.57592	11.8998	11.8885	11.5668	11.0332	7.88819	11.5905	9.52113	10.3425	8.60504	8.88885	10.3056	11.3801	10.6499	10.6443	10.5052	10.7573	11.209	9.85495	11.8508	10.5428	10.1819	11.257	11.7122	12.8463	12.6238	11.8189	12.5308	7.04534	11.8502	12.5664	11.8475	11.8148	9.84117	9.1805	11.8574	10.812
ACSM1	3.06585	3.07494	3.59014	3.16949	2.16542	3.79389	3.97539	3.71027	4.6404	2.9984	4.54472	3.01141	4.18946	5.04413	5.52805	4.56073	4.43732	5.12435	3.88984	3.42915	2.99894	3.45414	5.20802	3.60858	3.45605	4.30057	3.7772	2.24278	4.46538	4.65123	4.80423	3.52926	3.46952	3.01503	3.6063	2.41699	0	1.62054	3.04581	2.05366	1.74021	3.3811	2.41443	3.84991	0	2.60517	3.91912	0.926616	3.28195
ACSM2B	2.50965	1.66408	5.11603	2.35146	1.90577	5.66081	5.0396	2.70069	2.7911	3.53286	3.12796	3.16661	4.39896	3.76006	3.30862	2.68517	2.86142	5.76581	5.46815	2.57859	3.76817	4.82938	4.81454	1.7288	1.93569	2.90684	5.22824	1.52454	4.09333	5.18634	3.13171	3.42226	5.85833	2.7921	0	0	0	0	0	0	0	0	0	0	0	0	0	0.926616	0
ACSM3	2.70301	4.54262	5.38678	5.61311	4.77523	3.98885	3.85923	6.00323	7.02944	6.69019	7.08873	6.36185	6.2126	3.94904	7.28762	4.6121	4.33798	4.05835	6.10319	5.17229	6.5475	2.26675	4.28883	4.38211	3.28881	4.27112	5.13613	4.84399	3.25534	5.62974	3.98666	4.51846	1.80309	4.77281	7.81703	8.01222	6.94517	8.27687	6.12829	7.05926	5.50703	8.22524	8.76191	6.85273	6.51325	5.23302	2.41873	6.00128	7.24767
ACSS3	7.03512	7.70761	6.1303	7.28463	6.57566	6.6729	7.72331	7.27108	7.57133	7.5	5.82623	7.71209	8.01781	7.57302	6.81512	7.55149	6.84452	6.58469	6.09724	6.29886	6.9081	6.76513	8.02977	7.99576	6.367	6.91652	7.14736	6.66606	7.84977	6.4131	6.29265	6.56175	7.50015	7.6798	6.64019	4.7572	5.54951	6.42745	7.47505	5.56143	6.22374	6.97195	5.3973	6.25462	5.27216	8.6644	9.33899	7.15408	8.19216
ACTA1	5.07059	6.01305	6.54985	4.87471	6.26621	6.52903	3.21427	3.35193	6.51609	6.40621	6.32401	4.61622	2.90684	4.10025	5.2481	4.92906	5.37294	3.89766	6.80069	6.14927	6.14861	7.46961	5.39854	5.45384	6.65118	4.06213	6.39404	4.72052	3.16555	3.91146	3.40664	6.31276	3.28631	5.23448	3.99141	3.10366	2.83012	2.85293	3.57133	1.036	3.66723	4.45485	4.01425	4.13059	3.09233	2.60517	1.66607	1.48626	3.14634
ACTA2	7.48287	7.80886	7.58666	6.24577	5.84383	9.10465	6.9498	7.78739	5.94124	6.07416	7.80082	8.77385	8.26139	7.13893	6.76962	8.9104	6.77608	5.73648	8.17448	5.64286	6.50256	9.10625	7.11081	8.79095	5.90329	8.04275	6.35907	6.64425	6.89284	7.43827	7.75526	8.08538	6.89668	9.22322	10.4884	10.6036	11.6463	10.1615	9.37352	11.192	13.183	10.8897	11.2915	10.8675	9.81487	9.71593	9.54821	10.2146	11.7603
ACTB	15.3226	15.2073	15.0191	15.2902	15.2268	15.4459	15.3532	14.9159	15.2716	15.1961	15.1888	15.2737	14.142	14.6302	14.7773	15.159	15.4658	15.0117	15.2141	15.0716	15.1146	13.3444	15.3673	15.3321	15.0461	15.2836	15.0936	15.143	15.1606	15.1029	15.1142	14.7783	15.3355	15.4246	16.6815	17.7984	17.9297	17.1886	17.3906	17.8363	15.2865	17.6255	17.6742	18.0829	17.2364	17.1103	16.8782	17.3913	17.1691
ACTC1	6.73179	8.55498	6.52953	6.75863	6.79249	8.52803	6.3556	7.05143	6.11528	7.68189	7.37104	8.10658	6.2451	7.96474	7.73832	6.03304	7.51425	7.72307	7.59959	7.86405	5.97534	8.30961	7.3454	7.61444	6.77951	7.23451	7.21842	7.26792	7.28576	7.08751	7.38404	7.14005	7.76162	8.38514	4.4871	2.0893	2.6071	1.62054	2.68786	2.64447	3.52779	2.37464	5.06536	2.03447	1.93481	4.11027	4.43617	4.85425	4.06248
ACTG2	7.72213	5.48957	8.53065	7.45331	7.67805	7.49801	8.54623	5.92463	8.7682	6.6947	7.54428	5.86866	5.29124	7.43723	8.1056	5.74279	8.0113	4.77728	8.8315	7.10268	7.50548	9.15793	6.5464	7.38659	5.88257	6.52673	7.15442	8.07703	5.09389	7.68394	8.83411	7.96147	5.78731	6.19537	8.36155	11.9882	11.8499	12.6392	11.9477	6.89068	9.12443	12.9509	13.3987	10.302	12.7816	4.02271	4.36187	10.8773	10.0705
ACTL6A	10.6488	10.2029	10.7729	10.9474	10.7566	11.2289	10.8381	10.2819	11.3709	11.2681	7.91486	8.20942	8.55252	9.30431	9.60719	8.55648	7.97602	8.02604	6.79668	7.53824	10.8684	8.10902	9.58393	10.4421	11.685	10.7771	10.7019	11.8262	10.2224	10.8829	11.1315	10.5354	11.1594	10.2465	11.003	10.7698	11.4528	11.3221	11.4295	11.8976	11.426	11.2738	10.6509	11.0997	11.4704	10.097	10.1561	11.3719	10.5153
ACTL6B	4.60269	2.69453	3.93188	3.05634	3.26715	2.71696	3.99694	4.72195	4.61145	5.47034	5.31316	7.1924	4.87539	4.72436	3.54021	2.92604	4.56467	3.37522	2.95955	9.41944	3.18965	5.75774	3.5798	2.43076	4.28454	2.70137	2.54898	3.0123	7.92287	4.53576	5.39446	3.79545	3.08474	6.92048	5.87669	0	0	0	2.21071	1.63276	0	0	2.90624	0	0	3.48146	4.1128	3.18703	0.905099
ACTL7B	3.5489	2.45678	3.34507	3.15014	3.95881	4.54918	3.49102	4.81149	4.32682	4.96392	2.96408	4.28639	2.89641	7.55308	5.73656	3.54937	3.60366	3.78672	4.53497	2.6422	4.05258	5.89209	4.86643	3.98655	4.78253	3.94142	5.57992	5.06643	3.35348	4.28371	4.91574	2.69002	5.17746	3.56952	0	0	0	0	0	1.036	0	0	0	0	0	0	0	0	0
ACTL8	3.56578	3.92771	3.54662	3.54062	6.0748	3.90899	4.03858	3.52155	3.81668	4.59524	5.23887	4.83925	4.31017	3.17657	4.09645	3.81363	3.49961	3.95998	4.58255	4.61347	4.69745	6.50467	4.05546	3.04272	3.28917	6.12971	4.47413	4.05796	3.79485	5.09733	4.49762	3.79932	3.8173	5.75179	0	0	1.01332	0	0	0	8.50712	2.86376	0	3.36319	0	0	0	2.20265	1.45699
ACTN1	8.77274	9.06766	7.38818	7.80804	7.82428	8.29906	7.21946	9.27397	8.30573	8.62558	7.7663	9.34576	6.76668	7.96217	7.02734	8.5895	7.736	6.29193	8.21169	7.31965	7.69499	7.399	9.61957	9.67645	8.50907	9.07478	8.24401	7.2748	8.94936	7.87024	7.2104	8.85373	8.93839	9.26283	11.3551	10.8295	11.0523	10.2002	10.6949	10.5295	11.3855	11.9878	10.647	11.8619	10.7004	11.253	10.1873	12.2499	12.8342
ACTN2	5.64405	8.60685	6.97861	6.58762	5.77863	5.0623	7.5653	6.39353	5.40784	5.455	5.62242	5.49284	7.40604	5.16158	5.62242	5.09701	3.74123	8.98067	5.87772	4.99406	3.80595	5.92165	9.96023	7.93802	4.40769	6.3234	6.9245	3.79247	8.01451	5.25455	4.60202	6.96208	7.72969	8.30726	7.6991	0	7.54208	7.74627	10.0271	3.38609	9.34038	9.03125	6.8686	5.25401	6.58572	11.7593	10.9568	8.42336	8.37012
ACTN3	6.41121	5.58456	5.5391	6.65929	4.86414	6.00891	6.81114	4.52943	5.09841	5.63184	4.35339	6.04129	5.52139	7.11515	8.39431	7.08291	4.08105	7.04598	4.99433	5.23196	3.85693	9.26893	6.30542	5.44177	6.45438	3.57203	6.77674	6.28816	2.8914	5.52748	2.6728	5.97911	5.72735	5.93306	1.51759	1.66461	3.832	3.21717	2.46892	4.15449	2.50631	3.51918	3.42559	4.29133	3.91804	0	1.66607	4.24916	4.27248
ACTN4	10.2311	9.87904	9.81324	8.94375	9.11677	9.40632	9.32016	9.73607	9.73775	9.50365	9.81877	8.9762	4.27268	8.07691	9.52469	10.8005	10.3089	10.7016	9.90961	9.74872	9.80363	6.0352	10.2183	9.73842	9.81188	9.7068	9.82698	9.05354	9.48371	8.89891	11.045	10.0928	9.81223	8.90681	13.1341	12.873	13.0351	12.5102	12.7661	13.4495	13.0805	13.329	13.2119	13.1302	12.9041	13.4984	13.7013	13.3344	13.2565
ACTR10	11.7288	11.5271	11.685	11.3207	11.7315	11.4922	12.0184	11.7154	12.019	11.8157	11.1764	11.8718	9.96195	11.9707	11.743	10.3419	10.9444	11.6212	11.1321	11.5459	11.3389	9.47394	11.9034	11.6303	11.4726	11.7914	11.4141	11.4245	12.1788	11.4245	10.6781	11.0865	11.7217	12.0881	10.1398	9.76879	10.4992	10.1887	10.9792	11.0548	11.0495	10.4054	10.4722	10.3789	10.715	10.7547	11.0425	10.6688	10.3989
ACTR1A	9.36533	9.60777	9.39309	8.88571	9.31786	9.3161	9.17227	9.55126	9.40332	10.0832	10.7711	10.9182	8.61235	10.9128	11.0347	10.5049	10.5393	10.7553	10.6819	10.0115	10.3159	6.82928	10.3771	10.0233	10.5158	9.92943	10.1197	9.55808	9.60751	9.62012	10.608	9.87503	10.2902	9.94702	11.8999	10.9372	12.1564	12.0145	12.2144	12.1764	11.5701	11.8624	11.3555	12.1316	11.2315	12.5631	12.9501	11.9345	11.7922
ACTR1B	9.65218	10.4232	9.96675	9.73336	9.61597	9.65116	10.0672	9.78364	9.90621	9.78718	9.9953	10.0121	11.8622	9.48877	9.34513	9.69206	10.6405	10.7182	11.2489	10.8353	8.98091	9.20489	10.7132	10.1999	9.89729	9.78969	9.44683	9.89584	10.0938	10.0278	9.52007	10.0326	9.90663	10.1031	10.8643	10.7149	10.9364	10.3794	10.9688	10.9476	11.0771	10.446	11.1598	11.018	10.6301	11.2786	11.515	11.1417	11.1418
ACTR2	9.64611	10.4402	9.39924	9.28371	9.34754	9.63472	9.52719	10.2039	8.99835	9.44675	9.35953	9.62265	7.40279	9.55391	10.1135	9.12288	9.8379	7.58435	9.61497	9.0785	9.56873	8.47498	8.4392	8.44019	9.0802	9.29827	8.81237	9.2655	8.76693	9.01831	9.20154	8.53048	8.55272	8.38161	14.0896	13.708	14.5893	14.4672	14.1611	15.1019	12.8213	14.1437	14.4925	14.19	14.7327	13.938	13.8571	14.7035	14.2637
ACTR3	11.9096	12.0107	11.8665	12.2242	11.9609	12.3817	12.7054	11.9722	12.4022	12.4592	11.5127	10.3655	10.288	11.4235	11.2132	11.4127	11.5004	10.2363	11.1075	10.4282	12.0422	9.75677	11.4415	11.6409	11.2258	12.0462	11.7843	11.8419	11.6647	11.6694	11.0622	11.5045	11.7329	11.8992	13.423	13.9337	14.7589	14.1682	14.1067	14.7834	12.559	14.4528	14.0853	14.2141	14.2987	13.0829	12.9348	14.2589	13.7038
ACTR3B	8.08872	7.54239	8.41499	8.52903	8.35942	6.94699	6.83343	7.75352	7.77231	7.95551	8.59726	8.2259	5.55213	7.63547	8.92848	6.55648	7.67169	8.13693	7.4073	7.84716	8.10128	6.88891	7.91918	7.61965	8.44898	7.69615	7.56523	8.52612	8.59854	8.38429	7.77424	8.38911	8.16964	8.23663	8.22449	7.50952	7.21617	7.26214	7.11794	7.87171	9.39156	6.6195	7.09113	7.94041	7.25281	7.34599	7.98989	7.35797	7.87039
ACTR3C	6.20653	4.23952	5.05528	5.73431	6.97643	2.8275	6.79614	6.27009	5.7963	3.02037	7.46113	6.21987	8.57935	8.60627	8.13982	5.27369	5.83043	1.80903	6.93556	6.61973	4.91198	10.1986	3.84328	6.40987	6.94458	7.23697	6.69044	6.84542	7.29772	5.60434	7.01791	7.45438	7.15478	6.57771	5.25786	5.32427	6.78117	5.85946	5.86189	6.21989	5.74601	6.5243	5.78499	6.87827	4.00517	3.9295	3.43038	6.80478	6.14596
ACTR5	8.50717	8.44225	7.99189	9.00321	8.47663	8.17221	8.05295	8.95177	9.08127	8.72183	9.07783	9.41881	6.17153	8.8029	9.87921	8.74683	9.07654	8.20443	9.24439	9.03989	9.24391	6.35517	8.3287	8.10329	9.04669	8.94893	8.55543	9.2852	8.03915	9.01858	9.66465	9.06945	8.34967	7.60336	9.11708	9.67039	9.19389	8.33364	9.19297	9.69491	9.33517	9.14229	9.12014	8.77699	9.71502	8.06304	8.5709	9.10695	9.19184
ACTR6	6.72136	8.38885	8.09353	8.63123	8.75165	8.79365	8.54467	8.99973	8.73143	8.37956	7.32781	6.64534	6.6144	6.88732	6.59152	4.99544	7.56923	5.99582	7.46848	8.22533	8.40228	8.18558	8.44499	8.63297	8.45849	8.90974	8.4926	9.39513	7.98905	8.8343	6.99674	7.80532	7.59242	8.08772	9.88368	9.63736	9.89068	9.64543	10.3833	10.6102	10.1766	9.68206	9.79408	10.6438	10.702	10.1496	10.7208	10.2471	10.0107
ACTRT2	2.64639	3.16176	3.96449	3.72429	5.84748	2.81971	2.12114	4.33632	2.97176	3.3135	2.71125	4.04139	6.25947	3.24529	3.10815	3.80079	4.42996	4.06863	3.30587	2.49415	3.45578	4.51421	2.80173	2.96661	3.02687	3.07454	5.09318	2.75305	3.04437	3.48524	6.36717	4.52152	5.41938	2.75602	0	0	0	0	0	0	0	0	1.05851	0	0	0	0	0	0
ACVR1	8.85975	9.48675	8.39451	8.60611	9.94567	9.48715	9.72314	9.82743	9.89333	9.3921	7.92336	8.5184	11.1722	8.52852	7.53536	7.17879	8.36607	8.75619	8.385	8.8974	8.74851	1.7981	9.84641	9.79011	8.67261	9.41534	9.40284	9.01651	9.77562	7.86043	7.37534	8.23133	9.11853	10.3036	8.1742	7.31678	8.50218	8.41482	8.62811	8.74337	9.47698	9.78662	7.966	8.82375	7.57106	9.38612	9.56693	9.51127	9.61913
ACVR1C	6.36831	7.04411	6.60127	6.48401	6.16306	6.33649	7.47041	6.29147	6.65208	7.10979	6.26461	7.30576	8.17427	6.78619	5.8654	6.72212	5.35154	9.05962	3.70711	6.28004	4.86624	8.05722	8.0318	7.26671	4.55357	5.12983	6.59737	5.60379	8.38042	6.03256	6.52629	6.07354	6.89092	7.25122	4.36197	1.66461	3.19352	1.62054	7.05042	2.05366	4.30208	3.05756	1.66245	3.04014	4.37594	8.85389	9.50139	5.55279	6.12807
ACVR2B	6.48566	6.39664	6.4342	6.54123	6.58793	5.47084	7.26688	7.18586	7.07874	6.59528	6.30721	6.2015	6.77124	6.51544	6.58105	5.77578	7.66277	7.81818	5.80536	7.6578	6.08343	5.94956	6.89416	6.5641	7.13124	6.68514	6.72032	7.3984	5.81333	6.79734	6.63263	6.7988	7.15977	7.23137	7.52762	7.62505	7.58097	8.66762	8.14083	7.26047	11.3874	8.00785	7.58171	7.89107	8.56727	8.84115	9.66676	7.88882	8.85103
ACY1	2.90367	2.72001	3.02809	3.35811	3.52445	2.85488	4.58337	3.59729	2.81043	4.16319	3.18882	4.08764	7.12913	4.21469	5.93969	5.74707	4.05892	3.87076	4.48066	3.46176	4.1333	3.91516	4.42449	2.85205	3.92559	5.78632	3.1106	3.5924	4.06921	4.67994	4.10464	3.58885	3.9026	3.68927	6.23889	6.26603	5.58055	6.13973	5.14877	5.77022	6.24615	5.15117	5.72719	5.25401	6.65472	4.77821	4.36187	5.96012	6.54695
ACY3	4.5217	5.98903	7.1265	4.76445	7.23657	5.33059	5.86227	4.38251	7.6748	4.88527	6.21703	4.71107	4.51213	6.16875	5.38081	4.82862	7.06243	6.58733	6.82638	6.00251	5.82566	5.77349	5.63503	6.7693	6.01033	6.13868	7.16323	5.94283	5.95817	8.08881	4.68071	4.27568	4.85235	6.84845	4.75936	8.58108	10.1571	5.88501	7.69944	6.916	0	6.13073	6.78607	9.12518	4.00517	3.02121	6.4405	5.58021	5.33164
ACYP1	10.8414	10.7957	11.2864	10.9975	10.2994	12.8102	10.9562	10.3094	9.89397	9.67964	8.9288	6.86204	5.50184	9.58929	9.05722	8.55252	9.1209	8.12635	8.19921	8.66577	10.5282	6.96128	9.83047	10.4896	11.7056	11.1974	10.2683	11.0464	10.3146	10.3945	10.7228	9.98634	10.6807	10.3832	8.59842	9.24179	8.48997	8.97774	8.59803	9.34945	7.97424	7.97822	8.4318	8.43366	9.20487	7.75202	8.12519	8.60455	7.97417
ADA	12.4361	12.2959	13.3118	11.1926	13.6675	12.1601	12.1066	12.555	13.1101	13.5025	13.3279	11.656	11.1223	11.616	9.63441	13.3081	12.2019	9.70765	13.0272	9.78931	12.0519	9.46033	9.00461	11.0841	12.4849	11.7561	12.9245	11.3639	12.2026	12.0455	12.0121	12.4441	13.3509	11.743	10.7896	13.8154	13.674	12.834	12.6816	13.3541	9.57764	12.8192	12.6767	11.5301	10.1011	8.81532	8.76719	11.39	11.0948
ADAD2	7.1733	6.42429	6.52251	5.28312	6.00352	4.79946	6.93935	5.95328	6.01473	4.17107	8.03013	5.36435	9.07634	7.57903	8.47813	6.37409	3.16273	7.02853	5.03165	4.03915	7.34076	8.88146	3.45326	4.30892	6.96312	6.92363	6.66774	6.07963	6.69318	5.94454	7.98937	6.82177	4.95972	4.97192	5.11004	0	1.6027	3.85667	4.45068	0	2.17353	4.06158	1.66245	3.21069	2.51234	3.19147	0	0	2.99664
ADAL	7.64007	6.81745	7.30846	7.23559	5.58364	7.60501	5.80958	6.18926	7.98687	8.28482	8.70666	7.2191	9.11788	5.07625	5.82006	7.86094	6.54358	6.56416	6.57478	7.01682	8.05107	6.79477	7.33109	7.04889	7.78013	6.71992	6.53073	7.47614	7.22215	8.01709	7.00333	7.3416	6.88197	7.05173	8.68587	8.56463	5.54951	8.25253	7.03054	9.48676	8.04627	8.48326	8.20708	7.92823	5.52896	8.45877	8.82018	7.96361	7.74688
ADAM10	8.6049	8.48539	8.33399	8.57307	8.79856	8.75383	8.49433	8.99589	9.16622	9.27292	9.04003	9.34138	7.71347	9.19851	8.87822	8.23507	8.43749	7.83118	7.95861	7.96785	8.52773	4.25363	8.30196	8.37135	8.65431	9.353	9.06161	9.04124	8.33848	7.60253	7.91853	8.4686	8.56249	9.02453	11.3841	11.0567	11.4496	12.0823	11.7616	11.9723	12.2021	12.1874	11.144	11.3934	12.1081	12.5251	12.7028	12.4631	12.3108
ADAM15	6.23374	7.18118	6.24146	7.04221	6.45226	5.76679	6.67355	7.08826	7.33178	5.73206	5.92937	7.05484	11.422	7.07309	8.6472	7.79818	8.2737	7.06349	6.70579	6.89164	6.9266	9.16961	6.48095	7.45439	7.36194	7.70972	6.41803	7.14142	7.34346	6.37463	6.96424	7.17859	6.52436	6.07395	10.6477	10.3175	9.81765	9.25017	10.4954	9.70765	11.7705	10.2089	9.78525	10.4348	9.23673	12.0323	12.5528	10.3621	10.8141
ADAM17	8.71196	7.28995	8.1921	8.54925	8.62549	7.70787	8.92629	8.41825	8.08393	8.67203	8.00949	8.16365	6.85928	8.54195	8.56324	8.9494	8.53934	8.18614	7.6351	7.99022	8.30803	7.17625	8.13326	8.05179	8.75871	8.19261	8.97607	8.1626	8.35423	7.75007	8.77996	7.98661	8.34955	8.71399	10.4837	10.2814	10.9602	10.6696	10.8498	11.2498	11.2679	11.0817	9.7145	10.6475	10.8246	10.625	10.7968	11.1881	10.6632
ADAM2	2.58932	1.35643	5.15654	2.79274	3.29478	3.2647	2.75362	4.6668	4.64738	2.59358	2.38604	3.0993	4.4601	3.71315	4.50084	6.51459	2.18753	3.20631	6.24241	2.41067	2.99704	4.5103	5.06953	4.83996	3.46827	4.67245	5.78831	2.70209	2.23514	2.42251	5.57352	3.31809	2.34405	4.05818	1.51759	0	1.01332	0	0	0	0	0	0	0	0	0	0	0	0
ADAM20	3.69094	4.64062	4.96938	4.74977	5.24148	4.23258	4.46712	3.59047	4.49938	4.48528	5.88539	6.10525	6.67373	6.78051	4.39196	3.07513	5.52492	5.08442	4.48744	5.05345	5.24629	7.1161	3.79704	4.10326	4.50934	5.88238	5.9228	5.31587	4.89251	5.02743	5.82614	3.72604	4.70298	5.96665	0	0	1.01332	0	3.57133	0	2.17353	2.04947	0	1.61564	1.93481	1.60115	3.91912	0.926616	2.82959
ADAM21	5.28718	4.40616	5.01722	2.65344	5.54763	4.33601	4.74696	4.92946	6.20849	6.77719	7.00279	6.35948	8.25627	6.57032	6.69028	5.95691	4.90399	6.25551	5.77314	5.48084	5.06394	3.67828	5.38637	5.62041	6.04498	5.56163	4.65015	5.96331	4.51303	5.68414	4.87083	5.36383	5.34435	5.30337	1.51759	2.41699	2.6071	3.21717	2.46892	2.64447	3.66723	2.37464	1.66245	2.84668	2.92365	3.02121	3.43038	2.20265	3.14634
ADAM23	6.51802	6.56396	5.04551	6.27985	6.03033	5.72191	6.48096	6.58356	6.2276	6.70239	5.83357	6.3969	5.76771	6.41519	5.04568	4.13663	5.02855	6.42989	5.58235	7.27324	5.76041	5.92438	6.67752	5.49428	4.04589	5.71464	5.99904	5.24097	6.51364	4.90296	3.70175	5.48994	5.97105	7.16579	8.05797	4.35983	5.69843	5.00555	7.76709	5.31722	6.39403	6.49111	6.01978	5.33002	5.79658	7.7106	8.88462	7.13572	7.84323
ADAM29	5.90094	5.4606	4.88374	6.02654	5.8187	4.93977	5.67264	5.53549	5.60216	3.90984	5.82084	5.54402	7.13252	7.75689	5.43552	5.22025	3.48075	6.27295	4.86679	3.29689	4.61698	6.18159	5.79219	4.90442	6.63673	6.38468	6.08917	6.24853	8.04826	5.98468	6.85671	5.57576	4.52508	3.84073	3.36676	2.0893	4.41759	6.18158	3.86878	3.76621	2.17353	3.05756	1.05851	2.35867	4.72298	0	1.06126	2.20265	1.8552
ADAM30	4.09896	3.24859	3.63841	3.97789	4.03272	5.77985	2.98657	5.25224	4.86363	3.09489	5.58726	3.81774	4.94936	7.10616	3.93267	5.88185	3.29737	6.7112	4.10685	3.92159	3.0218	3.39476	4.80743	3.24344	5.74234	2.50323	3.26605	3.0841	3.44118	1.99858	3.71865	4.96532	4.59046	2.36962	0	0	0	0	0	0	0	0	0	0	0	0	0	0	0
ADAM33	5.92883	7.70896	8.53282	7.87297	5.80473	7.52574	6.09765	6.24351	5.6603	5.89241	6.5734	6.76131	8.1372	6.95089	6.6866	8.71032	6.38813	8.5766	6.19305	7.8496	7.66775	9.32146	6.47693	6.41655	5.94321	6.63999	6.01252	5.96002	6.89098	7.0702	8.46585	8.00868	6.92073	6.62486	5.62765	2.0893	3.832	3.74947	6.54752	2.05366	4.21383	3.6452	5.35975	0	4.72298	7.14298	8.39111	3.85919	5.5354
ADAM7	3.30361	3.91099	3.72301	3.53099	3.34161	4.81326	4.10879	2.92606	3.28754	3.93263	5.51187	5.40045	7.48673	6.83329	5.37616	4.81091	5.20822	3.54169	4.65841	5.39234	5.50337	4.14159	3.1173	3.6933	3.97962	4.6143	5.14008	2.94234	2.85753	4.36994	4.48129	3.87745	3.23622	2.84606	0	0	0	0	0	0	0	0	0	0	0.956867	0	0	0	2.42314
ADAM8	7.68004	8.18354	7.90353	8.01138	6.83963	6.63771	6.92814	7.89769	8.39449	6.51087	8.9638	8.98804	6.32735	7.29337	8.64744	9.20107	9.42754	5.23565	9.17626	6.50975	7.8627	5.64763	6.3772	5.46586	6.68955	8.94714	6.66017	6.67545	7.56854	9.08513	9.01263	8.31559	6.85112	5.41349	11.731	12.1571	10.3675	11.2192	10.5295	11.4461	9.54184	12.7222	12.7854	11.9119	11.9396	9.52801	7.40468	11.5891	12.1212
ADAM9	6.55449	7.852	7.40939	7.25797	7.61124	7.4668	7.6648	7.31415	6.72214	7.90612	6.77534	7.46116	7.92449	7.24631	6.68393	4.80002	4.76572	5.232	6.9364	6.94018	7.2712	2.67406	9.01022	8.16608	7.96794	8.08363	7.80443	8.04002	7.50306	7.36819	7.03676	7.03019	8.2385	8.89145	10.7964	10.1429	10.6348	10.2997	10.6353	10.8696	11.7032	11.9251	9.39532	10.6769	10.4183	12.6451	12.6058	12.0127	12.0832
ADAMDEC1	10.2967	10.099	8.63853	11.6929	12.2713	10.5268	9.87193	11.8423	10.005	11.0198	10.7417	12.2076	11.8492	12.4102	9.71171	8.33328	9.92541	6.51015	9.65563	10.3721	10.5974	10.7068	5.86392	9.72759	11.383	12.9072	10.9464	7.88099	9.58825	9.02004	8.42023	12.2477	12.1185	12.0655	12.4105	11.4165	12.3893	12.4281	8.57419	12.9186	9.16323	13.9217	10.9244	13.1256	11.1845	5.02347	1.66607	14.1736	12.4813
ADAMTS1	4.7644	5.98575	5.32559	6.14144	6.37816	7.65828	7.71431	5.36	7.75918	5.70485	6.31111	6.26272	4.65994	5.59837	4.58784	5.84824	6.21525	8.92784	5.62277	7.61096	6.07995	5.64357	9.65544	8.52227	4.90126	6.15172	7.56788	6.34758	7.14402	6.58631	7.24359	6.33117	7.62384	9.057	8.94778	9.40771	9.45694	8.27203	9.35964	8.83583	10.5667	9.30628	8.48944	8.97346	8.70051	10.7547	11.6851	10.0528	11.3029
ADAMTS10	5.2693	5.474	5.38136	5.14926	5.03959	6.38169	4.85355	4.65025	6.56447	5.10838	5.02776	5.90096	6.1114	6.49174	4.73456	5.51289	5.19249	7.18826	6.13464	7.41818	6.40303	8.88222	6.72674	5.49506	6.12686	5.6318	5.21061	5.30051	5.37394	5.9526	6.18065	6.69481	4.68875	4.79777	7.08828	7.31678	6.00338	7.11874	6.4758	6.64024	10.9684	8.08215	7.03268	7.638	6.25337	9.27447	8.45505	7.78069	7.98911
ADAMTS12	4.27316	6.52905	4.31908	6.65151	6.7374	4.95116	5.12347	7.89164	5.76907	7.025	7.2281	8.16872	6.18923	7.28236	5.29612	5.00151	6.88641	7.14693	6.9011	5.98269	7.44414	6.12604	7.16857	7.14316	7.73509	6.91767	5.99818	7.65901	6.47796	7.03739	6.45667	7.01402	6.61944	6.47012	6.00779	6.99956	7.58863	6.31915	4.56569	7.63299	8.85585	8.03688	6.45322	8.63438	5.30687	6.02384	6.09547	8.49715	8.68048
ADAMTS14	5.88892	7.08161	4.60582	7.00562	6.33442	5.76122	6.76881	6.81001	4.0728	5.66633	6.89684	8.15739	7.00426	6.75526	5.78906	4.09391	8.16529	7.52094	6.25368	5.71935	2.73102	9.93004	6.88336	6.51439	3.85936	6.75399	6.3608	6.40907	6.17527	7.26074	4.22583	6.1581	7.16678	6.95917	6.51352	9.58124	8.76117	7.46212	9.58428	8.04238	5.77713	9.44488	8.30418	9.39001	6.86733	10.9986	10.7799	9.34537	8.69877
ADAMTS15	4.79789	4.92257	4.59448	4.97187	4.62603	5.16846	4.79414	4.6671	3.88883	5.02363	3.52412	3.74311	5.42442	5.27883	5.50668	4.63727	4.67801	6.34282	5.38958	4.80992	4.92371	7.01564	5.55812	4.96107	5.85674	4.6318	4.99153	3.60044	5.03387	5.04425	4.22225	5.19882	5.19559	3.89084	5.11004	5.24392	2.6071	3.04651	4.32571	3.65029	5.02686	3.76109	5.06536	3.21069	3.61978	6.32769	5.67215	5.52484	5.7611
ADAMTS16	3.6163	3.04197	3.16444	2.39575	3.05076	2.57361	2.69493	4.82136	3.4019	4.1326	4.3838	5.39084	10.9723	5.46566	5.07375	2.84521	5.8378	2.95875	6.73345	6.39803	3.96794	2.96942	2.59089	3.46176	4.09333	2.55807	4.0517	5.17802	3.14406	2.84602	3.86505	2.27919	3.70816	6.14602	4.42589	0	2.6071	1.02676	0.931502	2.64447	1.74021	4.87066	4.75417	0	2.25228	1.60115	1.06126	2.67917	5.20083
ADAMTS17	4.18425	4.34262	3.88679	5.90998	3.8685	3.73797	4.20705	4.18826	5.10134	4.96861	6.88812	4.64731	5.66583	4.94947	5.06578	5.67621	3.57789	5.7594	4.60698	4.116	6.70507	6.43354	6.25878	5.69858	3.96915	4.27731	5.05229	5.64349	5.00116	6.06017	5.31768	2.5009	4.8736	4.39297	2.50025	2.41699	3.02323	5.83345	4.77139	4.38957	8.12701	3.51918	3.5641	3.04014	2.7326	6.43332	6.11821	3.3231	3.52005
ADAMTS18	5.76278	8.49089	7.69198	6.6351	7.30864	6.31096	7.36012	6.83034	5.84117	5.91409	5.78813	7.11278	9.54513	8.23522	8.54676	7.06992	5.79345	7.78024	7.13236	7.70786	5.9287	5.0264	8.90497	5.37711	5.56891	7.2201	4.52821	6.47178	4.82402	6.4168	5.13765	7.38945	7.61944	7.71749	5.62765	1.66461	6.09222	4.22007	5.94922	3.23331	3.66723	0	2.41443	0	4.8223	8.42075	9.71978	6.85054	0
ADAMTS19	3.58552	2.55005	1.46377	4.67686	4.14882	4.56814	4.07553	3.75853	4.32078	5.27518	3.14178	5.60863	4.87691	4.31057	1.41175	3.93261	4.78132	4.28176	5.94334	4.50073	4.34473	6.49828	4.47902	4.13567	3.02492	4.12352	1.96835	2.02331	3.79802	3.17139	2.08228	4.23159	3.31052	3.35403	0.949771	0	0	0	3.04581	0	10.5678	0	0	0	0.956867	4.02271	6.36643	0.926616	2.99664
ADAMTS4	6.93711	5.00032	6.70751	6.72654	6.07341	6.45058	6.38201	6.43357	7.06013	6.03187	6.85044	5.08725	9.28318	5.07296	7.45869	7.86433	2.21517	4.31725	6.95294	3.86655	6.79153	8.8202	8.19585	6.95572	7.00281	6.84207	6.74851	7.18238	6.30708	7.71065	7.12756	5.7873	6.95718	6.54758	9.3094	8.11179	9.23349	7.71099	11.0126	8.91017	9.16323	10.2652	8.97868	9.03721	10.2071	13.502	13.7647	11.5866	11.6182
ADAMTS5	4.76476	5.18295	5.63237	5.60088	5.8209	6.42392	5.43598	6.81985	5.54258	5.09373	7.14847	7.74085	10.2698	8.04611	7.0289	5.90429	7.51812	5.63642	6.55157	7.80126	6.4483	3.63933	5.78174	5.4432	6.33555	6.95918	4.77482	6.76478	5.61202	6.18082	5.60921	6.41045	4.8453	6.55504	2.91092	7.66416	5.0257	5.57547	4.32571	6.81194	4.30208	7.43153	5.63589	5.99925	4.67063	4.72373	3.43038	7.00016	8.95617
ADAMTS6	6.56654	6.08241	6.43042	6.83821	5.96278	5.84845	5.36687	7.39537	7.37483	7.76665	5.7521	5.47383	6.60195	5.24818	6.75468	5.92135	5.94491	5.72586	5.80778	5.67111	7.59363	5.74087	6.25524	5.37789	6.215	7.27403	6.68846	6.14635	6.09583	6.69179	7.39528	6.15608	5.61937	5.21386	8.96671	7.86554	7.94528	8.45803	7.59499	6.42782	8.53014	7.75877	6.98415	7.36742	8.55649	6.02384	5.28674	8.49715	7.41192
ADAMTS7	4.69214	4.86028	4.06022	4.87678	3.95736	4.43311	4.21151	4.12986	4.53187	4.17754	3.58808	4.3659	7.00777	5.33791	4.60653	6.28838	4.86875	4.18558	4.25818	4.02939	5.92876	5.31735	3.63802	3.48491	4.257	5.17833	4.50263	3.01315	5.53062	5.03353	4.04421	5.04674	5.26877	3.96944	5.65458	7.59297	7.24551	8.58428	5.1852	5.42698	6.70039	6.99581	7.07963	6.04507	6.87891	6.63868	7.08488	7.25962	9.50073
ADAMTS8	5.57447	6.30489	5.47485	4.06538	5.21508	5.76459	6.07457	5.06087	4.74157	6.28567	5.16131	3.49494	7.9445	3.60571	5.3208	4.39423	5.75905	7.64041	3.64515	5.41123	4.36384	4.68255	7.05145	5.41723	4.46166	5.36663	4.55239	4.47276	5.10575	5.35142	5.36669	3.40825	3.644	4.79917	4.07353	2.90897	2.01994	0	5.88422	2.64447	3.00405	3.05756	2.08689	1.02307	4.7735	10.1431	9.15046	4.17915	5.50799
ADAMTS9	5.46988	5.10501	4.88015	5.84984	5.89807	5.41566	5.30693	5.58382	5.68989	5.09251	6.32237	5.9507	6.39442	5.54542	7.07624	5.85533	6.55189	6.51062	6.6225	5.24549	5.75319	4.49791	6.27809	5.47666	6.22293	5.41092	6.28149	4.89481	5.1967	5.52208	6.51871	4.95579	5.93682	6.52096	7.673	9.13725	7.92728	6.39225	7.59499	7.69282	7.93338	8.67645	6.72831	6.90337	6.46795	8.2433	8.34845	8.21172	9.76806
ADAMTSL5	5.34346	4.99875	5.79431	6.12508	6.58295	7.168	4.6561	4.09102	5.16979	4.42259	5.89247	7.04369	6.70162	5.99627	7.59337	5.93617	6.90987	5.57807	5.35706	4.44525	5.92304	2.87354	6.61171	3.65802	5.14537	7.11833	5.88931	6.70968	5.73096	6.67311	4.98616	5.8261	7.34119	6.17652	3.71264	5.73027	4.8836	4.806	5.69506	4.9267	4.21383	4.14928	2.68119	5.43702	5.37389	3.9295	1.66607	5.02363	4.9388
ADAP2	10.4747	10.3412	10.3037	8.71896	8.75995	10.1288	9.47135	9.35593	9.25269	8.79268	9.03574	8.99582	6.36938	10.2615	8.8072	10.5916	11.0332	11.0693	9.39258	9.32269	9.10337	9.34413	10.7898	10.8997	10.0053	10.7056	10.8756	7.77182	11.0835	8.09363	8.46224	9.71229	10.6503	9.69377	9.87655	7.41178	9.27203	7.5526	10.2584	10.3862	9.17496	9.68573	10.0109	9.23553	6.86733	11.4764	11.0632	10.1337	10.4312
ADAR	13.8426	12.9305	12.9256	12.9127	13.2771	13.0257	12.6783	13.304	13.1051	13.1256	13.8303	13.6941	10.8058	13.3404	13.8521	13.9131	14.4277	13.6252	14.2656	14.4818	12.9256	12.4763	12.9456	13.1359	12.8113	14.1405	13.1803	13.2354	13.1359	13.1567	12.9508	13.1743	13.6121	13.0498	14.0791	13.4472	14.2719	13.8307	13.8945	14.5108	14.2084	13.6018	13.2236	14.2907	13.8937	13.5771	13.411	14.0155	13.658
ADAT1	9.24249	8.67934	9.30785	9.79945	9.281	9.59441	9.22546	10.1347	8.89123	8.91186	8.55336	7.33099	9.46861	8.52325	8.24899	7.84233	9.26397	9.48653	9.37575	8.67525	10.2808	6.21134	8.45566	8.94441	9.56491	9.19083	9.28156	8.67812	8.01143	9.64744	9.24853	8.73921	9.28375	8.82353	10.348	10.3752	10.1219	10.4442	9.80079	10.4253	8.91301	10.2883	9.21782	9.85147	10.0635	9.72289	9.67445	9.94616	9.64452
ADAT2	7.63909	8.0732	8.41367	8.10295	7.86955	7.4874	7.41718	7.93729	8.33354	8.55772	8.79141	7.50257	7.00904	9.07111	9.15901	8.6977	8.77536	6.52307	7.82228	7.1142	8.15784	4.44555	7.3242	7.86272	8.53971	8.28186	7.97972	7.39022	7.65617	8.34237	8.31814	8.18722	7.82598	7.3961	10.3083	9.02753	9.61894	9.26727	9.58086	10.7602	11.3309	9.23541	9.39068	8.84981	9.57073	8.55943	7.66629	8.83545	8.36249
ADAT3	8.06621	7.2836	7.75881	8.26908	8.69901	7.67612	7.61306	8.11749	8.38949	8.32764	8.19711	8.65621	6.68902	8.35026	8.00182	7.98813	8.42943	9.00554	7.9777	8.62471	9.10595	9.07588	7.92392	8.32833	8.22279	8.61943	8.70234	8.42139	7.73861	8.70697	9.75361	8.87515	8.65033	7.03648	4.98831	6.30615	5.66985	6.30028	5.61721	5.52897	5.77713	4.64788	5.19895	6.80025	6.69459	7.45034	7.57879	7.39704	7.44119
ADCK1	8.80444	9.47717	8.85663	8.80012	8.29258	7.47287	8.36719	9.03497	8.84779	7.89249	9.64107	9.00389	5.16812	9.70031	5.45758	10.0575	8.81559	11.5695	9.63119	8.97775	8.77331	8.39749	9.39473	9.25591	9.40182	8.75416	9.04291	8.71474	8.61389	8.30766	9.60287	9.0449	9.26664	8.22973	8.06301	8.28239	8.32565	7.96571	8.20434	7.64818	8.56176	8.19465	7.42692	8.18517	8.2119	9.33706	9.35584	7.88333	7.92321
ADCK3	6.68329	7.8848	7.68021	7.62538	7.27436	7.63501	6.54666	8.489	5.91091	6.27249	6.38686	7.61119	6.79942	6.35072	6.99771	5.78742	6.6393	7.44966	8.02148	6.68548	7.80574	8.25229	8.50369	8.42854	6.18546	7.48249	6.51114	8.64546	7.80313	7.67886	8.61251	7.74725	6.39382	6.57153	10.2696	9.76159	9.96313	10.4149	10.421	10.4677	11.9135	10.6268	10.1563	10.6632	10.294	10.3916	10.8496	10.2048	10.1301
ADCK5	6.93285	5.63712	7.55742	6.32412	6.61626	7.19373	7.2215	7.53413	6.45777	4.37247	7.09846	5.62356	3.48075	4.61114	5.96703	8.56496	8.37913	6.99536	8.46165	8.00697	5.2534	7.34581	3.89197	6.53689	8.28971	7.59945	6.57318	6.55594	7.30709	8.33205	7.61611	7.44181	6.95951	6.71096	8.4526	8.81109	8.15055	8.30553	8.14546	9.13168	6.91148	8.08215	8.30418	8.07351	8.12703	7.7452	7.68926	8.85523	8.92024
ADCY10	3.50132	3.94002	5.06556	2.77601	4.97312	6.39326	4.93581	3.96961	6.06187	5.43423	4.73385	5.88766	5.09657	6.58422	7.36662	6.67237	6.64098	2.06744	1.89132	5.85074	4.2121	8.55302	2.87664	4.11739	5.35096	4.336	5.26809	4.05146	5.24299	6.7357	5.59958	5.60204	4.17115	4.59307	2.2407	2.0893	1.6027	3.63365	2.46892	1.036	3.52779	1.62902	0	3.21069	2.7326	3.72281	3.81157	0	0
ADCY3	8.86652	9.07685	9.47815	9.23769	8.36388	8.99758	8.75282	9.05202	9.27081	9.07644	9.13712	9.51226	10.2092	9.96414	9.63944	9.43385	10.1504	9.73504	9.8564	8.79899	8.99182	9.40579	8.78055	8.23702	8.85521	9.14271	9.01984	9.20544	8.70862	9.3611	8.41568	8.88017	9.10971	8.27111	12.1569	12.1076	10.8467	10.5677	11.1404	12.2023	11.3269	13.1595	12.4256	11.8551	11.6581	11.2091	11.9022	11.9375	11.3418
ADCY4	7.84193	7.40198	7.98562	7.85228	5.6171	8.31199	7.81502	7.80848	6.05828	6.09302	6.53977	9.10393	6.55096	6.83234	4.89204	8.34531	7.76615	8.43688	8.10026	7.72774	7.51933	7.25306	4.95702	7.49337	5.75798	5.62253	5.85163	5.66347	7.81641	8.02712	8.48891	5.74143	6.5153	7.03035	7.6664	8.15636	7.81431	7.46212	7.48969	7.16864	7.72571	7.84666	7.34281	7.87847	7.36413	7.95485	7.27908	7.86672	7.82113
ADCY6	7.47397	6.72697	7.39126	6.96005	5.09253	5.006	7.24179	6.26482	5.26072	7.25402	7.15602	7.95316	5.81325	5.19435	3.57816	8.31306	6.13091	8.50635	4.73942	8.14757	7.114	6.09434	8.43301	7.58057	7.30172	6.60221	7.98514	7.75523	7.07705	7.01803	4.73117	4.64665	6.96582	8.26121	7.85235	6.80328	6.88428	6.85993	8.29047	6.67031	10.5375	7.94184	6.41711	6.68918	6.87891	10.0754	10.2166	8.20293	9.17234
ADCY8	5.05012	2.49349	1.972	2.9819	1.98312	2.29775	6.01473	5.13719	2.70373	5.74556	5.99445	6.33264	8.5637	6.30227	7.04861	2.54529	3.29734	5.4503	6.48393	7.16883	1.99082	6.48806	7.82425	4.9309	5.11976	2.31757	5.76277	2.61739	6.92685	6.10252	4.97989	6.71776	2.98664	6.31415	5.80639	0	2.6071	0	6.49044	2.05366	2.17353	3.3811	2.90624	0	3.7262	8.69304	9.10563	3.44744	6.87117
ADCY9	6.75914	5.76145	5.99436	6.60476	6.42515	6.36094	7.04928	7.293	6.72899	5.63805	5.49688	7.03993	6.64757	6.1368	6.41875	5.79543	6.02372	6.56209	5.3372	6.15001	5.87035	5.50807	7.27985	7.00722	5.66335	7.0799	6.53909	7.14635	6.86953	5.75401	4.84307	5.88599	6.58338	7.07677	7.38214	6.55952	6.92112	7.32883	6.73121	7.08181	9.29809	7.94797	6.43528	7.11153	6.87891	8.68593	9.16419	8.20293	8.85103
ADCYAP1	3.0492	3.17622	2.36217	3.00399	3.32408	4.71616	3.3841	3.88312	2.95613	6.76323	3.31525	4.81498	7.18124	4.68638	3.73295	3.61291	2.87652	5.196	3.98872	4.67876	3.02078	4.47725	2.61962	3.85305	2.32702	3.42895	2.94073	2.96175	6.30384	2.69251	3.37624	4.19173	3.88834	4.88986	3.4915	0	2.83012	0	1.49289	5.9279	0	3.76109	3.42559	0	0.956867	5.02347	3.56894	3.94608	3.28195
ADCYAP1R1	7.10693	6.15993	6.91147	7.11377	6.44874	5.30411	6.36522	7.13297	6.38788	6.37323	6.9643	7.38264	5.46367	7.27324	6.19519	4.50955	7.26148	6.90192	6.01953	8.68461	6.16905	5.39617	8.43365	7.5369	4.89259	4.99908	6.66517	5.99698	6.50202	7.27884	3.95089	4.74784	6.87664	6.70358	7.84653	1.66461	3.34582	2.36451	8.28208	2.05366	2.77654	2.37464	4.10782	2.03447	3.8253	10.3751	11.5341	6.0413	9.59328
ADD1	9.56666	9.69546	9.53286	9.16147	9.92963	8.82363	9.33872	9.22475	8.83483	8.72036	8.85944	9.28293	5.92652	8.95752	9.55536	9.79668	9.82274	10.954	9.74828	10.164	9.159	9.10188	10.0732	9.97454	8.72805	9.6239	9.82759	9.4486	9.89816	10.0429	10.3147	9.8306	10.1426	9.68735	12.8512	12.9782	12.5601	12.5255	12.8021	12.9488	13.0565	12.9833	12.3697	12.8077	12.2755	13.4714	14.0709	12.8295	12.9212
ADD2	6.73076	4.89442	5.18753	5.35922	4.77808	8.21321	6.18597	6.48241	6.18945	6.50404	5.85223	7.43792	6.13697	6.50027	8.42042	5.87012	4.43868	5.94288	5.40046	6.89216	6.80788	5.99418	6.46437	6.26711	5.1204	5.46725	5.65077	8.4256	6.95922	5.41555	8.22504	4.58848	6.20109	6.79832	8.15074	3.42844	6.1759	8.70396	7.39954	5.62423	11.609	5.94715	6.06715	7.52126	3.61978	7.06843	8.18028	6.82784	7.94891
ADD3	11.4947	11.8153	10.9693	11.007	10.9187	11.8676	12.426	11.3457	11.1374	11.4654	10.9815	11.1523	11.2052	11.8805	10.2117	10.1367	11.1549	12.3752	10.975	11.7293	10.6316	8.91936	12.8668	12.5641	10.9845	9.82855	10.5461	10.0126	12.2896	10.8416	9.91429	10.5629	11.0966	11.9679	11.572	10.4819	11.9042	13.0665	13.1248	12.8073	11.4437	11.5739	10.9656	11.8002	11.9351	13.474	14.0659	11.8602	11.959
ADH1B	3.9555	3.55293	5.26278	4.27908	2.61247	3.8644	3.32485	4.33527	5.55872	3.86821	5.11974	5.61322	6.15921	4.38991	4.71948	3.85988	4.15295	3.74911	3.65272	4.1223	4.27511	4.36741	4.58635	3.89126	3.21918	2.99633	4.09783	2.55425	3.72575	4.34139	4.91592	3.3221	3.67441	3.45545	2.50025	0	2.01994	2.36451	3.45679	0	7.14415	1.62902	0	0	1.93481	5.27151	6.28834	0	4.13593
ADH1C	2.28937	4.07413	3.44338	3.10199	2.57593	4.4155	4.38884	2.3766	6.12021	2.83575	2.30316	6.32954	3.58293	2.43999	2.11178	2.05018	6.45385	4.58044	1.81028	2.92289	2.57616	4.01816	3.47777	4.29616	3.10633	1.64224	2.56518	5.6197	3.37869	4.3943	3.22474	3.98962	4.97145	5.01838	0.949771	0	0	1.02676	0	0	4.91936	0	1.05851	0	0	1.60115	0	0.926616	0
ADH4	4.53591	4.23779	3.98667	4.66993	4.97708	4.95514	4.94156	5.30491	4.55714	5.43797	4.87738	5.77235	7.02779	3.22798	5.62089	3.94021	4.37617	4.43577	5.9147	4.53859	4.60838	5.706	5.03812	4.91207	4.03819	3.80438	4.13743	3.26948	3.86346	4.5251	4.78264	4.13764	4.94184	4.80684	0.949771	0	0	0	1.49289	1.63276	0	0	0	0	0	1.60115	1.06126	1.88848	2.16694
ADH7	6.15122	6.70137	5.37208	4.7927	6.18972	4.18231	3.0414	6.57569	6.66366	6.50018	3.61969	4.27485	5.77404	7.83563	5.14456	6.73392	6.34884	4.88553	2.89843	1.89724	6.71071	7.79227	6.06801	6.08892	4.40336	5.89185	7.29663	6.97461	4.1794	6.33245	6.64759	1.77199	6.5744	3.19168	0	0	1.6027	0	0	0	0	0	0	0	0.956867	0	0	0	0.905099
ADI1	10.8929	10.2823	10.1422	10.7787	10.8259	10.8628	10.2431	9.57277	10.9299	9.77982	9.5942	10.5507	8.50056	9.08791	10.115	8.35755	10.57	10.3754	10.8867	9.03392	10.2589	11.9485	9.98928	10.426	10.1938	9.85741	10.3589	10.1043	10.1166	10.6265	10.3908	9.98829	9.90858	10.5157	10.3907	10.913	11.7356	11.0072	12.0217	10.9267	11.4174	11.3722	9.89104	11.7914	11.6962	11.4713	11.7148	11.1566	10.7476
ADIPOR1	9.88914	9.70254	9.72071	9.98519	10.691	9.92894	10.216	10.1417	11.0973	11.1879	11.3952	12.1768	9.1309	11.5209	11.1418	9.66873	9.97563	10.4144	10.4583	11.0238	10.3673	8.92523	10.7954	10.4261	10.011	11.1112	10.458	11.0318	10.3246	10.0885	8.82676	9.40093	9.94327	10.8803	11.6129	11.7653	11.8351	12.0421	11.8365	12.0997	12.5933	12.4196	11.3357	12.1592	10.9541	12.0281	12.2739	11.6937	11.4888
ADIPOR2	11.2233	11.561	11.3821	11.3508	11.0233	11.1866	12.1358	10.7989	11.1562	11.1686	12.347	12.1701	6.96561	12.0904	13.9213	11.6578	12.3608	14.393	11.9959	11.4865	10.7635	9.64241	12.8156	11.4059	10.9438	10.2997	10.4083	11.7242	11.4584	11.3198	11.0153	10.7276	11.4015	11.6933	11.7766	11.587	12.3217	11.3151	12.1838	12.3035	11.5404	11.6977	11.0638	12.2135	10.8387	13.246	13.7489	11.8017	11.6049
ADK	8.59934	8.59122	8.55001	9.41838	9.31674	9.1917	9.15583	8.47178	10.6585	9.81753	8.69722	9.41098	5.34719	9.48759	8.30068	8.40392	9.44331	7.61427	8.36061	8.21794	10.0624	7.38674	8.45352	8.51926	10.5568	9.47411	9.44813	9.63651	8.75248	9.76966	9.34857	9.11202	8.80787	8.88487	10.3157	9.95853	10.1914	10.5165	10.4899	10.5488	10.3574	10.0542	9.83741	10.5673	10.5813	9.3188	9.60165	10.0244	9.28561
ADM	10.413	10.0452	9.16145	12.1225	11.7604	10.2549	10.8353	10.8208	10.0712	10.9982	11.0375	12.7563	5.71388	10.9835	11.041	14.6124	14.0838	10.0376	10.7937	11.3519	12.027	7.61981	12.3157	11.6482	12.633	13.8215	11.4263	9.79824	11.979	9.37831	8.96202	11.715	11.5259	10.7838	7.54212	6.98727	9.6522	10.9599	8.04497	10.2793	10.65	11.0521	7.84213	10.3677	8.96514	7.7723	8.20174	11.9141	9.09387
ADNP	11.1785	11.2381	11.3188	11.002	11.1492	12.0523	10.9458	10.5416	10.9042	10.9736	11.1083	10.3845	4.56538	10.4425	10.9991	10.8307	10.6652	10.2944	11.1344	10.8774	11.5841	9.40523	10.7432	11.1685	11.5875	10.5379	10.9139	11.2255	10.519	11.4639	10.192	10.801	10.799	11.2781	11.5412	11.934	11.6518	12.6331	12.8672	13.2213	13.2347	12.2408	12.368	12.1319	12.5209	11.3411	11.6746	12.023	11.642
ADNP2	10.11	10.2554	10.9807	10.4876	10.3082	11.0729	10.0547	8.65092	8.00066	10.561	10.829	10.5383	9.56226	10.8439	10.9267	9.57385	10.9136	10.13	10.4684	10.2567	11.0003	7.20348	10.1113	10.0101	10.6562	10.6725	9.38711	10.4259	9.8252	10.7069	10.638	9.79072	9.9689	9.20499	10.4818	10.2354	10.0953	10.0614	9.86395	10.3668	11.7476	10.7703	10.3045	9.92531	11.1669	9.59972	10.2556	10.4996	10.0891
ADO	10.2361	10.6917	10.5908	11.2732	10.451	10.6089	11.0182	10.592	11.0532	10.769	9.93735	10.3989	6.22068	10.908	10.8524	9.96986	10.491	11.1421	9.94459	10.1878	10.7876	12.0413	11.7205	11.075	10.8661	10.7061	10.6507	10.4622	10.7339	10.7831	9.80344	10.2461	10.5661	10.8703	10.5852	9.67231	10.0081	10.4095	11.0758	10.799	10.9616	10.7442	10.3106	10.3688	11.3698	11.6572	11.8415	10.8697	10.4893
ADORA1	6.64325	7.48863	6.80929	6.85477	6.95633	6.11338	7.00773	6.86915	7.55808	7.01312	7.51291	6.99791	5.32948	6.35993	6.65097	6.57933	6.69439	7.77187	7.23979	6.83623	6.81373	8.59654	7.58299	7.68663	5.66283	6.02512	6.89801	6.93354	6.64776	5.65844	6.3906	6.70448	7.07201	6.87099	8.05797	3.27517	5.23526	4.57433	9.63455	5.62423	5.30829	6.91053	5.46959	3.50111	7.28799	11.8404	12.4042	8.13982	9.61432
ADORA2A	8.71139	8.86989	10.0735	10.0018	9.25101	9.16215	8.99956	9.81668	10.4372	9.48229	12.1237	11.7864	7.72503	10.4246	11.1332	11.895	10.4478	8.31383	10.0341	8.89967	9.64313	10.9155	7.99951	8.69649	8.42058	10.4911	10.1046	10.0608	8.92644	10.3574	9.77346	10.4266	9.47651	8.51922	3.4915	5.15884	4.78044	4.63583	3.45679	5.23911	3.20052	4.76357	4.56914	3.94966	2.7326	1.60115	0	3.85919	4.06248
ADORA2B	3.26368	3.81893	8.38856	5.55634	7.45342	5.60744	6.67197	6.30213	7.18482	7.46126	5.96411	7.3588	5.68276	4.67164	5.61558	5.93888	5.51027	2.4123	7.15341	5.63155	6.68627	4.73727	4.80635	7.56861	7.53637	7.22285	3.86999	7.67646	7.26319	3.3742	4.01614	8.07215	4.95304	7.27782	4.4871	4.43413	6.68447	5.44412	5.66958	3.06242	4.80321	5.67899	4.01425	6.45464	3.7262	5.06788	5.40246	6.78134	5.7377
ADPGK	9.52817	8.74675	9.10026	9.857	9.48091	9.47597	9.57298	9.74191	10.0186	9.55023	10.8069	10.2612	5.73497	9.95145	8.45198	9.45218	10.5131	8.28829	10.4383	10.1832	9.55108	8.40444	8.92272	9.4248	9.81685	10.152	9.68237	9.83174	8.88668	10.0943	8.84598	9.77325	9.55008	9.23452	11.9772	12.3515	11.8447	11.7617	11.8515	12.3565	10.8499	12.5217	11.8362	12.1418	12.0802	11.3416	10.7484	12.3123	11.952
ADPRH	7.92447	7.46923	6.50702	7.04659	7.67394	7.19759	7.09789	7.44387	8.53639	7.46919	8.20824	7.82157	5.98591	7.7677	8.32516	8.88252	7.673	6.49113	7.23466	7.02248	7.2556	6.46725	6.4684	7.42188	7.94668	8.08773	8.08139	7.64106	6.92481	6.46348	6.67352	7.27105	7.79991	7.35688	10.4752	10.7149	11.3439	10.8121	11.0396	11.5684	7.01954	10.8689	10.8055	11.2331	10.7406	9.63705	9.19662	10.7948	10.4884
ADPRHL2	10.9142	11.588	11.8694	11.0828	10.9829	10.4502	11.2398	11.1869	11.6979	11.3266	12.8606	12.468	10.3936	11.4999	12.3186	12.8639	12.1962	12.8323	12.2431	11.6568	11.2903	6.05015	11.6722	11.3448	11.2077	12.0528	11.1662	10.9308	10.4887	10.8212	11.5797	11.7599	11.2731	11.1032	10.3735	10.2158	10.3142	9.37263	10.2531	10.1848	9.86519	10.2823	9.84762	10.5021	10.2755	10.694	10.7808	10.4659	10.0552
ADRA1A	2.56736	3.74861	3.88807	3.50669	3.79982	3.04067	3.56694	2.96308	3.86283	3.50123	5.08782	4.04383	7.14931	4.74086	5.70097	4.61643	4.37202	5.13483	5.59325	4.97542	2.93605	7.06291	3.83104	4.22687	3.83088	5.08393	3.17259	3.76405	5.03422	4.88273	3.88971	4.37666	4.07461	3.84376	4.42589	0	0	0	4.6722	0	2.77654	0	1.66245	0	1.52716	7.39039	6.77709	2.20265	4.7174
ADRA1D	3.71596	2.76977	3.98176	3.32596	3.93936	4.137	2.97338	4.07645	4.80657	4.5532	3.96082	2.8137	3.4627	4.32563	4.88281	4.61375	4.71967	3.06636	3.60301	3.95229	4.55642	4.37507	3.50231	2.99468	4.69909	3.72836	3.33214	5.15358	2.99994	5.80117	4.18116	3.08262	4.10345	1.95726	3.81167	0	1.01332	1.02676	1.49289	1.036	2.77654	1.62902	1.66245	0	0.956867	3.02121	2.09093	1.88848	2.16694
ADRA2B	7.03047	6.39567	6.24545	7.0475	6.57795	6.67824	6.65854	4.47495	5.80971	6.73765	6.22149	7.12042	9.95775	8.00508	3.40776	5.75784	6.99734	6.05028	6.76297	6.01667	6.49185	5.06155	5.02557	3.87825	6.39392	5.40995	6.16353	5.98171	5.65566	6.21064	7.11706	6.3895	6.50615	6.10152	4.29509	4.57215	4.61039	3.95645	6.21894	3.23331	4.91936	4.45485	2.90624	4.2132	5.91382	7.10085	6.77709	4.85425	6.79385
ADRA2C	6.37858	3.46283	6.77115	6.77406	6.38705	5.22377	6.87427	6.14861	6.42363	7.74857	7.40138	6.14111	2.02786	4.7927	6.09192	6.53072	3.97127	5.55066	3.67615	3.72039	4.2235	9.61159	7.0604	6.73392	5.4112	7.02464	6.42962	4.7211	7.20195	6.12113	7.62895	3.12958	2.72922	6.54721	3.07938	0	2.01994	2.36451	3.67744	1.63276	3.20052	2.86376	0	0	2.51234	4.88137	5.60931	2.4605	5.64009
ADRB1	5.24133	5.3344	5.40822	6.28185	4.43079	5.78348	6.02048	5.99874	6.07861	6.32435	5.96042	3.63677	7.49904	6.60183	3.78057	5.17806	5.06766	6.20761	4.07395	4.68791	3.60127	6.33603	5.27328	5.11784	4.57236	4.03985	5.30183	3.76816	6.29839	4.19863	3.98108	4.73193	5.10197	4.62295	3.81167	0	2.34318	1.02676	4.86419	2.64447	1.11797	3.05756	2.68119	3.21069	2.25228	6.32769	6.61059	1.48626	5.48006
ADRB2	8.91961	7.9246	10.2806	8.43498	9.17406	7.68842	7.73179	9.5114	9.74029	8.83003	6.35897	7.89719	3.56902	10.396	11.2073	6.74375	7.59337	10.198	5.29446	7.14494	8.14143	10.011	8.38781	9.44495	8.13935	10.3497	8.51061	10.3838	8.64968	8.25715	7.90069	7.31199	7.77241	7.74067	8.60534	8.75059	5.93297	5.44412	7.49696	6.09242	3.79437	5.52357	5.97081	6.98793	7.2349	8.68593	8.38643	6.32682	7.19708
ADRB3	4.446	5.47683	3.88357	4.34955	4.44984	5.4932	2.8398	3.61177	5.27808	4.57799	4.81981	6.04576	8.38128	5.21592	4.18925	5.57291	5.22922	3.38325	5.18531	3.76917	4.34039	4.71874	3.98982	4.57496	5.79232	5.75151	4.76285	2.87745	3.5509	5.46698	4.96142	3.86594	3.47554	4.21142	0.949771	0	0	0	0	0	0	1.03317	0	1.02307	1.93481	1.01216	0	1.88848	0
ADRBK2	10.3643	9.75793	11.1448	10.4263	10.431	10.1949	9.55351	9.58522	9.96754	9.83792	11.2492	10.5515	9.66741	10.1411	10.3302	11.3586	11.2179	9.28932	10.5589	10.3454	9.86101	10.0928	8.11938	8.55481	10.1391	10.8523	9.67654	10.9774	10.2813	11.3281	11.2878	10.8683	9.65633	9.60059	12.2247	12.3867	12.2833	11.665	11.4474	11.9541	9.7928	12.1669	12.2695	11.5391	11.3957	9.97402	9.76553	11.4102	11.021
ADRM1	9.75732	9.38012	9.58868	9.43477	9.88155	9.54717	9.28708	10.3302	10.2283	9.92365	11.1785	10.922	7.14272	9.70842	10.1177	10.9431	10.6708	10.5555	10.5921	10.6576	10.4603	10.7762	9.63198	9.54772	10.7092	10.3916	10.3547	10.1748	9.68996	10.33	10.8268	10.434	9.5103	9.66236	11.5339	11.7089	11.7755	11.4861	11.547	11.6881	11.3157	11.5886	11.4805	12.0552	11.4118	11.0597	11.3079	11.6944	11.4224
ADSL	12.7684	12.3634	13.1596	12.8635	12.9217	12.4397	12.844	12.6996	13.1126	13.0205	13.5199	14.1282	11.9955	14.2213	14.0045	12.3052	12.8196	11.2515	13.5882	12.7157	12.6918	10.7579	10.6925	11.7029	13.4805	12.2588	12.2182	12.7648	11.6276	13.5069	12.6771	12.7064	12.5891	12.1676	11.4818	11.4061	12.0038	11.2692	11.536	11.7655	11.6637	11.5433	11.5108	11.7414	11.7477	9.67703	9.59356	11.4395	10.8535
ADSS	6.45481	6.54018	6.754	6.92576	7.36608	8.15042	7.77298	7.37388	6.98	7.32863	8.26811	6.92213	4.92272	7.02324	6.36873	5.39067	6.46309	6.9223	5.30995	5.79425	6.79981	5.85649	6.92284	7.59613	6.57979	7.92898	6.57492	8.47635	8.21513	7.58376	6.02397	6.57654	7.29475	6.26073	11.2809	10.8643	10.8798	11.911	11.1759	11.7939	12.4038	11.0893	11.2167	11.2417	11.6744	10.9857	11.3955	11.403	10.4511
ADSSL1	7.66781	7.59784	6.56964	6.59498	7.04348	4.98367	7.33191	4.19036	5.50668	6.34397	5.48451	5.78719	7.47018	6.8156	5.79908	5.54556	5.39441	9.3699	6.62677	7.03755	6.43936	7.04604	7.9797	8.12369	7.04513	7.88396	6.88968	6.15399	7.48821	6.57653	6.41631	7.56718	6.86912	7.22902	5.0706	5.60721	5.34779	5.18083	7.53979	6.64024	6.45304	6.35017	5.3973	4.43595	5.00252	9.61477	10.2166	6.20879	7.30452
AEBP1	8.20279	10.0813	8.31643	7.90751	7.95149	8.4838	7.35682	10.0555	7.4238	8.34761	9.28232	8.95793	7.6962	7.25132	8.32661	11.356	10.2031	8.21499	10.245	7.21453	9.94171	6.43922	10.7092	10.7288	9.23337	8.75246	10.1862	6.43839	9.32503	8.22332	8.74006	9.05586	10.1252	9.31037	9.82413	9.74709	10.4091	11.0544	10.7499	11.0661	11.0278	11.6096	11.2153	11.8398	10.9103	11.2916	9.34864	12.401	12.7808
AEBP2	8.74346	8.04298	8.69731	9.25676	9.03381	9.51101	8.95715	8.55601	9.05976	8.91527	6.49564	8.31683	4.77065	4.64624	7.90159	6.72058	6.5689	6.13806	6.90342	7.31979	8.79663	5.38386	7.95572	8.29866	9.44907	6.51794	8.62923	9.35085	8.39884	8.47556	9.31766	8.37702	8.07309	8.1187	9.84766	9.61956	11.2163	11.0324	11.1445	11.2379	10.8053	10.33	10.1753	11.0058	10.1437	9.61851	10.231	10.6307	10.2205
AEN	10.7312	10.8684	11.9399	10.484	11.2376	10.5574	9.74745	11.5049	11.3749	10.8196	12.719	11.7678	5.43259	11.9573	10.7309	11.1662	11.6636	9.10393	11.6212	10.1361	11.4276	10.3625	8.88951	9.63603	10.165	10.8842	10.5839	12.5675	9.31266	11.6463	12.761	11.8102	10.7261	9.15692	12.3838	12.4918	11.8787	12.3811	11.152	11.6991	10.6843	11.8321	12.6294	11.5471	11.6677	8.74526	9.12261	10.8116	12.248
AFAP1	4.01452	4.19112	6.49374	5.74421	5.17254	5.64764	6.40362	5.91282	5.61136	6.31962	6.81487	6.33555	3.33934	6.89407	6.1225	7.45016	6.55724	6.13589	5.73299	4.40852	6.33939	4.12097	6.47428	6.74039	5.98484	6.43999	5.89807	5.93981	7.30055	6.65326	5.48779	6.17004	6.66004	7.19441	7.57067	8.27735	8.73727	8.28648	8.54994	8.722	11.7253	9.80361	7.59793	9.32416	8.34312	9.73499	10.4786	9.52721	9.93684
AFAP1L1	5.77605	5.729	5.84052	6.89128	6.21016	5.41571	6.37226	6.09539	6.52839	5.87915	7.16324	6.63723	6.75183	7.77063	6.3694	6.00196	5.88048	6.34228	5.935	4.62015	6.74075	7.32864	5.76728	6.94699	6.8943	5.40854	6.0947	6.76223	6.40562	6.826	5.28472	5.4101	6.93755	6.52187	6.00779	7.60106	5.95683	5.85946	6.38475	6.41011	8.09031	7.68732	5.81305	5.90298	6.72057	7.33695	7.46804	6.17321	7.79869
AFF2	6.41469	5.74154	6.69599	4.88477	6.10764	5.68535	5.77109	4.15874	4.46117	4.9942	6.11155	7.14937	5.23072	6.12055	6.03237	7.10746	4.26735	5.46114	6.74066	6.63986	5.19016	6.9328	4.8146	3.81685	5.37438	4.35364	5.75522	6.21404	6.34555	4.72198	5.77503	5.40266	4.4531	4.91791	10.6325	9.96794	12.5043	13.1183	11.8351	11.8467	4.91936	10.9762	9.98959	9.67143	7.55671	4.11027	5.43906	10.3542	10.826
AFF3	5.99822	4.80782	6.63658	6.3379	6.0481	4.39069	6.57239	5.28758	6.95031	7.64469	6.52047	6.90592	5.30072	6.23471	4.3795	3.82372	5.31394	4.66727	6.33404	6.33979	6.50755	5.7778	3.96736	4.63345	5.24922	5.85493	6.04286	6.7231	5.00795	7.22758	6.75476	6.77536	6.34264	5.5572	12.7442	12.209	11.9251	13.1435	11.1479	11.6447	8.52556	12.5041	12.2284	8.41196	12.0488	8.26731	8.59137	10.8021	9.68332
AFF4	6.99645	6.49507	6.67783	6.2868	6.7425	7.55405	6.69042	6.78933	6.32379	6.80891	5.94635	5.83133	6.30533	6.42678	5.90294	6.6435	6.76598	5.60633	6.56343	6.65224	7.10075	6.35205	7.42689	6.81809	7.72536	7.2489	6.55691	7.16639	6.90823	6.68813	6.59606	6.93075	7.2111	7.08262	11.4724	10.6186	11.9099	12.1428	12.0144	12.2544	13.0993	12.2665	10.6864	11.6728	11.4641	12.2641	12.6487	12.2219	11.8807
AFG3L2	10.5928	10.6711	11.5733	11.1994	10.4392	11.1903	10.7403	10.8949	10.3084	9.91846	9.79177	9.42946	5.13722	8.76044	10.1463	10.7731	11.1309	9.89309	10.3597	10.3369	11.5038	10.3188	9.97544	9.57884	11.1651	11.0858	10.514	10.8034	10.0337	10.0496	11.2144	10.8942	10.3691	9.85611	12.2903	11.2471	11.7646	11.3436	11.924	12.1237	11.5364	11.5199	11.3838	11.7239	11.8699	10.8056	11.0742	11.5463	11.2944
AFM	2.75149	3.3864	4.61886	4.89618	6.20144	6.18454	2.44858	5.34567	2.48634	5.70597	4.66514	3.65865	8.55434	2.91064	6.41492	4.46956	2.62194	3.37559	2.87805	3.95998	5.09841	4.13686	2.61535	5.95774	4.63098	3.08605	5.85865	5.65793	6.04408	4.56354	4.29904	3.31425	3.3547	2.20386	0	0	0	1.62054	0	4.23718	0	0	0	1.02307	0	0	0	0	1.45699
AFMID	7.49603	7.80415	7.32322	7.35304	6.79979	7.43388	7.71353	7.08357	3.76795	7.03791	4.83485	5.95403	4.95222	5.81572	5.48309	8.40264	7.66957	7.13095	7.22996	7.32627	7.98793	5.62044	6.4612	3.84289	8.67501	7.92908	5.02793	7.0497	6.45288	7.51917	7.64109	8.10418	7.32348	6.13975	10.2685	11.1574	10.6892	10.0987	10.8855	11.6228	10.2657	10.671	10.2921	10.3778	10.324	11.1236	11.9398	9.54646	10.0009
AFP	3.82262	4.387	4.37669	4.1164	3.37225	5.93352	2.6352	5.84874	4.43043	4.60371	2.10785	7.25306	4.72069	7.2434	4.24687	5.25595	3.35686	6.23513	4.51934	5.27845	6.46345	5.43391	6.58575	6.52914	5.21256	4.35339	5.42633	3.80213	5.94591	4.30402	3.64939	3.96324	5.21576	6.2216	2.50025	0	0	0	2.21071	0	0	0	0	0	1.52716	0	1.06126	1.48626	2.42314
AGA	8.95709	9.26629	9.61436	9.28136	9.40898	8.59391	9.30808	9.25421	9.801	10.124	9.04753	9.18988	6.63233	10.555	10.3418	8.22238	9.74845	8.49877	9.19884	8.54042	9.27104	8.56785	9.58215	9.48081	9.10402	9.04132	9.59327	9.18431	9.18876	9.34081	8.01665	8.87238	8.97388	9.4914	9.77282	8.95052	9.6058	9.37939	9.48	9.53454	8.51175	9.66728	8.95054	9.58681	9.3658	10.1954	10.4283	9.33535	9.48676
AGAP1	7.80419	9.36897	7.41413	7.89539	7.5405	7.00759	9.4622	7.60145	7.06054	7.10894	7.17115	7.98437	6.90905	7.63422	4.50698	6.4661	3.88407	10.3369	7.23992	8.71833	5.7883	7.08928	10.1361	8.75757	5.01068	5.3959	7.21517	6.16103	8.83221	6.37412	5.86496	7.73671	7.78633	8.69717	8.51271	6.34518	8.36183	7.00681	10.8088	7.97772	12.1039	8.41854	7.28389	8.12243	9.2277	12.5826	13.9313	9.52545	10.8657
AGAP2	5.3758	5.29478	4.83207	6.12347	5.18409	4.25626	3.9303	5.27649	5.1732	5.25207	4.15432	6.30766	6.86085	4.75094	4.53755	4.36182	4.16787	4.33121	5.9627	6.15413	4.57381	5.07082	4.57564	3.78935	3.68103	5.44218	4.72891	5.53012	5.33146	5.46027	5.65747	5.11121	4.59455	5.70458	10.8758	10.5996	11.1577	10.3895	10.6451	11.0767	7.40548	10.5793	10.4951	10.8998	10.5572	9.18152	8.68957	10.4623	10.2373
AGAP3	6.94576	7.84516	6.98622	7.31706	7.59665	6.53367	7.52747	7.80121	6.81572	6.75349	6.98924	7.28387	5.95212	6.30572	4.62643	6.57978	6.23607	9.29244	5.77614	7.81916	6.92795	7.31766	8.09551	6.69126	7.46439	6.72494	6.66008	6.2412	7.17134	6.15106	6.31264	6.86962	7.91028	7.81092	10.4302	9.08054	9.58299	9.28657	9.83128	9.46548	11.3236	11.1065	10.0862	10.345	10.3983	11.3015	12.1881	11.4896	10.7909
AGBL1	6.29798	5.62495	7.43956	4.43589	5.9687	7.52144	4.68219	4.60235	5.72139	5.83328	6.40427	4.21388	10.5183	8.31491	7.21889	2.01058	2.3726	5.80247	3.62956	4.24166	3.11828	3.55387	6.53815	6.14566	3.31931	3.48482	4.68949	4.78553	5.25534	4.87939	3.423	6.45378	7.33222	6.691	2.50025	0	0	0	3.19619	0	0	0	0	0	0.956867	4.88137	1.66607	3.03677	2.82959
AGBL2	6.53906	8.23675	7.34485	7.50368	6.77893	6.676	8.11716	7.35537	6.4082	7.86025	7.11245	6.28084	8.71205	6.98741	3.41471	7.46975	8.62585	7.09683	8.80789	7.26128	7.28207	7.38879	7.44326	7.37029	6.66366	8.21312	7.81316	7.56467	7.25758	9.01842	5.80496	7.84365	6.75057	6.94724	6.93196	8.61342	7.9922	7.87936	7.01037	7.41942	4.53841	7.83348	7.23288	6.55308	7.6202	5.63844	4.5742	7.19013	5.9358
AGBL5	7.27497	6.98001	6.54444	6.97482	7.59849	7.1981	7.14056	7.03419	8.15392	7.1066	7.27671	8.14754	6.20702	6.59894	8.23478	7.21342	7.5671	7.01266	6.4452	7.06585	8.09312	7.69197	7.4449	7.0116	7.668	7.71859	7.29714	7.76331	6.55982	7.59647	6.74802	7.54185	6.72192	7.13951	9.75738	9.77951	9.29794	9.66215	10.0171	9.91496	11.0622	9.42085	9.48743	9.81226	9.3409	9.02417	9.61571	9.36718	8.9587
AGER	4.76764	6.7345	5.17664	4.6909	6.67062	6.71257	4.43916	6.41755	3.57202	5.19486	6.26153	5.12665	5.1452	4.22029	4.71047	8.92495	7.72623	5.14358	8.04689	8.17226	5.19763	6.75101	3.59707	6.79004	7.42987	6.00073	6.81233	6.73685	6.05197	7.11627	8.93904	7.47626	6.34754	4.60299	8.1269	10.0749	8.90911	9.20523	9.08625	9.14513	7.21405	6.23463	9.1833	8.94957	9.2984	7.64615	7.30905	7.87781	8.29995
AGFG1	7.8153	8.30228	8.30401	8.14671	7.98871	9.13283	8.9123	7.9909	8.70845	8.03431	8.62315	8.34244	5.80079	8.57559	8.06671	8.20099	8.41809	7.65719	8.14142	7.49416	8.63423	9.13899	8.46451	8.14792	8.52877	8.14523	8.23961	8.06129	8.06658	8.5629	8.26841	8.49116	7.93396	7.84509	11.2004	10.7389	11.9727	12.1878	12.038	12.1708	11.672	11.2817	11.5262	11.6438	11.199	11.7953	12.0955	11.7128	11.183
AGFG2	5.66782	6.19714	6.21813	5.77594	6.04723	4.4839	5.77374	6.81272	5.81027	5.41088	5.72201	5.63225	5.15009	6.5447	5.2535	5.27342	6.60185	6.7395	5.35346	5.66409	6.34961	5.82427	5.82974	6.18654	5.5995	6.31763	6.00924	5.4529	5.54196	6.27202	6.03603	5.95495	6.15636	6.00782	9.53086	10.8719	8.98937	8.78763	8.96838	9.4064	7.63518	9.30389	9.57195	10.0429	9.38624	9.81209	9.98253	9.39061	9.76373
AGGF1	8.70562	8.26414	9.15212	9.08774	9.38283	9.44666	8.82119	8.9253	9.33644	8.85477	9.06023	8.78314	6.50819	8.90015	9.28364	8.22865	8.08087	7.79583	8.97078	7.53155	8.72357	7.46244	8.655	8.40895	9.29943	8.08554	8.79175	9.04588	8.70493	8.94961	8.47493	8.51051	8.52178	8.61251	11.4614	10.9356	11.4705	11.3596	11.5448	11.7663	10.7347	10.8477	11.0711	11.0387	11.2562	10.8736	10.8308	10.9934	10.9219
AGK	7.93977	7.86852	8.4261	8.13318	8.34948	8.19861	7.93629	8.39096	9.21705	8.11875	8.76377	7.15055	8.57732	9.48688	8.99436	7.42939	8.35955	7.56884	7.81349	7.29401	8.45946	6.78245	7.81531	6.2097	8.83275	8.34813	8.07444	8.61488	8.06823	7.28539	8.68377	8.7105	6.6454	8.17129	10.3262	10.3869	11.187	10.5021	10.4872	11.3437	10.7317	10.683	10.1231	11.0123	10.1874	9.1586	9.49053	10.6759	9.63505
AGL	11.4475	11.4713	11.4462	11.9015	11.6717	11.1848	11.6694	10.744	12.0324	11.7448	10.0123	10.0575	10.3785	10.156	10.949	9.47456	9.73111	9.24514	9.84957	9.62162	11.8389	9.59142	10.9244	11.3325	11.2	11.006	11.2537	11.2292	11.6517	11.5231	11.3364	11.361	10.8199	11.5885	10.7495	10.1919	10.9792	10.8547	10.74	11.1612	11.5806	10.3567	9.95696	10.2949	11.5928	10.535	10.6007	10.6225	10.4054
AGMAT	7.81957	8.31344	8.1073	8.2685	7.30399	8.36752	8.06145	7.80362	8.618	8.14023	8.55032	8.2134	8.81596	8.70992	8.95056	8.97444	8.59824	6.97363	8.39334	7.64308	8.07231	9.42402	7.30085	7.20068	8.27131	6.96439	8.48542	7.83484	8.16703	8.23968	9.10775	9.48282	8.25495	7.60452	7.6664	8.86581	9.82415	9.21282	8.48932	9.12898	4.91936	8.75544	7.69158	8.97938	8.88986	6.83136	7.32869	10.5227	8.37771
AGPAT1	9.39811	9.91302	9.20749	9.23171	9.94036	9.25173	9.77699	10.007	9.44788	9.89711	10.8643	10.6855	11.1634	10.7123	10.0294	9.55959	9.89718	11.3956	10.8751	11.3366	9.19859	8.51305	10.8539	10.3624	10.2442	9.72018	9.90593	9.73854	9.94733	9.31041	9.22188	9.77776	10.2005	9.83161	9.92988	11.0081	10.6301	9.94932	10.8702	10.6131	11.176	9.93743	9.78702	10.5878	11.2639	11.4999	11.8581	10.3403	10.835
AGPAT2	7.02046	7.22259	7.35656	7.43362	7.9573	6.9995	6.83446	7.87554	8.17593	7.7302	7.43649	8.8556	8.24634	7.17355	5.63247	6.74998	8.06236	6.02099	6.97202	8.08469	7.99564	7.34614	7.74767	7.304	8.12392	8.66088	7.63774	8.3004	7.66887	7.61193	7.66536	7.96973	7.07308	6.72148	8.68913	9.60957	8.86567	8.30079	7.82596	8.45461	8.8522	10.2762	9.29693	9.38778	8.76122	7.72454	8.1308	9.87459	9.53847
AGPAT3	8.86475	9.32269	9.03117	8.67358	8.7763	7.92067	8.56108	8.73612	9.01614	9.37431	10.2505	9.25261	7.9066	8.47151	7.68872	9.5927	8.56375	9.54542	9.61921	9.01169	9.25806	8.07819	8.94438	8.8621	8.99696	8.93731	8.95546	8.84343	9.25422	9.34475	9.17333	8.89794	8.45745	8.56917	12.2118	12.3224	12.2293	11.4324	11.6913	12.4062	11.2248	12.0596	11.5113	12.4628	11.3408	12.6174	12.7382	12.158	12.1398
AGPAT4	8.01327	9.93038	8.99613	8.17442	7.46937	6.2672	9.43056	7.47501	6.01914	7.07885	7.27677	8.00838	8.2105	7.11968	5.33866	6.75501	6.19342	11.2293	7.60826	7.52495	6.67736	5.21959	11.041	9.81721	5.27889	7.49214	7.73481	5.54562	8.83799	4.93796	7.06448	7.89728	8.95309	9.15925	9.10736	7.33628	7.45263	7.95971	10.6303	6.68512	10.1575	9.44488	7.86911	8.19028	9.03927	12.7776	12.8261	9.0195	9.51457
AGR2	3.86594	4.32566	3.32382	4.46916	4.27415	3.39169	4.44931	5.83351	4.23225	4.26541	4.52513	3.11616	5.57622	5.78783	4.26946	6.12045	4.03885	4.64429	3.94564	5.50287	4.76797	7.4811	2.33074	3.86655	4.51532	4.49267	6.63388	3.73452	3.71366	5.03346	3.21162	4.48039	2.75394	5.55219	0	0	0	1.02676	0	0	3.20052	0	0	4.43595	0	0	1.66607	0	2.99664
AGRN	6.66683	7.10135	6.03947	5.8517	6.16636	7.31012	7.36059	6.76005	6.67019	6.42006	6.77475	6.60897	5.9518	5.02133	5.79317	6.81142	6.8446	7.21554	6.74952	6.44151	6.75592	6.86463	7.31451	7.38841	6.65902	6.59568	6.23419	5.95617	5.5988	6.79958	6.76535	6.33381	6.09421	6.00163	9.63087	9.04542	9.00946	8.27203	9.88902	8.88153	11.5801	9.89048	9.12854	9.50515	10.5716	12.2214	12.3285	10.7351	11.8259
AGRP	4.75772	2.86991	7.16845	6.52779	3.17165	4.4769	3.8478	6.06463	7.53798	4.62588	6.32139	7.96086	9.20066	6.68827	8.27281	6.09021	6.67811	7.03013	7.70704	5.88846	5.87069	9.64164	6.41916	6.19334	5.07976	5.48468	6.86271	4.84397	6.11287	4.8845	7.20507	6.20851	6.14729	5.3899	3.6063	1.06014	1.01332	1.02676	2.21071	1.63276	0	2.86376	3.10088	4.56738	0	2.82814	1.66607	6.0609	2.16694
AGT	9.74237	10.7397	9.987	9.01305	8.30662	7.77228	10.4313	8.98965	8.90018	10.0257	8.60832	11.0646	5.70445	9.66893	8.1314	7.24818	4.37877	13.3529	8.97269	12.5284	8.04788	5.03069	13.0541	12.0848	6.84568	6.95214	8.24308	6.01105	11.1733	8.48567	7.42329	8.55058	10.3872	11.1856	9.8665	1.06014	5.90872	4.22007	10.1416	3.87351	7.90548	5.94715	6.93393	1.02307	5.79658	12.5546	13.307	7.0303	10.5543
AGTR1	4.80909	5.77594	5.44392	5.76024	5.53801	5.38393	4.5813	4.9925	5.37675	5.72107	6.36996	6.35271	7.01509	6.95196	6.52018	6.5774	6.88657	6.45414	6.00742	5.86736	4.93534	6.58785	5.88959	5.80096	5.4743	4.66058	6.15454	6.23437	5.23838	6.35203	6.41223	4.96953	5.77149	5.5665	0	1.06014	0	1.02676	1.49289	0	3.66723	1.03317	0	1.02307	0	3.19147	2.91082	2.86902	2.42314
AGTRAP	7.79317	8.08622	7.50651	7.94203	8.462	7.96587	7.72948	8.27229	8.11902	7.93369	7.7229	9.07974	6.86856	8.23206	7.35051	7.91514	7.25682	8.91963	8.66532	8.46952	8.04501	6.99075	8.76804	8.66091	7.67807	8.36329	8.02329	8.16393	7.98471	8.05502	7.51921	8.16265	8.59728	8.27647	9.86506	9.48184	8.69179	8.4452	8.77278	9.56887	10.0502	10.6655	8.85256	10.1608	8.63713	10.1866	9.96851	10.6324	10.3486
AGXT2	4.65425	2.76946	3.98691	4.35925	6.04157	6.21554	4.28437	3.82782	5.54663	4.09102	4.50269	5.4895	8.55388	4.09141	8.46608	7.12375	4.93814	6.13577	6.85977	3.21128	3.78761	5.67652	6.52914	5.08784	4.03581	4.30402	2.17336	3.96282	2.4123	3.96717	6.7773	3.32613	5.45243	3.35961	0	0	0	0	0	0	0	0	0	0	0	0	0	0	0
AHCY	11.5014	11.1813	11.6296	11.2678	11.4852	10.9203	11.0295	11.7051	11.5598	11.2514	12.9468	12.5954	3.0608	12.0353	12.5748	10.8829	12.1347	10.7612	12.1753	11.4994	12.2134	9.77686	10.2255	10.2122	12.0898	11.1955	11.0998	11.5459	10.2468	11.8242	10.8527	11.2791	10.979	10.7374	12.635	12.1873	12.6311	12.2208	11.955	12.9103	13.1466	12.5609	12.2061	12.6128	11.9946	10.838	11.0698	11.8017	11.3227
AHCYL1	9.41305	9.10467	8.93427	9.43947	9.09024	8.13221	9.88543	8.62487	9.50031	9.72343	9.25362	9.86404	8.95732	9.66561	8.78332	9.60893	9.20345	10.8717	9.24157	10.1673	7.99308	7.91321	10.5313	10.0065	7.78516	9.2494	9.07904	8.80838	9.86525	8.59779	9.0319	8.37299	9.29555	9.76268	12.4181	11.4699	12.1734	11.7351	12.6816	12.2969	13.154	12.2016	11.611	11.9276	11.6068	13.2708	13.7853	12.1783	12.2201
AHCYL2	8.29296	8.07625	6.48569	8.00182	7.75827	7.7777	8.58488	8.21751	8.90052	8.79187	7.91211	8.82279	9.1334	8.88731	7.99832	7.23001	8.32612	8.1964	8.06097	8.17361	7.98634	7.33559	8.66889	8.43279	7.99925	7.72638	8.22788	8.09258	8.91514	8.42163	6.72259	8.58793	8.47627	8.69584	9.74959	9.44862	9.82577	9.67136	10.3212	9.55886	10.4472	10.5891	8.33353	9.56732	9.22996	10.9	11.3178	9.75635	9.88186
AHDC1	5.48973	5.2427	4.90039	6.26921	5.84461	4.45079	5.31796	5.25651	4.92312	5.17681	5.22284	5.81287	6.89229	6.80925	6.60816	7.26236	6.6582	5.46984	5.83172	4.85802	5.04023	4.52483	4.74499	5.62015	5.53003	4.55889	4.92971	4.77665	4.30064	4.72157	5.72023	5.08612	4.30257	4.75825	9.60003	9.21043	9.6847	9.50829	9.70994	9.29017	9.87422	9.70395	9.4229	8.36305	10.9061	9.52403	9.60165	9.16016	9.82608
AHI1	6.96169	7.56474	6.64467	7.80985	7.05105	6.47954	7.49728	7.40789	7.30792	6.94507	6.0421	6.36699	4.73622	7.21874	6.73113	7.36866	5.09523	7.97092	7.03918	7.04735	7.29426	4.23116	7.16887	7.02317	7.70518	7.21706	6.85661	6.79741	7.60906	6.91789	6.65555	7.33825	7.27908	7.62163	10.1446	9.37743	10.2396	9.82282	10.226	10.8475	12.3514	9.2919	9.51971	8.99697	9.48617	9.49789	9.75831	9.13032	8.91503
AHR	12.4313	11.544	12.9852	11.9324	12.1501	11.4102	11.291	13.4288	13.304	11.7643	11.3499	10.4508	8.01075	11.3731	10.29	9.82677	10.1827	8.15846	9.93523	11.2219	11.8499	2.0962	9.95212	11.0392	12.68	12.4787	12.8479	11.7444	10.3576	12.5619	11.4254	13.5732	12.483	10.6876	12.983	13.539	13.2319	13.5317	12.0448	13.2346	10.5363	13.9857	13.7993	13.2861	13.2975	11.0277	11.2874	13.8041	12.8376
AHRR	7.65888	7.50971	7.19579	6.6252	7.21504	7.55991	7.15	7.12726	6.85878	7.37726	8.43566	6.63082	9.50303	7.00931	7.47513	5.24843	7.80859	7.32489	7.46516	7.24116	6.45288	9.94302	7.47448	7.14472	6.68143	7.55094	7.59732	6.96795	8.39945	6.40548	6.66395	7.56555	6.64173	8.05251	5.2223	4.11078	7.84019	6.54431	5.86189	4.7122	8.00743	4.76357	6.62131	6.23499	6.51325	5.06788	5.57683	5.75883	6.10996
AHSA1	12.3137	11.8437	12.553	12.1178	12.2924	11.8102	12.1788	11.878	12.5061	12.6101	13.1624	13.0367	8.92188	12.8073	12.0629	11.9504	12.6901	12.9108	12.6348	12.4753	12.3178	8.93971	11.6727	11.9785	13.2215	12.6092	12.1119	12.4797	11.6636	12.3447	12.0217	12.0275	12.2945	12.285	12.3803	12.0969	12.7478	12.2588	12.4521	12.7039	12.371	12.6245	11.9111	12.4077	11.8219	11.5125	11.8686	12.028	11.4966
AHSA2	8.84003	11.6762	8.47847	9.28737	8.6122	9.76173	9.47846	11.3695	7.95214	7.93797	7.51053	5.57904	5.68536	4.83284	8.24154	9.54253	9.4099	8.78487	9.44671	8.51148	9.17763	6.17687	9.39527	9.44466	9.12202	9.33997	9.26852	8.91338	10.1165	9.68056	9.25112	9.21957	8.95996	9.18531	11.8541	12.0229	11.4849	14.0074	12.0252	11.9166	11.1584	11.8838	11.8754	11.444	11.7939	12.1004	12.5676	11.5627	11.5484
AHSG	5.00746	5.35644	3.68812	3.25887	5.90362	4.40047	3.5637	3.96484	5.94684	2.84337	5.48472	4.53789	5.62305	4.0254	6.53705	4.70249	4.25914	6.27317	6.19745	4.29647	4.55697	5.89134	4.61441	4.45661	5.53938	5.31861	2.60147	2.77198	4.31517	4.80554	3.27004	4.7506	3.76036	3.08786	0	0	0	0	0	0	3.79437	1.62902	0	0	0	1.01216	1.66607	0	0.905099
AHSP	6.32716	6.83129	4.55655	7.32436	5.3276	4.82116	6.6768	3.24971	6.68956	6.61626	7.52419	5.26659	6.26682	4.85649	8.56485	7.1612	5.7105	7.57677	5.89861	3.94824	7.39478	10.2136	4.63545	6.75144	5.40045	5.92376	6.58496	5.70186	7.17467	7.12524	4.81454	6.11154	6.85044	7.21731	3.23022	1.66461	0	2.36451	3.04581	0	0	1.62902	3.27235	0	2.25228	3.60718	1.06126	0	0
AICDA	8.06634	10.6183	12.3796	11.4134	12.9634	11.768	11.7248	6.36308	12.3505	13.1437	11.9085	10.7638	6.3833	5.95527	8.21928	8.17973	7.83634	5.13017	11.115	12.7317	12.1487	10.7711	7.44495	8.02008	8.11338	3.64453	12.7498	13.9329	6.89636	12.7393	12.1924	11.7393	11.3873	12.1158	12.3243	12.4866	13.3441	13.386	10.3793	10.2397	2.50631	13.7027	12.9091	9.77704	6.12308	3.02121	1.66607	11.7278	11.0663
AIDA	11.819	10.9914	11.3425	11.0041	11.9233	11.4494	11.2454	11.0323	11.7178	12.4924	10.1599	11.32	10.406	10.8711	11.1843	9.59681	9.91122	9.90929	10.7403	10.2769	10.9382	9.3397	11.6431	11.5	10.5808	11.098	10.8886	11.8623	11.4894	11.118	10.3492	10.3127	11.172	11.3286	8.57747	8.33666	8.58487	8.49168	7.98424	8.61783	8.50247	8.06534	7.47161	8.0056	7.96259	7.8696	8.24889	8.47541	8.29995
AIF1	9.43633	8.33532	8.5263	7.55804	8.08881	8.26299	8.51341	8.63599	8.09231	7.96577	8.73633	9.47279	6.14204	9.57911	8.85017	8.69291	9.42236	9.82681	9.07096	8.91999	8.16467	9.23693	9.21682	9.79462	8.26254	9.7279	9.97042	5.79476	9.55612	5.54103	7.25213	8.32994	9.2583	9.22512	10.2901	10.3502	10.1153	9.59793	11.3041	12.21	9.08766	10.6249	9.94116	11.1999	8.64054	12.8818	12.337	11.3149	11.7358
AIFM1	10.3895	9.4565	11.7625	10.3846	11.4834	10.0964	11.3245	9.72133	10.6271	11.387	12.2325	11.3696	5.95614	11.6812	11.1465	10.0398	12.1045	9.26728	11.5533	10.732	10.3902	5.6221	9.09651	9.38655	11.0964	10.5791	10.5712	11.5556	10.26	10.9474	10.5236	10.3805	10.3033	9.79401	11.1814	11.5996	12.4293	11.8584	11.0709	11.6603	10.6832	11.678	10.6294	11.9802	11.2484	10.2875	9.99948	11.2433	10.971
AIFM2	8.17653	8.06845	8.10642	8.39033	8.71185	7.7313	7.7366	8.19109	8.87263	8.48386	8.88865	8.82772	4.94258	9.37759	8.08082	9.83251	9.46018	6.20214	9.2391	8.67716	7.94875	6.06523	7.30213	7.99111	9.04046	8.72236	7.90355	8.70966	7.98615	8.55506	8.64583	8.7211	8.16392	7.87907	9.04512	9.6452	9.45065	9.44957	8.41457	8.85232	8.15097	10.2166	8.79042	10.7981	8.92381	7.90063	8.3388	10.9182	9.17234
AIFM3	7.29093	7.32108	6.48699	7.85486	6.39997	5.88008	7.72396	6.68917	7.66507	7.71366	6.36186	8.61227	8.74786	9.01436	7.91074	7.92811	3.0002	9.69809	6.65377	9.76484	3.56284	3.76514	8.52067	8.61787	5.52602	7.11925	7.08332	7.33046	8.75795	7.34378	6.86043	6.05112	7.29593	6.88245	5.57223	4.69811	4.41759	2.36451	6.27071	5.46178	4.01929	5.58776	5.06536	5.17377	3.24334	8.94005	9.55239	6.24351	6.8275
AIG1	7.56533	8.15976	8.16879	8.05936	6.82246	7.85447	8.15172	7.30457	7.45637	7.38793	7.34525	6.11032	4.56095	8.03181	4.98402	5.78531	6.5157	9.16684	6.45412	8.09463	7.16871	5.36543	8.94277	8.19167	7.11019	7.12394	6.91608	7.27119	7.98806	6.91578	5.52562	6.75534	6.32349	8.22869	7.80506	5.43697	8.59251	7.69663	9.90822	8.23578	10.0597	7.64269	6.93393	8.35398	8.40851	10.7547	11.1589	7.57797	9.15698
AIM1	10.4666	10.5987	10.0594	8.5837	10.6716	11.0375	10.3815	11.0162	10.5018	11.0757	10.5752	10.992	10.214	10.6212	10.8951	10.8055	11.2197	8.45169	11.2591	10.1573	10.1636	3.12667	8.80881	10.3514	10.4803	10.7778	10.8603	10.9301	10.4882	10.1642	10.8103	11.4454	10.975	10.7795	11.3638	10.7028	11.5825	11.318	11.2216	12.8115	6.88315	11.6562	11.62	12.3939	10.731	9.9711	8.07955	11.6109	10.9673
AIM2	12.9127	11.006	12.5249	9.99774	13.5897	11.9966	11.8555	11.7903	12.3422	12.4912	13.0575	12.4059	13.3709	12.6459	12.975	11.8616	12.0506	8.60795	11.9802	11.7162	11.6627	13.4006	8.19175	11.5828	12.0353	12.0697	11.6731	12.6264	11.476	12.5775	12.3912	12.9433	12.7757	11.5426	11.1036	11.8564	12.5015	12.1648	10.829	12.7407	5.54369	10.8526	11.555	11.962	11.0019	7.52393	4.1128	11.504	10.986
AIMP1	9.83755	9.82952	10.3665	10.4297	9.92395	9.62585	10.2386	9.75101	10.5563	10.2209	9.66579	9.51433	6.76941	10.1202	10.162	8.55513	9.40066	9.29639	9.03085	9.12521	10.1782	6.99035	9.70902	9.71068	10.1444	9.55452	9.47236	10.1772	9.66479	10.0379	9.44833	9.76842	9.80465	9.75465	10.6502	10.8252	11.1933	10.9607	11.1833	11.4104	12.1514	10.7807	10.7349	10.8377	10.904	10.6101	11.085	10.8683	10.3611
AIMP2	10.644	10.3782	10.7687	10.8068	10.8585	10.6394	10.5731	10.9451	11.2701	11.3451	11.5189	11.5017	10.1714	12.0124	11.9415	10.1836	10.8479	10.6386	11.0123	10.881	10.8714	10.3609	9.98139	9.9663	11.6022	10.7778	10.3714	10.9888	9.91382	10.9622	11.0318	10.9066	10.5028	10.1531	10.2554	10.1892	10.4327	9.68415	10.1895	10.2309	10.1605	9.94204	10.0542	10.6751	10.1675	9.23119	9.56487	10.2342	9.54859
AIP	9.39543	9.3244	9.93741	9.79733	10.2945	9.81355	9.41712	9.72024	10.759	10.123	11.2407	11.0031	5.34618	10.418	10.4074	8.71723	11.506	10.1324	10.9441	10.491	9.94861	9.65383	9.20888	9.58965	10.4468	9.94827	10.0254	10.5694	9.63608	10.2519	9.71342	9.94632	9.9048	9.39638	10.7918	11.461	11.1285	10.8071	11.4651	11.2787	11.6657	11.5209	11.3978	11.6237	11.7847	10.7606	11.0922	11.2129	11.0563
AIRE	6.90579	6.26306	3.3547	5.01963	3.87466	2.81666	5.08419	4.95815	3.74707	2.59826	5.62597	4.36181	9.94484	6.78764	3.76772	7.63468	3.04709	7.72985	5.71243	4.20352	4.66714	6.61475	6.69211	3.97445	4.20189	5.80707	6.17689	5.48965	6.77775	3.86791	5.76666	5.94831	5.18036	5.08304	4.07353	1.06014	3.02323	0	3.9557	2.3791	2.50631	2.63983	3.42559	1.02307	3.61978	4.97764	4.92325	4.17915	4.89715
AJAP1	4.73924	5.39466	4.307	5.33152	5.01247	4.15307	4.42605	4.83498	5.33162	5.11628	4.53561	4.20489	6.72189	4.79876	4.66897	3.50528	5.50629	6.98066	4.54326	5.53104	4.64229	7.62806	5.55978	5.66673	4.16844	5.0623	4.98702	3.28638	5.7047	4.8227	4.40202	4.93592	4.75351	4.92791	6.42244	4.69811	6.02611	3.95645	7.01037	4.76889	4.46385	6.06459	4.35684	6.21508	5.74688	8.75887	10.3785	4.85425	7.05282
AJUBA	4.80052	6.141	5.83924	5.6741	6.06842	5.65358	4.87215	5.11482	6.61223	5.57071	5.79507	5.67897	5.64234	5.2872	6.55915	5.15362	5.29603	4.75082	4.74337	6.75107	7.39165	5.09025	5.64833	5.29616	7.0173	7.0415	6.85272	6.53703	5.42657	6.7036	5.55704	6.3938	5.91227	6.17802	6.52816	4.0172	4.61039	4.806	5.47731	5.79773	9.45067	5.52357	7.13625	4.50316	8.01602	5.80514	6.02499	5.98085	7.15353
AK1	6.43903	8.23716	8.58458	7.50734	7.4484	6.49272	6.96705	7.00309	6.80446	7.64601	8.29304	7.94376	6.18577	7.35492	5.84355	7.9914	7.92782	8.71493	7.40999	8.16279	6.19163	7.14701	9.35494	8.79934	7.34385	6.81972	7.35013	7.88947	8.69015	7.78437	6.07708	7.3597	8.62366	8.44176	5.98675	7.39327	6.5961	6.35616	6.70636	6.98941	7.29154	6.47423	5.86757	6.36714	4.7735	8.0014	8.33395	6.22625	7.35922
AK2	9.328	9.0825	9.73604	9.79599	9.33726	8.2163	8.99056	9.26848	10.0248	9.83917	10.4436	10.1615	8.24342	9.92242	9.73658	8.65157	9.83056	8.91398	9.93289	9.37054	9.25551	8.32018	8.9567	9.16516	10.2004	9.66085	9.37299	9.55703	8.70598	9.89679	9.6267	9.48792	9.26433	9.09027	12.6141	12.3132	12.9383	12.4076	12.5176	13.0462	12.8541	12.3469	12.4709	13.0182	12.034	11.23	11.4934	11.9696	11.4132
AK3	10.474	11.0254	10.8527	10.8731	10.7	11.5909	11.5981	10.887	11.3048	11.2368	10.3318	10.8805	6.37237	9.71868	9.46217	9.53131	10.3117	10.1018	9.82657	9.69865	10.6354	7.97756	11.3218	11.2583	10.7717	11.3748	11.0883	10.8955	11.0323	10.792	10.164	10.7012	11.2341	11.0171	11.2382	10.5335	11.0986	11.1056	11.1028	12.0914	11.8255	11.2591	10.649	11.642	10.5946	11.6176	12.3503	11.1898	11.0645
AK4	8.11173	8.5481	8.07217	10.1417	9.31554	7.49333	9.7067	8.4686	8.93873	8.86987	8.39208	10.342	8.84978	9.93824	10.3589	8.74106	7.71841	8.88087	8.23909	9.1985	9.42747	7.08773	8.88384	9.06487	9.28452	9.22413	8.09003	9.40274	8.11057	7.78315	7.70392	8.19538	8.19392	8.59658	8.86661	9.06893	9.18635	9.88745	9.29026	10.0047	11.6966	9.66914	8.22807	10.7514	10.6995	9.34385	10.0147	10.2882	9.88186
AK5	8.04924	9.74121	8.72476	8.37676	7.87359	6.55122	9.92542	8.3036	8.12319	8.87365	8.33323	7.71958	8.91153	8.54615	6.14056	4.42771	5.03996	12.5722	6.15656	7.90237	5.92197	5.54802	12.0718	10.2542	6.25318	6.31021	7.29708	5.057	9.94107	5.34755	4.74078	8.02435	8.29388	9.16143	9.46583	3.42844	7.12436	2.6293	10.9271	1.63276	10.2644	6.83319	6.45322	3.36319	7.80153	12.4834	13.4745	8.20733	9.59328
AK7	4.65745	4.80653	5.12267	5.2003	5.86879	4.28079	5.26167	4.85776	6.10218	5.48779	5.70607	5.40253	7.97372	7.79381	4.71538	4.65737	4.80819	3.45469	5.23739	5.35692	6.18853	5.3208	5.91083	5.16864	6.24074	4.81044	4.89858	6.10973	4.17388	4.95298	5.94208	5.50163	5.04702	4.31757	7.05834	6.89821	6.48565	4.44287	5.50639	3.65029	5.07774	4.14928	5.19895	6.34899	3.8253	6.69641	6.79131	3.66796	6.99478
AKAP1	7.79304	7.57592	8.15323	8.68302	8.45873	7.6815	8.16071	8.52808	8.56289	7.78364	9.20759	8.44985	8.18609	7.91804	8.85502	7.98649	8.55208	8.0364	8.43956	8.09374	7.96985	9.9434	7.429	8.12212	8.29933	8.16833	7.72597	8.05952	7.83385	8.28549	7.96596	8.08224	8.37381	7.53757	11.1218	11.0329	11.0986	11.1204	10.859	11.3857	13.0081	11.137	11.032	11.3236	10.6806	10.1327	10.8964	10.5165	10.0891
AKAP10	8.52943	7.95931	8.30071	8.28737	7.80376	8.78205	8.36975	7.73898	7.15322	6.40411	7.29527	6.4682	7.13522	4.79278	6.65649	9.20625	8.69819	8.42832	7.64552	8.2001	8.11833	5.59844	7.46531	7.84607	7.66349	7.37159	7.89811	8.14213	8.17472	8.47302	8.74882	8.92528	8.38968	7.74743	9.93675	10.256	10.2827	10.2116	10.4114	10.872	10.617	10.6144	9.99266	10.3277	10.5327	10.6904	10.5977	10.6854	10.2965
AKAP11	11.0634	10.5079	10.5388	11.0113	9.57867	10.6602	11.0112	10.8199	9.87405	9.71959	9.80239	9.2778	10.243	9.18175	9.71536	9.8252	11.1193	10.7563	10.3425	10.7609	9.94781	7.50242	10.4302	10.1664	11.0011	10.5718	10.3052	10.1434	10.2457	10.9635	9.99194	10.2479	10.3727	10.6193	12.4318	11.5649	11.8775	12.4536	12.0094	12.7404	11.6579	12.0335	11.3926	11.2163	12.4884	12.7294	13.126	12.3003	11.6392
AKAP14	3.34012	4.29715	4.04965	2.67097	6.1061	3.27327	2.82587	3.55515	4.09764	2.96911	5.21727	3.02408	3.83414	6.20859	4.5865	4.45737	5.13051	3.78831	4.03169	4.64221	2.7828	2.08891	4.47529	2.76054	4.49129	2.7439	3.37337	3.66178	3.05006	3.7724	2.50699	4.30261	3.28636	1.9548	0.949771	0	0	2.85293	0.931502	0	1.11797	1.03317	0	3.50111	0.956867	0	2.09093	0	1.8552
AKAP17A	7.20045	7.4697	7.9515	8.06121	8.351	7.71765	8.45055	7.79666	7.9307	7.39435	7.84934	7.16951	5.3279	6.43765	6.17922	8.65009	8.57899	7.90664	7.25915	7.87462	7.22288	6.72184	6.96271	8.28813	8.19705	7.82126	8.5113	8.07814	8.381	8.65821	7.39998	8.39351	8.07026	7.73602	11.3114	12.6676	12.3969	11.0864	11.5089	12.7179	11.0033	12.0761	12.0888	11.7557	11.3585	10.9871	11.0792	11.7544	12.2578
AKAP2	8.84011	8.86375	10.0912	9.55081	9.6187	9.6715	9.97628	9.05597	9.75836	9.69554	9.98148	9.34934	6.98252	9.42988	9.39367	10.3569	9.11768	8.04473	9.6414	7.28667	9.88563	7.12793	9.30125	8.60045	8.5147	10.1329	9.27091	8.9168	9.06705	9.31532	9.43479	10.3581	9.81335	8.75299	2.91092	1.66461	3.48356	3.85667	2.68786	3.76621	3.66723	2.63983	2.08689	3.04014	1.52716	1.01216	2.68566	4.02802	2.42314
AKAP3	4.09461	4.18809	4.60065	6.42616	4.54271	4.11947	4.21053	3.81453	4.62405	5.05684	4.63426	6.37829	4.57972	1.95744	4.18831	5.67766	5.14059	7.72663	2.83624	5.68781	2.89795	6.75213	7.88918	6.87757	2.98782	4.9578	6.10502	4.53256	6.35545	3.64614	3.91516	3.39437	4.00132	4.81168	5.14844	5.67005	6.34812	5.13897	6.30423	4.38957	6.50973	4.52211	3.80666	5.65957	5.46891	7.54765	8.40042	5.65949	5.56229
AKAP4	2.80579	4.71586	4.65387	5.54431	2.52122	5.60055	3.32889	2.8465	5.27615	6.4689	5.39223	5.99729	3.2567	5.38669	5.17366	4.63751	6.32503	3.91763	7.10824	4.22868	2.7908	9.59293	4.253	3.72814	3.85262	7.20788	5.10288	6.36135	3.30258	4.2208	6.0315	5.62482	5.19721	5.39711	0	0	0	0	0	0	0	0	0	0	0.956867	0	0	0	0
AKAP5	5.28686	5.20873	5.51619	7.5652	5.5865	5.45146	7.15928	5.57577	7.80874	7.18933	6.62515	6.16747	6.44468	5.64114	5.81316	6.28912	4.306	4.95012	6.64089	6.667	7.0615	6.2894	6.06671	6.32837	5.88312	6.05855	6.1343	7.92281	6.90023	6.99895	5.98232	7.5319	4.58657	6.25596	8.49792	9.71764	9.12714	10.686	9.87096	10.9103	7.38542	10.8737	9.03038	8.2648	9.85061	5.11097	5.40246	9.57229	9.23218
AKAP7	8.1621	7.01924	7.62766	7.11306	7.48025	6.38983	7.48179	7.55924	7.97479	8.38607	6.78502	7.67278	8.85201	6.99693	6.9794	6.021	6.64621	7.46262	7.55996	7.23721	6.76378	6.84294	7.15609	8.43659	7.13777	6.78807	7.29225	6.66554	8.65468	5.40475	6.2119	5.88777	8.20705	8.23248	6.89856	4.81396	6.09222	6.20205	7.26985	9.18213	6.45304	7.63511	6.39872	7.17474	5.08484	8.81858	8.73811	8.08823	8.04738
AKAP8	10.0886	10.157	10.3641	10.5454	10.2242	10.2246	9.74796	10.1784	9.93621	9.35326	10.1315	9.994	7.81816	10.0532	10.313	10.7178	10.4238	9.77509	10.312	10.3922	10.319	7.80243	9.67966	9.90551	9.86773	10.5325	10.4465	10.4735	9.71554	9.73643	11.145	10.4093	10.098	9.50662	10.661	10.9936	11.0723	11.1069	10.8348	11.1127	10.6584	11.0088	10.7915	11.0115	10.9486	10.0576	10.3023	10.9013	10.4403
AKIRIN1	8.72149	9.20776	9.37646	9.64378	9.08547	8.85089	9.22545	9.4369	9.44797	8.73561	9.07753	9.50743	5.13101	9.03228	8.03998	7.2679	8.50402	9.60574	9.09584	8.41603	9.4047	6.13598	9.30931	8.93851	9.07298	9.37742	9.03154	9.66127	8.77816	9.76204	9.33094	8.57347	9.24326	9.13831	11.7075	12.134	11.7468	12.1602	11.8944	12.4442	12.3991	11.7433	11.6907	11.6887	11.9445	12.0483	12.3688	11.7476	11.6321
AKNA	6.6662	5.84734	6.24777	6.13323	7.8495	6.41333	5.81945	7.04715	5.87228	7.98259	6.80919	6.59327	6.18527	7.99808	6.45419	7.27784	7.63232	5.68086	6.74725	6.17506	6.15523	5.38898	5.64006	6.32514	5.97819	8.67014	6.84357	8.04245	6.39044	8.12891	7.88118	7.07324	6.13886	5.93178	12.591	13.4616	12.5508	12.7636	12.2864	13.4119	11.4186	13.3079	13.221	12.8181	12.8617	11.0542	10.5388	12.9065	12.5374
AKR1A1	12.5275	12.8606	12.6156	12.6948	12.539	11.8924	12.2198	12.4922	13.4136	12.9875	12.9654	13.6572	9.15626	14.2552	12.8972	12.4092	12.8368	12.4375	13.0847	12.8311	12.2664	12.583	11.9132	12.8479	13.1001	12.871	13.0338	12.0666	12.4603	12.4299	12.054	13.0748	13.0257	12.303	12.1296	12.5061	12.3408	11.5262	12.0014	12.344	12.3224	12.7389	11.9257	12.1911	11.9184	11.9907	11.4676	12.3936	12.3601
AKR1B1	12.614	12.1947	13.0269	12.3215	12.0303	13.0738	12.4147	12.3414	12.4938	12.3057	13.0242	13.079	12.8455	13.8004	13.0257	11.933	12.6657	12.9409	13.2567	12.7288	11.9796	10.8138	12.3752	12.5556	12.8357	12.2968	12.696	12.2541	12.8442	12.4383	12.0952	13.304	13.0633	12.8357	12.1587	11.2777	11.4528	11.5578	12.0036	11.9776	10.8342	12.5276	11.623	11.832	11.9054	11.4806	11.8312	12.4966	12.1737
AKR1B10	5.82787	4.30202	4.94324	4.44123	3.03129	5.29114	5.43952	3.23201	6.16623	4.58832	5.56586	2.62495	9.99428	6.58429	4.85294	6.618	3.95777	4.75814	2.37413	4.93331	4.58024	8.01758	6.41668	2.36196	3.90165	2.97731	3.29782	6.26447	4.43705	4.91516	6.6768	5.94425	6.20459	4.9267	0.949771	0	0	0	0	0	0	0	1.66245	0	0.956867	1.01216	0	0.926616	1.8552
AKR1C1	5.52142	5.69764	5.9761	5.6242	5.93065	5.48147	4.99027	5.99841	5.01028	5.89842	5.80775	5.72477	7.29599	7.63052	6.11368	5.3291	5.19438	6.7704	4.76962	6.31662	5.93612	8.01399	5.56737	6.05429	5.4662	5.45854	3.42217	5.53488	5.21724	4.74952	5.54308	5.53474	5.90811	5.33217	4.42589	2.41699	2.01994	6.37432	5.03361	3.38609	2.17353	2.04947	2.90624	3.50111	1.93481	6.93091	7.66629	4.37975	4.76448
AKR1C3	7.40375	8.50674	8.09441	8.03737	7.20619	6.6513	8.88442	7.87638	7.10976	7.96025	7.52066	7.79616	5.38271	9.32487	5.70989	6.48763	5.70879	10.6653	8.31462	8.61488	7.36796	9.88224	9.69993	10.0446	6.21613	5.34174	6.07131	4.13153	7.79242	6.20842	4.0565	9.79643	8.47653	8.86367	2.2407	0	1.01332	2.03996	3.86878	1.036	2.17353	3.86836	1.05851	0	1.93481	4.77821	6.18438	3.03677	3.40591
AKR1C4	4.01916	2.81742	4.81302	3.29355	5.73825	1.50969	4.42497	5.20463	2.54477	3.03324	6.02769	1.70445	3.38385	5.57135	1.93281	6.21884	7.04107	4.13458	6.16186	2.89396	5.25969	4.2235	1.58935	2.46523	5.50168	4.3565	4.81149	2.33084	2.17756	5.85924	2.74631	1.66032	4.36704	4.76723	0	0	0	0	0	0	0	0	0	0	0	0	0	0.926616	0
AKR1E2	4.08733	4.61873	4.0915	3.82909	4.57982	4.15189	5.05569	3.94089	4.69594	4.84849	5.41692	5.3444	5.04921	6.47926	6.20225	5.83002	5.07908	5.89131	5.85574	5.49035	4.61119	5.72324	5.89466	4.44508	4.46797	4.78163	4.58905	6.19324	3.49901	3.675	4.2295	5.0648	5.05961	5.1989	3.36676	2.90897	1.6027	2.36451	4.11526	3.97337	0	4.06158	1.66245	3.50111	3.38002	3.19147	3.27709	3.85919	6.43499
AKR7A2	10.6737	10.9066	10.4539	10.8297	10.4573	10.6061	10.8108	11.2227	10.863	11.0139	10.6874	11.0691	9.46535	10.8604	10.6158	9.9012	10.4511	11.6108	11.329	10.6433	11.036	13.244	10.842	11.0554	11.0046	11.0095	11.1651	10.9708	10.2704	11.0393	10.4371	10.3365	11.0961	10.962	10.4986	10.3846	10.421	9.83761	10.6104	10.8359	9.76784	10.5229	9.27693	9.86111	9.79208	9.96524	10.4157	9.51483	10.0373
AKR7A3	8.01262	8.15099	7.95257	8.3974	8.41663	8.36103	8.19831	8.42569	8.04634	8.57475	7.85941	8.70885	4.24179	7.65901	8.20304	7.13526	7.3932	8.49226	8.56627	7.90808	8.42352	5.79519	8.47805	8.48517	8.51314	8.38482	8.53035	8.53437	7.7971	8.54295	8.28106	8.15944	8.06383	8.44236	3.71263	4.81396	3.60929	3.95645	4.72265	4.65319	4.74142	4.87066	3.5641	3.74275	3.50487	5.23302	5.73237	3.03677	4.7174
AKT1	8.18895	8.78847	8.92948	9.25527	9.18553	9.62274	9.3222	8.87708	9.49182	9.57516	9.86652	10.0028	5.86262	6.51086	9.50182	10.5091	11.1458	9.34545	10.0948	9.95756	9.00852	10.6257	9.09994	8.71815	10.3384	9.26186	9.46364	9.47181	9.32878	9.10452	8.94186	8.41677	9.22842	9.19826	12.5682	12.0629	12.1673	10.87	12.2875	12.5285	12.2531	12.5835	12.2708	12.3694	11.7673	11.9667	12.0061	12.1402	12.5197
AKT1S1	6.3338	6.69638	7.1505	7.12521	7.14382	5.01413	5.90268	6.83123	6.52778	6.68409	6.39099	6.57366	8.32118	3.85378	5.2168	4.73176	4.58852	7.61967	6.9252	7.00334	8.50671	5.51337	7.08808	6.73105	7.51852	7.44571	6.30693	7.40128	6.59274	7.18565	8.00118	6.84737	6.75572	6.41999	10.117	11.6858	10.2139	10.4237	10.4437	10.5202	10.9984	10.7076	10.5272	11.7102	10.1207	10.8404	11.1974	11.0661	11.1857
AKT3	7.36197	7.29603	7.67748	8.17836	7.85141	7.28098	7.32767	8.05653	7.41263	7.25716	6.66506	7.61573	6.9556	7.56607	7.71979	7.00104	5.50968	8.30473	5.96969	8.35409	8.1976	7.65707	7.90573	7.71369	7.67303	6.98186	6.67634	7.69265	8.03115	7.53448	5.89335	6.98963	6.97623	7.74794	9.1833	8.58108	9.26249	10.9402	9.81102	9.49728	13.3362	9.9497	8.93785	9.58294	9.26348	10.8539	11.0958	10.4097	10.4822
AKTIP	9.15347	8.95223	9.09459	8.96467	8.83215	8.54661	9.62014	9.1015	9.04665	8.99635	8.83888	9.38848	7.42651	10.3025	9.75502	8.08667	8.74004	9.84784	8.73895	9.40455	8.64925	5.96622	10.5796	9.65631	8.9456	8.94679	8.82819	8.81024	9.46177	8.97283	8.28608	8.44458	9.08067	9.97737	8.46025	8.12306	8.14017	7.43643	9.56885	9.295	9.13347	8.14751	8.13667	8.69312	8.61653	10.3325	10.8453	8.36937	8.8011
ALAD	8.4315	8.78086	8.18072	8.27401	8.3631	8.80485	8.68711	8.01476	9.04705	8.62409	8.51206	8.54216	5.17653	6.96338	8.21178	8.15932	7.28474	9.53859	8.45936	8.3845	8.6189	5.17829	9.72283	8.94251	8.38725	8.73965	8.95326	8.82724	9.05927	8.84731	8.6352	8.89291	8.54875	8.945	10.9806	10.3986	10.8837	10.4095	11.9481	10.9407	10.2712	11.2349	10.5741	10.4175	10.669	12.8816	13.5146	10.95	11.3029
ALAS1	10.5765	10.7585	10.6954	11.4221	11.3826	10.7142	10.7844	10.4697	11.9504	10.975	12.0473	12.7278	6.27295	12.2325	12.0164	9.84079	11.2051	10.8639	11.0663	12.1477	10.9822	8.94327	11.5218	10.9357	11.8132	11.4697	11.175	11.3742	11.0153	11.4037	10.9679	11.3131	11.5956	11.2739	11.2348	11.5649	11.7382	11.63	11.4142	12.0169	10.8071	12.5805	10.8837	12.0259	11.0767	11.1923	10.884	12.7445	11.4729
ALAS2	4.77325	4.72013	4.40689	4.9455	5.13642	5.08351	4.97988	3.19865	4.61273	4.89085	4.70997	5.42035	5.09286	3.74663	4.16665	2.4727	4.78624	4.8462	4.87182	3.2493	4.69908	6.4762	5.83125	4.83876	5.01858	4.57567	5.30969	5.1589	4.56978	5.1479	5.33293	4.76843	4.3057	5.73176	0	1.06014	0	1.62054	1.49289	0	2.17353	0	3.27235	0	4.16508	7.31868	3.27709	0	2.64063
ALB	3.95619	3.79303	2.97993	2.65578	3.23093	4.03852	5.08881	3.458	4.65021	3.63876	4.23869	4.69021	3.57821	5.03222	2.76044	4.42787	2.54648	3.70196	3.24615	5.85671	4.1645	5.24113	4.87784	3.25409	2.67131	3.74472	4.4421	4.96696	4.26153	3.61944	2.43827	3.20635	3.80114	4.80298	1.92398	1.06014	1.6027	2.36451	3.45679	1.036	3.66723	0	1.05851	0	3.24334	4.97764	5.36491	2.20265	2.82959
ALCAM	8.78672	9.66445	9.74992	7.89117	9.03961	7.62922	9.87524	9.57286	9.02908	9.24276	7.94714	7.33863	7.35353	7.82404	9.43146	8.46153	7.97508	10.3087	7.79166	7.06391	9.73359	9.52266	10.4485	9.69415	8.49944	8.93999	8.5874	9.16785	9.03577	9.47542	7.18802	8.42856	7.88092	9.03758	10.4311	10.8226	11.4591	10.928	12.4612	11.9701	11.2569	10.0313	10.9586	10.4678	9.14378	13.1654	14.1842	10.6357	11.9003
ALDH16A1	9.65022	8.61319	9.02785	8.90368	9.38037	9.40649	9.01669	9.61703	9.04384	9.33781	9.22686	9.69867	6.76493	6.27959	8.28279	10.7666	11.1475	9.17387	10.4863	10.6639	10.4332	8.29947	7.87529	8.92832	9.76442	8.87884	9.98318	9.44764	8.50843	9.15994	11.4345	9.74784	9.86633	7.8783	9.32415	9.21043	10.3541	10.0245	9.85973	9.72388	9.37386	9.64294	9.68064	10.8818	10.9933	10.247	9.92079	11.3953	10.5899
ALDH18A1	10.7263	10.2899	11.2909	10.5169	10.2242	10.9139	10.5506	10.5621	11.4989	11.3089	12.0984	11.3308	4.03199	11.7408	11.6556	11.7161	11.1326	8.81471	10.1613	9.35969	11.0195	5.84338	8.7134	9.46204	11.2958	10.3967	10.612	11.0299	9.43924	11.127	10.3907	10.7817	10.2031	9.99851	12.1724	12.3937	12.5	12.6705	12.1439	12.4486	12.6255	12.3037	12.3055	11.7492	12.1538	9.98564	10.2258	11.7112	11.3247
ALDH1A1	8.28448	8.18199	7.43468	7.75609	5.47957	8.72635	8.37057	8.45717	7.29738	6.70527	6.96937	10.0135	5.54582	8.0784	7.79411	4.57136	7.23504	9.00304	7.16565	11.2372	5.13764	8.65835	9.76246	8.88395	7.82846	8.32098	9.54623	3.30907	9.8487	3.34713	6.72221	8.1431	7.93397	9.4753	8.77754	6.3258	8.26961	8.49583	8.67049	10.4515	14.2272	11.1477	9.02739	9.5031	7.58527	10.536	11.8256	10.4632	10.469
ALDH1A2	5.15735	4.70595	4.77157	3.23162	4.86628	4.5341	4.90423	4.59657	5.60508	6.39611	4.18628	7.11229	8.26809	6.55146	4.13485	7.30353	5.75313	5.44618	6.68885	5.70044	4.63926	5.64381	5.80313	4.78961	4.39477	6.37267	4.55956	4.18487	5.72132	3.97685	3.31272	5.20028	3.27871	5.46057	4.54582	2.90897	4.54894	4.04978	5.47731	3.65029	4.74142	5.67899	3.91419	4.50316	2.7326	5.4831	6.47616	5.8291	5.78413
ALDH1A3	5.77902	7.25867	6.06187	6.54663	6.9205	5.05241	6.48295	7.68983	6.40187	5.55265	7.36088	7.63496	7.37291	6.54324	4.17467	4.36347	6.98309	8.15361	6.64989	5.93524	5.34542	6.17	8.49638	7.2459	7.53612	7.18427	5.70791	7.36048	4.95543	4.0738	5.87527	4.47054	6.19621	6.36441	3.90434	8.77581	5.8074	5.05141	5.94922	6.35563	6.08138	11.2671	7.95345	9.59839	6.25337	6.66783	8.22812	10.5542	8.87804
ALDH1L1	8.04029	7.72638	7.68091	7.16632	7.64254	7.2621	7.73565	7.85472	8.05472	7.76654	7.88508	9.20408	9.76982	7.43182	6.99543	6.44506	7.58612	8.50206	7.86746	8.99501	7.05997	9.66891	8.49787	8.01825	7.35342	6.57828	6.83797	6.99102	8.18	6.85499	6.14154	7.43508	7.25711	7.91452	8.46786	1.06014	4.19499	5.44412	7.1734	1.63276	2.17353	0	3.91419	1.02307	5.52896	10.1262	10.0972	4.71275	7.27231
ALDH1L2	3.93118	3.94954	3.07139	7.49129	4.56319	6.06107	5.57689	5.17975	5.03318	5.63983	5.16983	4.89063	3.88238	4.87932	5.3577	4.72948	5.14757	5.99751	3.45092	5.50327	4.09972	4.60103	3.84007	4.85618	5.59149	4.61161	5.59655	4.21344	6.18391	3.26042	3.85428	5.22759	4.84352	4.54146	6.51352	9.82164	7.98061	9.3127	10.0945	7.2305	8.0841	8.58112	5.94568	10.9802	6.12308	7.61655	8.07375	8.15358	9.44943
ALDH2	11.9916	13.1385	11.3779	11.528	12.0241	12.3103	12.8213	12.3476	10.5749	11.2147	12.0212	12.6092	9.96404	11.1112	9.61566	12.8073	11.8393	12.8385	11.9319	12.6124	10.2613	12.6829	12.5521	12.4344	10.3792	11.1475	11.775	9.5715	12.9096	10.8476	9.30201	12.0467	12.26	12.5573	10.8964	10.1744	9.56176	9.80619	10.9786	10.7879	7.83327	12.279	11.5011	11.7397	8.69397	11.8563	12.6981	12.4837	12.2374
ALDH3A1	3.86562	5.16243	5.92718	3.51614	6.30074	2.72001	6.77043	5.69178	7.31171	6.28693	6.52347	7.03836	3.9643	6.23741	3.73961	3.16039	7.41024	3.5011	5.05684	6.0744	6.43213	9.93761	6.5801	5.98056	6.64927	6.28957	6.36328	6.85506	6.50833	6.36011	7.31668	5.13984	6.0242	3.13865	6.06913	4.43413	5.54951	3.21717	5.61721	2.05366	3.66723	6.23463	6.99644	5.13192	5.08484	2.60517	4.1128	3.44744	5.13069
ALDH3A2	9.29057	9.88753	9.64885	9.69609	9.08611	9.65729	9.47703	9.22347	9.80805	9.44858	9.54659	9.52175	6.0816	9.96866	9.11891	9.48914	8.85413	10.1913	9.13416	9.48882	7.75586	10.42	10.3968	9.95336	8.74543	8.82759	9.36447	9.11001	9.67231	9.34585	8.58657	9.33624	9.21295	9.40204	10.7417	9.85584	10.5666	8.83755	11.359	10.1127	11.5284	10.9173	10.4545	10.5984	10.1207	11.7415	12.0607	10.4942	11.0497
ALDH3B1	7.60754	6.41414	7.44455	6.8734	6.37841	7.67847	5.38458	7.37446	6.68027	6.26557	6.15952	6.73616	7.40845	5.87572	6.67686	6.37571	7.55999	7.5665	6.39523	7.28501	5.90385	7.38013	6.79268	7.4019	6.89925	6.67983	6.78646	6.01418	6.20129	7.13099	6.85992	6.74066	7.18905	7.18204	8.80784	7.89872	7.82082	7.63773	8.13619	8.47179	9.16323	9.76248	7.88901	8.90055	7.72659	10.5399	9.50571	9.81524	9.82885
ALDH3B2	3.42613	2.62246	3.47481	3.34404	4.32947	4.62366	3.65212	4.04373	4.35415	3.87113	4.58628	5.40718	4.99623	3.38576	4.28624	2.2487	3.98191	4.2197	3.09899	2.36632	3.93672	6.25525	3.56005	4.52942	3.63969	3.46727	4.21533	4.40507	4.62031	3.78253	3.69958	5.51692	4.17615	3.26155	0	0	3.72494	1.02676	0	1.036	3.66723	0	0	1.02307	0	0	0	0	0
ALDH5A1	10.0932	9.19322	8.94126	9.6174	8.26242	9.23965	10.5347	8.87557	9.59861	9.6241	9.72538	6.08461	4.10453	6.38978	6.90856	11.7799	9.78021	7.78893	10.6413	7.0578	10.0005	6.92209	8.42339	10.0473	9.31359	8.73755	9.66997	7.86244	9.32435	7.47547	8.73269	8.80108	10.5071	9.29721	10.606	11.0111	11.3518	12.4076	12.08	11.6132	10.7901	11.3306	10.6392	10.5545	12.6393	9.53396	10.6926	11.413	10.443
ALDH6A1	7.71565	9.28076	8.28621	7.98602	8.01099	7.27948	8.45282	8.04306	7.53927	7.74307	8.05721	7.64405	5.21403	7.28538	7.37819	6.28553	7.10969	8.76247	6.67384	8.05243	7.13813	6.42045	9.05018	7.94529	7.67356	8.01886	7.24939	7.80218	8.02975	7.26722	6.82287	6.92473	8.00079	7.88359	10.2869	8.72492	9.78804	9.60564	10.8519	8.92272	9.66343	11.2128	8.66518	9.28888	9.79055	11.7741	12.7066	9.7949	10.6413
ALDH9A1	12.7687	12.9372	12.5705	12.8563	13.4051	12.6711	13.051	12.6724	13.1237	13.5679	12.7779	12.6264	9.03946	12.7857	12.744	12.1635	12.1905	13.4375	12.009	12.4837	13.0917	12.4922	13.252	13.2503	12.1449	12.3008	12.5705	13.0164	12.8479	12.6506	12.3632	12.849	13.1728	13.0288	11.1704	11.0277	10.9763	10.9218	11.5888	11.63	10.3561	11.7888	11.1027	11.6218	11.6564	11.9356	12.1284	11.4959	11.3403
ALDOA	12.6116	12.2594	12.5834	13.115	12.8748	12.0588	12.8398	13.1173	12.7925	12.4681	12.7705	12.8164	9.93504	10.6144	12.264	11.7966	12.6428	12.4802	12.6907	12.7505	13.7885	13.6666	12.4586	13.0264	13.5598	13.3999	12.9097	12.9778	12.6682	13.0232	12.6898	12.8975	12.6961	12.6321	14.2843	14.5003	14.7598	14.4353	14.2323	14.8	14.9024	14.9304	14.4257	15.3508	14.8654	14.0915	14.2377	14.8291	14.4462
ALDOC	10.2806	10.0549	10.0529	10.1082	10.097	7.53669	10.673	8.60858	10.5665	9.99622	9.83092	12.5026	8.70644	9.03408	10.6643	8.80427	10.3599	13.2385	10.5345	12.9256	8.71614	10.8749	11.0493	10.3349	8.00203	9.32379	9.27143	10.4796	11.218	9.84785	8.57813	9.27028	9.51482	11.7885	10.3125	12.0658	9.59824	9.4517	10.9688	10.2119	7.54764	9.51259	10.6254	11.1372	11.1967	12.2103	13.4732	9.59264	10.0337
ALG1	7.65008	7.17528	7.59285	7.99699	7.74678	7.38321	7.51212	7.07378	8.22637	7.82238	7.55911	5.8845	5.65986	6.43699	5.87522	6.13308	7.14218	7.3468	7.58306	6.90538	8.73028	5.96845	7.55953	7.33692	7.85091	7.62025	8.25531	8.12783	7.21278	7.58335	8.65142	7.7037	7.46682	6.95921	9.35731	9.56066	9.17113	8.6341	9.6296	9.33779	8.91651	9.70032	9.10887	9.55153	9.59551	8.97545	9.26702	9.49516	9.30365
ALG10	7.1661	6.33218	7.46804	7.46244	7.96439	7.73713	8.14648	7.2223	8.24428	7.77382	5.67973	6.94013	5.32338	6.24157	6.68777	5.12886	6.75113	5.63083	6.39278	6.37525	7.45987	5.89103	5.97796	6.87047	7.98314	8.01434	7.25357	8.50953	6.89394	7.84085	6.4471	6.45493	6.99694	7.53402	8.05797	7.22558	8.40582	8.17697	8.45988	8.34702	7.75727	7.49149	6.90815	7.99396	8.52366	6.8695	7.11912	7.95316	7.11772
ALG11	9.85819	10.1881	10.8966	10.3878	11.1328	10.2442	10.9393	10.3835	10.5809	10.4935	11.1218	10.3984	4.76606	10.7616	10.9398	9.37259	10.2554	9.6546	10.1205	10.0462	10.4136	9.31559	10.0793	10.0563	10.9586	10.3241	10.5143	11.24	10.0874	10.673	9.97852	10.4111	9.79446	9.91843	8.34924	8.12306	7.87816	8.52457	8.37963	8.2997	8.36583	7.70913	7.40865	7.60013	8.56727	8.2433	8.54595	8.66343	8.17484
ALG12	3.8023	5.35386	4.05461	4.25624	5.38516	6.92539	3.703	5.94948	5.46332	7.74413	8.07184	4.22163	5.71478	6.95857	6.9671	6.04242	7.15646	5.44341	5.64106	5.73713	7.43136	3.07454	3.50406	6.01994	6.35245	6.65812	6.59167	6.70426	6.31116	7.29833	5.47774	7.84033	4.51661	4.06769	9.38169	9.87263	9.19389	9.10822	9.30274	9.50356	9.05945	9.13156	9.24896	9.39444	9.45942	9.48361	9.6077	9.03197	9.55363
ALG13	8.72494	8.67549	10.1137	8.98452	9.24534	8.97562	9.02902	8.5912	8.82398	9.2812	8.75755	7.7145	5.80735	8.47172	8.42601	7.97647	8.79143	7.51312	7.82404	7.42633	9.15932	6.1947	8.51352	8.23876	8.41293	9.07151	8.92811	10.458	8.59569	9.35689	9.03664	8.39127	8.72227	8.50614	11.4306	11.4113	11.5806	11.6436	10.5952	11.1822	10.6698	11.4897	10.8578	10.8912	10.6455	10.2506	10.6356	10.2872	9.98733
ALG14	7.28583	7.47639	7.2237	7.69016	7.4674	7.02442	7.47775	7.43147	8.61636	8.22475	7.51114	7.97292	5.85108	9.61275	8.01987	5.82745	7.70641	7.79519	6.71762	7.22737	7.64999	6.74606	8.27005	7.95907	6.36582	7.80202	8.21897	7.9733	5.97769	8.31113	7.85153	6.53142	6.14227	7.31968	7.88114	7.43005	7.94528	7.63019	8.90426	8.13695	8.02049	7.87909	7.73622	8.2453	7.66771	8.87591	9.16965	7.86114	7.35153
ALG2	7.62121	7.72797	7.99806	8.56418	9.13854	7.80755	7.67404	8.44219	9.26109	7.37627	8.84844	7.5108	6.10866	7.65522	9.86526	7.30385	8.35256	7.48845	7.95447	8.68566	8.72123	8.53005	8.33718	8.2179	9.20328	9.72325	7.91602	8.47751	8.82986	8.17256	9.23835	8.67002	7.1607	8.2828	10.5462	11.2329	10.8427	11.3116	11.1159	10.953	10.3548	10.8453	10.4755	11.1523	10.7398	9.83315	10.1339	10.3201	10.5101
ALG3	9.41916	9.45504	10.0535	9.54471	9.83932	8.88395	8.46887	10.052	10.6822	10.8429	11.1993	11.6329	3.76667	11.7543	11.4795	9.69593	10.6337	9.90621	10.2514	10.2363	9.96857	9.29146	8.80146	8.75456	10.8693	10.2111	10.1098	11.0102	8.87635	10.5997	10.3382	9.99042	10.2463	8.76974	10.0129	10.3728	10.4931	9.80285	9.78307	10.0837	10.408	10.7721	9.66148	10.1118	10.0469	8.83473	8.75997	10.0479	9.6111
ALG5	7.49462	7.33734	7.13406	6.96543	7.64632	8.07185	6.88908	7.19493	8.08131	7.93539	7.59456	8.70164	8.31966	9.07823	8.04462	8.06634	8.05843	7.45554	8.33692	8.6256	8.12025	7.70524	7.50614	7.56018	8.60459	8.2394	8.48379	8.35277	7.09479	7.98748	8.44306	6.40451	8.0081	6.81462	10.2674	9.7306	10.0777	10.2391	10.3685	10.368	9.51901	9.99922	9.64401	10.1814	9.58494	9.48566	9.91755	9.64714	9.18321
ALG6	10.7496	9.85163	10.0941	9.99685	10.4624	10.024	10.7572	10.3565	11.4229	10.7582	10.6772	10.7117	8.90328	10.4541	11.4023	10.1417	10.2077	8.78915	10.8995	10.4547	10.2434	5.59287	9.75732	10.0296	10.2475	10.7789	10.5091	11.1714	9.81837	10.6471	9.98385	9.86422	10.3707	10.289	9.52904	8.43493	9.86412	10.1351	9.97216	10.3308	9.65717	9.30628	9.18061	9.23305	10.0711	8.70364	8.83055	9.35334	8.79261
ALG8	11.0572	10.6993	11.1339	11.4544	11.2336	10.7887	10.9787	11.6083	11.8043	11.8532	11.4807	11.3861	5.07042	11.8144	12.3268	10.5925	11.2255	10.131	11.1461	11.3009	11.8612	8.32648	10.6403	10.6819	12.017	12.0096	11.5695	12.1245	10.3021	11.4107	11.4609	11.2255	11.4513	10.585	10.5097	10.2522	10.3785	10.3499	10.3273	10.5305	9.91502	10.3123	10.1968	10.3404	9.93625	9.32796	9.63161	10.2146	9.40555
ALKBH1	8.1476	7.91099	7.87552	8.17667	8.98251	8.19379	8.15394	7.26083	9.21588	8.72241	8.76877	9.06927	4.38602	9.52802	8.54495	6.10178	8.55156	8.29193	8.41251	8.55133	8.04543	8.96607	8.0529	8.23189	8.66713	8.03288	8.12708	8.55157	7.85759	8.75535	7.59111	7.61393	8.02467	8.53672	9.22432	9.62155	9.50222	9.52464	9.38922	10.0962	9.4746	9.19218	9.07161	9.33803	9.15335	8.17388	8.44158	8.83261	8.27984
ALKBH2	9.25527	8.88985	9.2434	9.22546	9.37276	8.77826	9.29896	9.51868	9.9523	8.91402	10.9055	10.3752	8.88014	9.99139	11.3161	8.24982	9.52556	9.29387	10.1094	9.88488	9.08053	11.4765	8.81996	9.1644	9.66654	9.55112	8.87884	10.604	8.67007	10.2896	10.259	9.80299	8.867	8.45024	8.90636	8.8557	7.79459	8.64909	9.12896	8.68196	10.4712	8.99027	9.63225	9.70572	9.57429	8.42502	9.07107	8.64082	8.53193
ALKBH3	8.63599	8.842	7.46891	7.44206	8.75529	8.01356	8.62892	7.6498	9.86311	8.34977	10.1797	10.6751	4.65113	11.3853	10.8521	8.26717	7.80132	9.47313	7.10793	9.08962	8.6608	8.6395	9.78718	8.92644	7.41241	8.34718	7.9898	10.3154	8.65017	11.0666	9.51744	9.28861	9.10218	8.82724	9.37564	9.10065	6.2741	8.66762	9.32536	9.30702	9.38905	8.87602	9.34096	7.78703	5.86806	9.29096	9.37722	8.66343	8.66505
ALKBH5	8.54771	8.24431	8.54318	8.53287	8.55711	8.04516	8.44628	7.64768	8.65111	9.2334	8.99968	9.30831	8.022	8.46445	9.16464	8.88185	9.08315	8.19662	9.29389	8.7096	7.6091	7.82426	8.82557	8.32104	8.45413	8.55197	7.69385	8.63819	8.0835	8.84515	8.49249	8.83827	8.81187	7.97347	11.7295	11.8852	11.6255	11.298	11.9003	11.9689	11.2917	11.9154	11.4047	11.9481	11.6454	11.3044	12.1058	11.6381	11.6885
ALKBH6	10.3568	9.95688	9.99189	9.86011	9.70145	9.94967	9.20253	10.3227	9.96239	9.34629	9.08467	8.94205	8.23387	8.21873	9.17356	10.2749	9.94106	9.84657	9.95893	9.92874	11.0235	12.3094	10.1331	10.1689	10.2904	11.164	10.3736	10.4412	10.2257	10.5003	12.2644	10.8829	10.5302	9.51082	7.62615	8.07162	7.12436	7.45361	7.46768	7.75026	6.56428	7.84009	7.3524	7.60013	7.78316	7.1636	7.02595	7.01028	6.86038
ALKBH7	6.61425	6.57308	7.01976	6.85898	7.15712	6.15141	6.20616	6.24622	6.88898	6.679	6.49427	6.88312	6.68141	6.65312	6.31021	5.09864	6.95161	7.20952	7.04128	7.05599	6.80126	7.18813	6.11668	6.08658	6.07888	6.66236	6.93953	6.91866	6.04826	6.0575	7.28374	6.84721	6.15595	6.43457	7.8348	8.93461	8.78468	8.72887	9.19074	8.56678	8.13304	8.75194	8.67668	9.00858	9.90118	10.101	10.4631	9.70745	9.97737
ALKBH8	8.63754	7.79438	8.52148	8.51538	8.49342	8.54017	7.7034	8.345	8.63195	8.55056	8.95602	7.02918	4.14459	8.35114	9.19275	8.27935	8.14115	4.10094	7.09359	6.44604	8.70015	5.08407	6.86424	7.24328	8.87473	8.09719	8.4727	8.64904	7.43754	8.95723	8.81933	8.52953	7.42942	7.08503	9.65608	9.04838	9.30027	9.94932	9.98384	10.1625	9.42879	9.00798	9.41376	9.09554	9.95004	8.36399	8.25916	9.14876	8.59189
ALMS1	9.78654	10.0408	9.77799	9.57096	9.18424	10.72	10.064	9.85654	9.18394	9.07473	8.60375	8.41079	9.52621	9.16589	8.98505	10.6566	9.47272	10.2234	9.20846	9.44543	10.0343	11.0674	9.48508	9.84981	9.14769	9.49254	10.0777	9.40196	8.71568	8.90168	10.7196	10.3719	9.34133	9.74849	10.5061	9.84736	10.7365	11.0733	11.2249	11.4132	11.1187	10.4664	9.61043	9.93751	10.6016	9.73843	10.001	10.0368	9.62073
ALOX12	5.79356	4.58024	5.99761	5.51455	3.74582	5.94753	6.02124	4.46087	5.14181	2.64886	6.63224	6.93038	5.0129	7.70744	8.22457	2.54815	2.53949	4.76571	7.24544	6.21048	6.73802	6.43414	6.1698	5.97266	6.53636	6.37702	6.91543	6.33003	6.16633	6.8497	4.21007	6.36381	6.113	6.444	0	1.06014	0	0	0.931502	0	0	0	0	0	0.956867	2.34133	1.06126	0.926616	2.16694
ALOX12B	3.52009	3.53434	3.47601	3.50735	4.14085	4.04568	3.5301	2.99915	3.52512	3.06033	7.26074	3.80354	4.17149	3.35917	4.95038	5.24992	6.97309	6.98682	4.65177	4.2248	3.9736	4.9909	2.95538	2.9758	4.22565	5.85108	3.77976	3.51707	4.38018	2.79241	3.93684	5.86288	3.37092	2.73916	3.6063	0	4.34714	0	0.931502	1.036	4.11984	2.04947	2.41443	0	3.61978	0	1.66607	0	0
ALOX15	2.58499	2.83441	3.54376	2.54726	2.36076	2.37413	4.17292	5.91485	4.64627	7.12152	3.52129	6.60504	5.25674	4.93207	3.95655	3.28213	4.10582	4.46066	4.3164	3.45368	2.95331	5.61822	5.98149	3.10436	5.2494	2.81937	2.7259	2.95654	1.4993	4.31469	4.15895	4.4662	5.6218	3.0763	2.72015	6.57602	3.34582	2.36451	3.67744	4.38957	2.50631	3.9682	2.90624	1.61564	3.09233	5.02347	3.27709	3.03677	2.64063
ALOX15B	6.19969	6.96067	5.32705	6.67673	8.02582	6.32816	6.03572	7.42174	5.33518	5.03248	6.47158	8.87214	5.33699	7.5549	5.41215	6.34399	6.91777	6.27794	5.4828	7.56139	5.32136	10.0627	6.12426	3.75191	3.65173	7.47949	4.86383	4.40839	7.34291	6.37935	6.33163	6.90421	6.35451	5.99912	9.80172	6.18227	7.28374	8.74988	5.22073	7.41942	7.32352	10.6673	7.3714	7.20533	7.81967	4.27088	2.09093	8.54665	8.91242
ALOX5	8.3103	7.23926	7.5258	7.72433	8.07784	7.41968	7.58013	8.07071	7.35869	6.33159	6.69647	7.22286	4.50904	6.61552	6.96098	6.71637	6.1933	6.89236	7.43477	7.49286	6.82733	7.65792	8.3426	8.38978	6.45308	7.94203	7.58445	9.15779	7.95653	7.34568	6.19404	7.99831	8.88962	8.01506	10.0438	9.43511	11.9153	10.0946	11.8476	10.3794	8.28151	11.8416	9.98959	11.0266	8.70051	12.2337	10.889	11.8738	11.7224
ALOX5AP	10.1801	9.75282	9.56066	8.54756	9.79121	9.45206	10.0457	9.75306	10.1703	9.88084	9.37914	9.59293	9.06992	10.0578	9.74745	8.62517	9.64985	9.5773	10.9021	9.42024	9.335	10.6842	9.85744	10.1737	9.69417	10.8422	9.69186	9.79264	10.21	9.89356	10.3131	9.3437	10.6586	10.9725	11.336	11.0066	11.2553	11.4735	11.5884	11.7032	8.00743	10.1845	9.98189	11.2776	10.8876	11.0424	10.7263	10.6487	10.8677
ALOXE3	4.65196	4.60444	4.78459	4.28488	5.13674	4.44376	4.84319	4.89316	5.3223	5.10357	4.90686	6.48672	7.95811	6.01259	4.40968	4.7636	5.48654	4.3119	5.04329	4.14236	4.15633	7.98836	5.27671	4.72827	3.68591	3.71914	3.85527	2.89792	4.66637	6.37603	4.11226	4.49652	4.09084	4.34425	3.23022	2.90897	1.01332	0	0	0	4.97411	3.3811	1.05851	2.62321	1.93481	1.01216	0	0	0
ALPI	4.47978	2.59755	3.86458	3.30508	3.0963	3.78114	2.40772	2.96777	4.37109	3.36456	4.7334	2.17209	6.44606	2.27094	2.61049	2.95895	2.53474	3.52557	2.66271	2.49249	3.02095	7.79375	2.39059	3.15839	4.11102	3.27129	2.68338	3.89486	3.0113	3.78614	4.33843	3.13987	3.50805	2.99117	0	0	0	0	0	0	0	0	0	0	0	0	0	1.48626	0
ALPK1	8.34545	8.44149	8.33286	7.38144	7.74619	8.27935	7.55754	7.82879	7.14359	6.02505	7.52572	7.08609	9.43166	7.02899	6.91774	8.5954	8.68815	8.14155	7.71487	5.88756	6.40185	8.37446	7.52293	8.41719	7.16799	8.53958	7.66119	5.12848	8.20546	7.74299	5.84146	8.1046	7.23538	8.0682	9.4753	9.29011	10.2613	10.5338	10.2347	11.0202	9.5259	10.6967	8.7069	10.5496	8.71996	9.97548	9.56072	10.0156	10.0575
ALPK2	5.05722	6.41513	5.61932	4.96325	6.70127	6.89064	6.42106	7.5965	5.06789	5.90168	6.90987	6.27051	5.9141	7.30637	5.01464	7.80729	6.69616	6.04942	6.6365	6.64058	5.79326	11.4079	5.10814	4.79461	6.62267	7.58018	7.18596	7.24918	7.24585	3.78558	6.45312	7.10682	7.33581	6.71394	2.72015	5.20201	6.71277	5.98292	4.45068	5.49577	2.50631	6.5078	6.20057	8.92833	6.3058	1.60115	0	7.78069	6.59982
ALPK3	6.3467	5.16441	4.78865	4.84471	6.45466	4.2287	5.59367	6.50345	4.62357	3.47224	6.0592	3.95459	5.8816	4.92649	4.32224	5.34017	5.43762	5.81709	6.47127	5.84304	4.93199	4.75846	7.27919	6.28687	5.41265	5.14904	3.15948	7.06465	5.58759	3.82309	4.6728	5.69273	5.40661	3.79052	6.57119	5.89718	6.9921	5.9348	7.71198	7.10401	7.70157	7.91081	5.9955	5.87788	6.02224	7.82501	8.80973	6.45085	8.92024
ALPP	2.77334	4.48261	2.70377	4.28788	3.14601	3.41839	3.20706	4.39049	3.39045	3.9622	3.96684	4.73273	7.04824	3.5082	5.28769	5.31425	3.83137	3.07533	4.85344	2.36575	4.7056	3.361	2.426	4.36294	4.77509	3.37067	4.54304	5.21203	3.84324	4.39643	4.64439	3.65871	3.54962	3.83302	0	0	0	0	0	0	1.74021	0	0	0	0	0	0	0	4.13593
ALPPL2	6.20678	5.87262	5.61697	5.30133	6.9952	5.94772	6.43829	5.38869	6.80843	5.87609	7.75602	6.16129	9.26369	5.35394	6.66791	4.47929	5.37651	5.8004	6.31621	5.53227	5.94812	7.63466	6.75028	6.5164	7.28724	6.71903	7.0877	6.80385	6.79725	6.78463	6.49411	6.35906	6.65838	6.33743	0.949771	0	0	0	0	0	0	0	0	1.61564	0	0	0	0	5.0943
ALS2CL	6.02782	6.65271	6.44366	6.49662	6.65854	6.18972	6.13366	6.32049	6.87718	6.25071	6.5945	6.84012	8.70118	6.10076	6.5014	6.73883	8.06094	6.98101	5.93642	7.02071	5.64619	7.28881	6.04098	6.21912	6.21745	5.91444	5.99561	6.19622	6.32455	6.68641	6.13781	5.6479	6.22716	6.0994	6.71885	7.56017	6.32997	6.69637	6.4758	6.13617	5.83744	8.80691	7.82845	8.20044	7.24388	8.15856	6.9645	7.9267	8.08496
ALX3	6.3298	4.77824	6.226	6.2438	7.13011	4.08764	3.94987	3.54281	6.73091	6.93355	6.29506	4.63005	7.3091	1.972	5.09284	4.41365	7.10537	4.60065	6.95763	2.84682	5.54466	3.54864	6.62488	3.33824	4.85874	4.80386	5.19076	3.68838	3.41171	4.3676	4.87449	5.38619	5.0808	3.47797	4.85534	0	3.93166	2.6293	2.46892	0	3.00405	1.62902	2.68119	0	1.93481	3.82985	2.68566	3.44744	0
AMACR	6.52784	5.77826	6.30327	6.36772	6.67687	5.97988	6.00457	6.07754	6.65222	5.60378	6.33996	5.81504	7.48632	6.19858	5.36565	5.46007	5.34003	7.19385	6.2508	5.74097	6.20538	7.19285	7.22779	7.07055	6.32168	5.63853	5.81937	6.13642	6.42793	6.32753	6.0504	6.51241	6.20534	5.67207	4.54582	5.54151	4.34714	4.75147	6.14688	5.56143	4.74142	5.31183	4.35684	5.40223	5.64203	7.84429	7.47687	5.75883	7.01439
AMBN	4.51515	6.27163	4.28258	4.022	3.61085	4.16189	4.06085	3.93441	5.02793	4.24902	5.44941	6.95276	9.12644	5.44708	3.43764	5.45778	3.00709	3.58177	4.71919	3.28213	5.72694	4.29129	6.99106	4.55036	4.55302	5.03185	4.6434	4.60562	6.1724	4.72729	3.48368	4.20787	4.88065	5.03053	0	0	0	0	0	0	0	0	0	2.35867	0	0	0	0	0.905099
AMBP	4.56906	5.0579	4.98396	6.6901	4.39127	3.65579	5.97878	4.38258	4.85767	6.90907	5.09413	5.62355	3.27821	3.90376	5.45606	4.90101	3.98575	5.74846	3.2618	4.21756	5.96592	6.49618	3.69367	5.89745	5.11333	4.97474	5.14853	5.71931	5.51563	3.47858	5.89313	5.40486	4.96196	5.48764	0	0	1.01332	0	1.49289	0	0	1.03317	0	0	0	0	0	2.20265	1.45699
AMBRA1	7.328	6.86047	7.08398	5.6197	6.16527	6.42243	6.17773	6.01154	6.58012	6.5613	7.063	6.37243	4.91041	5.62449	5.47197	5.94792	6.23094	6.51117	6.06057	6.51161	6.85549	7.27047	6.86212	6.61196	6.83689	6.43085	6.56701	6.51018	7.14041	6.89198	6.4599	6.65259	5.83373	6.88202	10.3135	10.1608	10.4113	10.0642	10.4305	10.6131	10.7056	10.476	9.73298	10.3102	10.1292	10.3773	10.6639	10.3915	10.1469
AMD1	10.724	11.0171	11.3186	10.9736	11.1219	10.7287	11.4557	10.6291	10.6625	11.6442	11.0775	11.1478	7.0927	11.7493	12.1508	10.1261	10.4193	11.017	10.417	10.5003	10.7398	9.58101	12.4543	11.3546	11.1214	10.6184	10.808	11.7063	10.9609	10.6337	10.3441	10.468	11.1873	11.9395	12.9864	11.2458	13.1459	12.4764	12.6538	13.3255	13.1765	11.7238	12.4191	11.8814	11.845	12.5394	13.3066	12.1622	11.9482
AMDHD1	7.41948	7.16543	7.07116	6.6671	8.38469	7.37172	8.22212	6.90024	8.36978	7.18329	6.5316	7.62122	6.70378	8.15308	7.50734	5.85349	6.2933	5.45876	7.7705	6.44142	6.12605	7.83662	6.11385	6.70389	6.77893	5.55912	7.46572	4.62508	7.14099	7.3774	6.28343	7.85598	7.66596	6.59931	3.4915	4.35983	4.83294	6.05222	4.03768	4.06677	1.11797	5.15117	4.75417	4.95117	7.6876	4.54673	4.28353	5.8291	5.20083
AMELX	4.7555	5.26593	6.13805	2.12442	5.16227	3.62819	4.65236	5.60287	5.21693	6.02397	5.85378	5.57397	4.49762	6.56929	7.27248	6.79454	6.51192	6.9152	5.46041	4.65761	4.95339	4.19412	5.88736	5.70051	6.16063	5.88795	5.85513	5.20079	5.6455	2.77583	5.77484	6.03732	5.78555	5.03165	0	0	0	0	0	0	1.74021	0	0	0	0	0	0	0	0
AMH	6.03238	6.54492	8.48644	6.56063	6.82717	6.98716	7.27455	7.17297	4.53497	6.49176	6.6754	6.74758	8.24071	3.16964	4.46031	5.95143	7.33006	7.0791	8.17285	7.47287	7.92632	5.68261	5.6626	3.95355	6.45854	8.51824	7.41934	7.02782	7.20151	8.13876	8.49856	9.10194	6.58942	6.53939	8.30318	7.93115	8.19636	8.31026	8.09848	6.94089	6.37381	5.06359	7.47161	7.73206	7.79543	4.72373	6.38531	8.55358	8.52852
AMIGO2	11.4416	11.0035	11.7818	11.6894	11.2222	12.5267	12.1547	10.2666	12.6124	10.7169	9.21733	8.72358	8.92793	10.2867	10.9855	7.83295	9.34007	6.3358	9.55229	9.39779	9.35515	9.34285	10.1351	11.7772	12.4475	11.7255	12.3094	12.4778	12.0405	11.6444	9.47413	11.8706	11.9176	12.0299	9.76667	10.265	10.098	8.70754	10.3665	11.3588	6.20096	10.5332	10.3168	8.43366	9.5217	8.2956	7.15256	11.2173	9.25502
AMMECR1	7.20112	6.70933	8.77363	7.58519	7.60435	7.56947	7.84636	7.25683	7.57543	7.78319	7.28158	7.37031	5.89909	7.34831	6.88868	6.43509	7.21606	5.35694	6.40163	5.95117	7.90955	4.44232	5.70443	7.36864	8.23263	7.17158	7.17092	8.58843	6.98135	7.27685	7.72269	6.63356	6.99492	6.85024	9.80923	9.2876	10.6449	10.7962	9.50183	10.3202	10.4712	9.40312	8.35277	10.4939	9.81939	7.17379	7.45022	9.75786	9.42583
AMMECR1L	11.3029	11.5817	11.6736	11.2812	11.4444	11.7543	11.7242	11.3874	11.2423	10.2793	11.401	10.6001	7.44766	11.071	11.419	11.3818	11.1915	10.7949	11.0907	10.9601	11.3572	11.1987	10.9889	10.8767	11.1534	11.1971	11.4053	11.2886	10.7585	11.5865	11.5489	11.2545	10.9949	11.2671	10.0258	10.3927	10.5123	10.3104	10.2282	10.723	11.1606	10.2677	10.2921	10.2601	10.2545	9.48566	9.66676	10.0878	9.67102
AMN	6.31322	4.96238	6.08435	5.61489	4.3925	4.07424	4.59176	6.31767	7.16195	5.81575	7.02947	5.19887	6.90394	6.03918	7.11288	7.26243	5.73271	6.10896	7.44495	4.42882	6.99247	5.27671	4.96352	4.4302	5.50518	5.65119	5.5034	6.31996	5.58844	6.29594	6.22987	5.81073	3.8281	5.97797	2.91092	5.20201	3.34582	3.50773	3.67744	2.64447	3.20052	3.51918	5.72719	6.274	5.95817	3.72281	4.75926	6.43591	6.28161
AMN1	8.1237	7.83518	8.38229	7.86904	8.38562	8.12799	9.08383	8.18808	8.39784	8.35416	8.719	8.9085	3.3674	9.39287	9.14336	5.83312	8.33709	10.0988	8.97599	8.35939	8.18245	3.46946	9.60378	8.58507	7.66895	7.0468	6.0744	9.1266	8.77155	8.28014	8.37913	7.70028	8.51466	9.04567	8.3697	8.15087	8.31184	8.36121	8.93935	8.09876	9.49347	8.55326	8.1696	8.6079	7.94617	9.53198	10.2389	8.385	7.98911
AMOT	6.17837	4.15301	3.72569	4.62548	3.59305	5.52967	6.00391	5.64062	6.2638	6.41704	7.30104	6.34511	8.69152	3.22686	4.58024	6.92864	4.78658	4.61867	4.86743	6.93761	4.52962	6.83429	6.44667	6.32991	4.53769	6.50066	6.27668	5.22884	4.78169	6.17093	2.52	5.02963	3.13492	5.34806	8.74345	4.57215	8.65216	9.79444	9.81829	5.85121	10.4889	5.84579	6.62131	5.17377	7.33079	11.0638	11.1561	7.39704	9.40926
AMOTL2	9.09439	11.4121	10.1172	9.46458	9.08673	8.54658	10.5921	8.5812	9.31634	8.95793	8.49576	8.26823	3.73799	8.64983	7.84868	7.19916	6.88544	11.0803	7.64231	8.16943	7.77186	9.03138	11.9314	11.0247	7.76049	7.79999	9.32016	7.57888	9.96141	7.41856	8.14413	9.11533	10.2957	10.1613	8.37376	7.6171	8.54609	6.95949	10.3535	5.79773	8.49781	8.5968	6.77185	8.21555	9.11223	12.6049	13.2943	9.75033	10.0241
AMPD1	5.60628	4.80059	4.74826	6.2277	5.46126	4.94629	5.66604	6.40658	4.07599	6.54807	5.28096	4.51976	10.4174	6.08751	8.18048	4.8353	7.05687	6.3417	6.59446	5.86363	5.14846	3.95286	4.92923	6.04788	7.06101	2.37769	3.32591	3.19796	3.28393	6.08024	6.23582	6.70616	5.30615	3.79417	0	0	0	3.74947	3.45679	0	4.67687	1.03317	0	3.21069	0	0	0	3.18703	1.8552
AMPD2	10.4567	10.6757	10.9275	10.3858	10.3321	9.7844	9.90454	10.4677	10.4832	10.1342	11.022	11.1295	9.08797	9.98238	10.8055	11.4458	10.7645	11.5684	11.3325	11.3995	10.7906	11.6015	10.8058	10.5653	10.4107	10.6383	10.3374	10.4588	10.5415	10.6714	10.8577	11.0346	10.6123	9.90157	10.8352	11.0908	11.0349	10.652	10.4027	11.0018	11.8269	11.2566	10.7071	11.1071	10.6757	10.9251	10.8681	10.7992	10.8391
AMPD3	8.60591	9.23679	8.91276	7.9127	8.38495	7.79385	7.72662	8.16394	7.16176	9.15423	8.97413	8.85006	9.49461	7.8408	7.60391	7.40748	8.21678	8.20148	8.62431	8.65229	8.96856	9.30184	7.98944	8.54571	8.1131	9.02749	8.70662	9.48346	8.39696	8.75708	8.56831	9.35172	8.35155	8.77772	10.6527	11.2808	10.114	10.5912	11.2536	10.5438	9.38653	12.3813	11.2808	11.23	9.81487	12.0277	12.2974	12.0243	11.3094
AMPH	8.02239	5.36947	6.61227	5.94521	6.89438	7.54322	6.96346	8.33851	7.64441	8.58203	6.09801	9.31779	6.12765	4.69705	4.60686	7.10294	5.9467	7.05616	4.8812	10.9256	6.29045	6.22578	7.41104	6.34845	5.17414	5.82944	7.17894	7.35426	9.62835	6.66169	5.9724	6.02965	7.3194	9.14591	7.57067	2.41699	4.48476	3.85667	5.90622	3.38609	6.59953	4.70688	5.01794	3.04014	3.61978	7.02403	7.47687	5.85178	5.42251
AMT	9.14282	9.01451	8.3301	8.40733	9.20066	9.0957	8.85992	8.64699	9.16199	8.368	9.31733	9.2315	5.61875	8.98478	8.04694	9.39355	8.78915	10.2115	9.83846	10.5826	8.44797	8.52542	9.00778	9.335	7.61015	9.30324	8.99259	8.97362	9.35187	9.26799	7.16077	8.83625	9.37293	9.13143	7.84653	8.92498	7.33924	8.68953	7.62182	7.64818	7.82585	8.60845	7.49777	7.87213	7.78931	8.71416	8.45951	8.49715	7.99406
AMZ2	12.3253	11.7573	12.4671	11.8747	12.097	11.5564	12.2664	11.6929	12.3462	12.2798	12.1934	12.3895	12.8188	12.7179	12.7288	12.0158	11.9	11.5585	12.2076	12.0424	11.9979	6.67059	12.097	11.962	11.637	12.4745	12.1012	12.6556	13.0174	11.9853	11.2758	11.9486	12.0437	12.1483	11.2755	11.8786	11.5559	11.5633	11.6291	11.9791	11.6379	11.4696	11.114	11.4783	10.6815	10.9015	11.2008	10.5464	10.6142
ANAPC1	9.55916	9.21388	9.87679	9.97524	9.64872	10.0367	9.90323	9.7092	10.1321	9.96075	10.6806	10.6604	7.77799	10.7009	11.4879	9.59308	13.0589	8.78759	10.2261	10.201	10.1244	9.82219	8.85219	8.80447	10.0269	9.97245	9.79093	10.0447	9.02886	10.4017	10.0611	9.64878	9.64149	8.93411	10.7003	9.99427	10.8775	10.5941	10.1555	11.2272	10.8508	10.0385	10.2047	9.97054	10.7052	8.67879	8.55013	10.0181	9.52486
ANAPC10	8.37786	8.2677	9.16209	8.53707	9.13457	8.56384	8.80012	8.17564	9.43681	9.10228	7.83245	9.35972	8.53244	8.90989	9.27277	7.41081	7.43846	7.2917	7.86159	7.79453	8.94607	5.67622	8.21264	8.36138	8.59574	8.69126	8.63255	9.2103	8.62968	8.54477	8.15269	8.41062	8.40897	8.35546	8.26874	8.58923	9.04606	8.80446	8.71789	9.46118	9.70246	8.70206	8.82871	8.85946	8.02647	8.01281	8.36281	8.34159	7.98911
ANAPC11	9.65135	9.49312	7.39868	9.17569	8.96284	9.48392	8.85477	9.18983	9.64363	9.6664	9.79579	8.63363	12.1651	8.16077	8.8188	10.0527	9.9932	9.50494	9.22693	9.46188	9.37664	8.32588	8.16401	8.66199	9.1177	9.14163	8.56013	9.53501	8.83508	9.66343	9.52528	8.8974	9.64378	8.92301	9.23997	9.70644	10.0194	9.4581	10.123	10.4439	10.4117	9.99627	9.31667	10.1929	10.3429	10.677	10.823	10.0343	10.7643
ANAPC13	8.31373	8.54385	8.38945	9.38907	6.94901	8.29152	9.02375	7.56087	9.68945	9.52644	9.93148	7.00869	9.3747	10.33	7.31342	7.20525	9.00138	9.67064	8.79056	7.47472	7.68773	9.10216	9.13222	8.08487	9.19475	7.76938	7.54977	9.504	9.02353	9.39706	6.90849	8.74871	7.8104	7.78832	10.3209	9.68188	10.3961	10.3906	10.5713	11.0654	10.7207	10.2102	10.0424	10.6751	10.3026	10.4154	10.7356	10.4325	10.1971
ANAPC16	11.7567	11.762	11.7341	11.5187	11.3338	12.1186	11.5102	11.0926	11.1846	10.9046	10.9644	10.4516	11.1969	11.5842	11.8136	11.8173	12.2171	11.1015	11.6907	11.1836	11.3013	10.3084	10.5744	11.2524	11.4192	11.5638	11.4559	11.3115	11.8141	11.5563	11.5188	11.513	11.2985	11.0149	11.7979	11.3496	11.5763	12.452	12.0959	11.9541	11.2227	11.5644	11.4968	11.6109	11.4689	10.6536	10.92	11.366	11.1857
ANAPC4	11.2135	11.199	10.9203	11.4324	10.9835	10.32	11.2769	10.8483	10.6971	10.6151	11.1815	10.2356	5.92876	11.0154	11.3487	11.5833	11.2842	10.7923	11.4869	10.9297	10.63	10.0189	10.7052	10.6296	10.6301	11.2456	10.684	10.9812	10.8332	10.8298	11.0838	11.1177	10.5917	10.6026	10.5974	10.3014	10.8743	10.5873	10.7239	10.9899	10.5578	10.5783	10.2555	10.6042	10.7358	9.96964	10.145	9.87459	9.78814
ANAPC5	10.5359	10.578	10.5408	11.068	10.6516	10.8337	10.7082	10.7663	10.2283	10.0552	10.3504	9.66348	6.98296	8.74683	10.4588	9.54264	9.85992	10.6437	11.1139	10.239	10.1091	8.35506	10.1673	10.1152	9.6604	10.4125	10.3953	10.8294	10.0716	10.7204	11.3017	10.6351	10.0868	10.0943	12.5196	12.5433	13.2461	12.6441	12.868	13.0286	11.9489	11.9919	12.4239	13.312	12.4448	12.6708	13.1188	12.3943	12.3344
ANAPC7	10.2784	10.0306	9.7207	10.0902	10.1757	10.0209	10.1676	10.32	9.99811	9.89124	10.1108	9.7928	9.93594	9.95554	10.1831	9.30682	9.29266	9.69902	10.379	10.1433	10.1653	10.9832	9.40263	9.92703	10.5825	10.3303	9.57373	10.3842	9.96007	10.1663	10.7629	10.0379	9.81266	9.90514	10.9625	11.098	11.2733	10.8954	11.1422	11.5336	11.2458	11.0677	10.6977	11.6623	10.884	10.3927	10.4441	10.5481	10.6254
ANG	7.39427	6.71394	6.61393	6.90316	7.86393	6.37242	6.51037	6.83381	7.67726	7.87979	7.52271	7.57972	6.41875	8.50829	10.1025	4.80494	7.78657	8.02033	6.9691	5.63646	1.95292	8.15216	6.10219	6.23712	6.75819	6.46795	7.07604	6.98692	7.67117	7.64823	7.83034	8.05662	6.09434	6.26283	4.94533	7.24635	4.97987	6.54431	5.74473	5.27869	5.74601	5.61882	4.56914	6.85273	5.40626	4.48256	4.43617	5.13877	6.75941
ANGEL1	7.46296	7.31062	6.91044	6.92243	7.19837	6.66115	7.73536	7.84111	7.15486	6.71306	8.47999	8.47608	6.43334	7.37011	8.03587	7.99423	6.83698	7.86923	8.08977	6.90505	6.92212	7.09276	7.58231	6.98009	7.57507	7.20716	7.8121	7.48779	7.00093	7.14605	6.48999	7.24146	7.4861	7.07284	10.8152	10.5399	10.0668	9.87953	10.6104	10.781	10.7127	11.2235	9.87283	10.38	10.0456	11.1334	11.4492	10.8835	10.848
ANGEL2	9.14122	8.56633	9.19086	8.96295	9.35718	8.45423	8.98796	8.77401	9.14905	9.6764	9.25675	8.7086	3.63458	9.11475	9.47338	8.44866	8.7773	8.45448	8.9956	8.26662	9.42298	8.19185	8.59825	8.88674	8.64472	8.19689	8.64974	9.6148	8.61498	9.3123	8.79115	8.79267	8.63888	8.57319	10.4389	10.4599	10.5402	11.1151	10.567	11.1182	10.7882	10.2664	9.89924	10.3507	10.4642	10.2697	10.8056	10.5156	10.1188
ANGPT4	4.67604	3.96181	6.32801	2.48416	6.87893	4.27789	3.18383	3.781	5.32308	5.38581	5.54339	7.50946	3.75409	7.1499	4.41068	3.66435	4.74701	2.78997	2.53177	4.54462	2.99681	3.68104	5.7144	2.88662	6.67377	5.03053	5.90855	6.29496	2.29083	3.79034	2.77119	3.55365	4.21526	6.80509	2.2407	0	0	0	0	0	3.52779	0	0	0	0	1.01216	2.68566	0	0
ANGPTL2	5.86405	7.27964	7.16495	7.09641	7.22134	6.11354	7.30346	7.38901	6.96233	6.9997	7.70357	7.50494	7.91353	7.92063	5.04607	7.14518	7.36631	9.49538	6.05468	8.09687	6.69712	7.50585	9.68174	6.92126	6.23974	6.28734	6.68271	5.52245	6.75488	6.77497	6.74874	6.57751	6.57807	7.55402	7.03803	8.8041	8.28382	7.41904	9.555	8.90069	10.3613	9.56136	8.73284	9.56142	7.47513	11.2349	12.1861	9.79051	9.92394
ANGPTL4	6.86971	6.09758	5.67056	5.47542	7.04872	4.81455	4.95833	8.0353	5.6375	5.64949	6.86263	7.84756	6.10143	4.76388	6.06474	7.36771	6.68788	7.51297	9.64209	7.14984	7.49764	7.82349	9.78368	7.73721	5.37372	8.67147	6.69864	5.54673	5.5253	6.15453	5.76415	5.70129	7.45407	6.0574	5.57223	8.58923	5.88405	6.87276	7.73673	7.89099	9.5259	8.58112	7.80768	8.24038	5.86806	10.2769	10.0238	8.26339	10.5493
ANK2	7.20488	7.81321	7.3528	6.93542	6.85454	5.33893	7.12758	6.30251	6.1252	5.92203	5.88861	7.59308	5.96929	5.5769	5.95948	4.05832	6.91299	8.98001	5.66821	8.57132	4.5018	8.09893	8.91697	7.95482	4.30413	4.76728	6.2391	5.41577	7.70359	4.25898	5.7232	5.48311	6.3113	7.31279	11.4705	7.17231	9.92736	8.94471	12.1748	8.13695	10.9265	9.99922	9.80634	8.70388	10.3922	13.2803	13.9618	10.1993	11.4479
ANKAR	5.3106	4.00476	5.58732	4.71134	5.71297	6.53358	5.53241	5.78015	4.41266	5.90346	3.42457	3.65325	4.94849	6.60489	7.49763	5.34962	4.8593	4.65914	5.51403	4.64222	5.59002	6.32886	4.51332	5.05371	4.80823	5.17161	4.82701	4.71285	5.17824	5.93791	6.55403	3.47706	5.52354	5.40022	6.22098	6.74609	5.98029	7.7875	6.88309	7.09295	6.13041	6.21444	6.22166	6.4882	7.02158	6.17362	6.83316	6.68358	5.95622
ANKDD1A	7.70534	7.37303	7.29658	7.07677	7.72472	6.92971	6.59264	6.85787	6.43203	5.30647	5.41128	4.62735	3.47304	5.67723	4.93195	6.59516	7.99733	6.5199	5.64992	6.8015	6.39917	6.7763	8.89595	8.40351	6.07075	6.61479	7.26711	8.16618	7.17877	5.8811	7.24629	6.98033	6.61352	7.55493	6.75662	6.54282	6.04849	7.76704	8.18198	6.69977	8.40621	6.80646	6.97176	7.42921	5.69541	8.32335	8.36756	7.76285	8.38902
ANKFN1	4.85051	5.09511	4.91273	4.74756	4.71227	6.69898	5.648	5.3254	6.76538	4.12762	5.56341	5.54144	8.61116	7.54222	6.13547	4.77084	6.31337	4.10832	5.37048	5.77935	3.98238	6.66257	4.87507	4.61971	3.78506	3.59744	4.42377	4.199	4.77787	5.6804	5.16953	3.60361	5.22602	4.56202	4.36197	1.06014	3.72494	7.41904	5.03361	4.15449	3.52779	2.63983	2.08689	1.61564	2.7326	5.38118	5.57683	3.18703	4.66873
ANKH	6.76766	7.03896	7.31219	6.81969	7.81152	6.64404	6.85811	6.3254	5.96795	7.64564	6.79824	7.5956	6.80777	7.17082	5.75321	6.71295	6.93471	7.39303	7.01927	7.93288	6.29407	6.50858	7.52022	6.82669	7.29269	6.27415	6.82469	7.46292	6.34454	7.83557	7.02507	7.40483	7.41572	7.65878	10.7275	10.8381	10.6096	10.026	11.2775	10.4666	9.57321	10.7076	10.1286	9.936	10.9355	12.4687	12.5434	11.1301	11.0739
ANKHD1	9.67118	9.49801	9.2976	9.93651	10.0882	9.73539	9.48967	9.55083	9.27639	9.60102	9.71904	9.10071	6.12268	8.99989	9.54159	10.46	10.1396	8.84719	9.92195	9.58902	9.65372	7.12771	8.89531	9.03815	10.2873	9.83841	9.67725	9.86895	9.3673	10.0476	9.68142	9.556	9.22107	9.40258	6.52816	6.54282	7.28374	7.04131	7.82018	7.33745	6.80979	6.15211	6.50573	7.07886	6.80798	6.81842	6.95189	6.75751	6.56035
ANKLE2	8.24064	7.06049	8.18836	8.45141	8.52938	8.64573	7.05216	7.99584	7.1532	7.43249	7.42658	8.86174	4.88547	6.7476	7.11631	7.93693	9.22594	6.93115	8.49097	8.53406	8.85218	9.16097	7.31167	7.30711	7.40839	8.51829	7.99851	8.16225	7.38129	8.03011	9.30306	8.82782	7.70484	7.32742	11.8585	11.5618	11.76	11.7578	11.7361	12.3669	11.8058	11.5438	11.6514	12.2836	12.1627	10.9099	11.1444	11.3948	11.3805
ANKMY1	5.43715	6.02702	6.00683	5.24342	5.64898	4.87974	5.18607	3.97301	6.13846	5.32903	5.99107	4.63694	5.91212	5.31253	6.15446	4.69811	6.3911	6.1204	5.58949	4.4155	5.70807	5.64033	4.4108	5.07679	5.56356	5.78184	6.18236	6.14006	6.57844	6.08563	5.98416	6.54873	5.2321	4.69218	9.41751	9.3537	9.6412	9.67685	9.13828	9.03098	9.29002	8.9172	9.60041	9.06528	9.14378	8.73152	8.83055	9.27579	8.80674
ANKMY2	10.4748	11.062	10.2595	10.6699	11.0845	11.0179	11.0501	11.2554	11.7694	10.4942	10.7422	11.3103	2.7295	12.4116	11.9028	8.84595	11.8109	11.2122	11.4174	11.8785	11.1651	7.72924	10.7641	10.5659	11.3207	10.8628	10.7273	10.6133	11.0918	11.3165	10.4918	10.6144	10.8989	11.3103	9.44669	9.61157	9.20639	9.44957	9.60123	9.72746	9.1837	10.3897	8.9089	7.92823	10.0013	9.68774	9.91268	9.87043	9.56531
ANKRA2	10.1576	9.99384	9.83951	9.80753	10.4011	10.4288	10.274	10.4021	9.70358	9.77626	8.91436	8.5783	3.66046	9.40966	8.56095	8.68918	8.43375	8.97047	8.45899	9.21252	9.64004	4.53842	9.81299	10.3296	9.50118	9.80413	9.99407	9.90686	10.6166	9.89729	9.43439	9.69766	10.0002	10.5603	8.35336	8.38429	8.78468	9.03021	9.15215	9.25587	9.49581	8.87281	8.54067	8.92527	8.86096	9.28156	9.65124	9.12102	8.75813
ANKRD10	8.68726	8.88915	8.86445	8.47223	8.2736	7.08623	8.41646	8.07537	7.88429	8.10311	8.39173	7.437	5.72731	7.03064	8.96956	7.70709	9.3219	8.04393	8.00662	8.32697	8.73966	4.69405	7.88681	7.64079	7.27546	8.47341	8.32662	8.13929	8.75572	8.26231	9.10024	8.91047	8.5445	7.6842	11.6844	11.6715	12.0173	11.9808	11.7055	12.1701	11.2199	11.4401	11.995	11.5431	12.5016	11.2822	11.3868	12.0367	11.4578
ANKRD11	8.9392	8.99141	9.02517	9.57572	9.02257	9.04132	9.00895	9.83703	8.35728	8.63608	8.8014	7.88924	6.79503	6.79706	8.71387	10.3522	9.72604	9.17557	9.29243	9.24825	9.71235	7.76862	8.97231	9.17875	9.48074	9.51283	9.3137	8.98845	9.19088	9.20411	10.002	9.36327	9.14757	8.4172	11.9806	12.1933	12.0787	12.4451	12.2984	12.9077	12.4103	11.9028	10.9123	12.1628	12.2293	12.2066	12.5115	12.3753	12.1359
ANKRD12	10.3841	9.90135	10.1444	9.93454	9.56624	9.72341	9.49687	10.5469	9.78821	9.76969	9.36023	8.70155	5.96596	8.42188	9.89078	9.49807	9.19035	9.36071	9.30922	9.90685	11.163	6.20855	9.81104	9.61333	10.0187	11.1726	11.0484	9.92568	9.62259	9.97567	11.2271	10.9301	9.83731	10.0494	12.3541	11.8239	11.8903	12.6424	13.0829	12.7138	11.4068	11.7708	12.2959	11.6545	12.6473	12.273	12.8217	12.5948	12.1707
ANKRD13B	7.06495	7.09905	7.35891	7.82355	6.48719	6.23604	6.66971	4.83708	6.11119	6.40035	7.74109	7.5971	6.54115	6.78996	7.99455	7.29703	8.48496	9.07708	7.57108	8.18895	7.24714	11.4438	8.11968	6.9016	8.60948	6.85926	6.87949	6.99894	7.18938	7.91752	7.44832	7.30361	7.25391	6.34316	8.50533	8.22075	7.39268	7.18195	8.638	6.81194	11.2262	7.01927	7.95345	6.21508	8.279	10.4336	10.9888	7.49395	8.35097
ANKRD13C	7.88168	8.15395	8.31184	8.25904	8.07398	8.10515	8.04916	7.3353	9.01998	8.99449	7.73283	7.66192	6.13561	7.47951	7.4254	6.82396	7.42617	6.85534	7.14851	6.51942	8.26787	7.97122	8.53929	7.64268	8.20696	7.98125	8.25507	8.57433	7.76898	8.61304	8.24657	8.03944	7.90347	8.20957	9.78048	9.75979	10.2565	10.1001	10.3375	10.7266	10.8806	9.98737	10.0542	9.77024	10.2634	10.4325	10.8436	10.1429	10.0216
ANKRD13D	8.66241	8.56702	8.71924	8.22107	7.90223	8.41006	8.15963	8.17283	7.59393	7.80661	7.88731	8.12453	7.35673	6.75045	8.01982	10.1915	9.39684	8.8777	8.60326	8.38028	8.4408	8.17963	7.7615	8.38746	8.37337	8.7953	8.89795	9.09419	8.386	8.76415	9.5839	8.88556	8.65056	8.21293	10.2565	10.9812	10.1337	9.94628	10.3645	10.6756	9.80606	10.4428	10.5472	10.741	10.2082	10.694	10.2633	10.763	10.7859
ANKRD16	7.85664	6.90643	8.31471	7.97167	9.16298	6.23514	6.39358	10.5225	8.99539	9.16976	9.02026	9.02259	5.05995	7.99483	9.10244	5.27116	8.92709	6.60508	8.4629	7.94392	8.34473	6.99717	6.06745	6.06381	8.6733	7.861	8.16125	8.43883	6.79433	7.74193	8.3515	8.22159	8.08345	6.88014	7.69262	8.49691	7.92728	6.63746	7.74286	7.31859	7.87703	8.32277	8.48072	8.01714	7.08296	6.97822	7.8199	7.80994	7.67478
ANKRD17	11.3801	11.7508	11.4069	11.7315	11.2328	11.2247	11.1688	11.2885	11.3164	11.4907	11.0757	11.2511	6.93438	10.1049	10.7602	11.9624	10.9402	10.9185	10.6754	10.8849	11.4198	7.78348	10.5302	11.096	10.8977	11.0119	11.0787	10.8697	11.4878	10.8965	12.1082	11.5314	10.7948	10.6142	12.5097	12.1482	12.9128	12.8918	12.6176	13.3633	13.7412	12.3332	12.253	12.3415	12.395	11.9947	12.1991	11.6506	11.9412
ANKRD18A	6.4783	7.98052	7.45071	5.79312	6.12856	5.78802	7.51174	5.33724	5.19669	5.62159	5.25527	5.9772	7.41202	7.2588	4.99865	3.03534	4.00881	10.115	6.35736	4.95261	5.96166	6.32709	9.39446	9.05266	4.41354	6.15217	6.53425	4.81978	6.95025	4.38496	4.29775	6.4249	6.45545	7.11117	5.18585	0	3.48356	5.75248	7.19142	2.64447	0	3.86836	2.08689	4.13059	4.16508	8.30491	6.28834	4.44086	5.39285
ANKRD18B	4.59792	3.67662	3.34921	6.98278	4.59104	4.36315	6.51096	5.57488	7.19492	5.89872	6.0352	5.31027	6.78467	6.25212	2.79667	6.1993	4.07947	6.75683	3.88346	6.09372	6.97145	5.11869	5.99825	5.95512	3.5718	7.06336	6.38223	6.58537	6.59479	5.34471	7.33408	6.95089	3.8645	6.29153	6.06913	0	6.9921	6.68187	4.95138	7.28982	6.13041	6.33155	6.63709	2.35867	7.80153	3.60718	3.56894	5.87411	5.7377
ANKRD22	9.73731	7.47526	7.82757	6.85344	8.92825	9.41571	8.31108	9.07662	8.98547	8.44875	8.39737	9.09214	7.68471	7.79724	8.60695	8.5067	10.2342	8.60761	5.06303	9.54121	7.89548	6.49722	8.74436	10.1196	8.81895	11.3052	10.167	6.69174	10.1525	5.92208	7.38381	7.67605	10.0524	8.41226	7.71198	5.20201	8.53028	5.95906	8.65434	11.0092	5.57944	8.09325	8.21236	10.8779	5.00252	8.54771	7.99604	12.1605	10.4174
ANKRD23	6.19577	7.20137	6.45364	5.28057	5.23283	6.60438	5.58169	5.71414	6.35842	5.10755	6.8449	6.0005	7.04643	4.98804	5.32017	6.82464	6.34619	7.17775	7.56595	6.47765	5.23799	5.53647	6.34724	6.41295	5.75286	6.34315	6.71472	7.53905	6.43364	6.10857	6.31179	6.73176	6.96428	6.94807	4.90104	6.42022	5.54951	5.40932	5.92788	5.15654	5.50703	4.76357	5.06536	5.21445	5.23659	6.60893	6.87384	4.31593	4.66873
ANKRD27	11.3436	11.5324	11.5695	12.5249	11.2839	11.1112	10.8635	11.9197	11.0918	11.3436	11.7782	11.1178	1.91633	10.9089	11.7716	11.3669	10.9787	10.6949	11.3614	11.5432	12.3973	4.14279	10.7008	11.3311	11.7051	11.7422	11.6543	11.6316	11.14	12.4155	12.08	11.5689	11.3128	10.9938	11.0283	10.7426	11.1883	11.2884	11.0618	11.3571	11.4943	10.8526	10.6911	10.8271	11.0197	10.034	10.0799	10.6043	10.6786
ANKRD29	6.48594	6.91408	6.16888	6.63735	7.31515	5.1908	6.24763	5.97175	6.72829	7.14618	5.93478	6.75201	4.65039	7.84999	7.10085	3.85926	5.01142	6.16245	4.72096	6.54972	5.79958	7.47472	6.93505	6.89082	5.7983	7.46262	6.72764	2.9827	8.16262	7.00712	4.09577	6.44254	6.59632	7.73366	6.14705	3.56698	4.61039	4.5101	5.64363	5.90279	5.3911	7.21489	5.63589	6.17442	5.16271	6.63868	7.52021	7.27649	6.46381
ANKRD33	3.4652	4.76259	6.17155	4.20025	6.52165	7.11528	3.63598	5.74761	5.94239	6.09342	6.141	7.32589	8.91003	6.18111	4.71291	4.569	5.53183	7.18093	4.97034	5.93902	5.3811	2.66645	4.44262	5.21506	2.00812	5.68854	4.65212	5.29747	5.66376	5.66347	6.97473	2.54444	3.98891	5.27212	0	0	0	0	0	0	0	0	0	1.61564	0	0	1.06126	2.20265	0
ANKRD33B	9.52706	7.82	11.1636	10.4006	11.4909	9.15215	8.9355	9.84301	10.5266	11.359	9.40632	10.8138	11.251	10.1933	12.0287	10.623	11.3202	6.65948	9.93004	9.60352	10.225	8.29352	7.36482	8.55924	10.9281	9.54344	10.6158	11.0567	10.1667	10.5672	10.9609	10.8288	10.3805	8.38	12.2611	12.154	11.5184	12.0396	11.4976	13.2589	6.91148	12.3616	12.4946	11.149	12.1795	7.15333	6.3473	11.1423	11.6376
ANKRD35	7.71246	7.34104	7.22864	7.24232	6.69501	7.20838	7.72083	7.82592	7.74386	7.74585	7.70928	8.07174	5.58973	7.36993	5.07555	7.60937	7.57972	8.28263	8.07676	9.05699	6.39905	3.89376	8.84979	9.04819	6.59114	7.35537	7.21799	8.07422	8.01577	5.84389	8.07786	8.27191	8.04873	8.10848	5.11004	3.80958	4.19499	4.04978	6.2364	6.51326	3.66723	5.67899	4.63349	5.6298	3.24334	8.32792	8.80973	5.85178	7.04331
ANKRD36	7.30606	6.84667	8.07502	7.55679	6.29698	8.15348	7.38145	7.10296	7.69862	6.50156	5.04855	5.93123	5.49642	5.03774	6.21551	7.09014	6.97423	6.68525	6.91598	6.5079	7.3248	5.4822	6.05421	7.12511	6.53848	7.28379	8.07575	8.13025	7.34302	7.36108	8.13558	7.85594	6.58863	6.93363	7.61248	8.04222	7.76787	8.15614	8.55691	8.54666	8.5528	8.13682	7.90213	7.68941	7.73298	8.13787	8.35804	7.06953	7.76436
ANKRD36B	11.3866	11.2957	11.5295	10.8981	10.1694	11.4133	10.6195	10.7623	9.42425	8.45789	8.42617	6.82287	9.45817	6.15748	7.44921	11.2107	8.85083	9.53738	10.0992	9.92137	10.2484	9.76811	9.92423	10.7368	9.55554	9.32958	10.5531	10.5583	11.3173	10.576	10.893	11.1843	9.42197	10.5991	6.64019	5.81614	5.95683	6.46182	7.79093	7.29947	6.3533	6.87238	6.63709	5.87788	6.43695	7.19397	6.57814	6.02143	5.61462
ANKRD37	5.94943	6.69128	7.31941	6.54042	6.3535	5.59175	6.33387	6.68909	6.74065	7.46386	7.17617	7.90424	5.81896	6.77464	6.74947	7.58882	7.67012	6.69649	7.7013	8.07611	7.15693	8.95681	6.52379	6.0091	7.23404	6.41293	7.99842	6.74356	6.84939	6.73301	6.94505	7.97704	7.58401	6.18162	7.08828	8.31225	7.43576	8.10812	8.01998	8.62935	10.4712	8.96934	7.29388	9.53957	9.72949	7.1115	8.06792	8.66343	8.46581
ANKRD39	8.13367	8.38588	8.38322	8.22356	8.36	8.56814	8.43836	8.40089	9.30446	8.83663	9.01037	9.53721	6.27587	8.38578	9.05586	9.44329	8.71348	9.37542	9.03123	9.18281	8.52912	7.62062	8.84353	8.37313	8.88359	8.31449	8.90662	9.27222	8.48891	8.56897	9.27835	8.82658	8.69271	8.5194	7.42187	7.17231	7.71988	7.09704	7.71198	8.0192	7.51108	7.81349	7.59793	8.18517	7.58527	8.34155	8.35804	7.5083	7.42663
ANKRD40	7.89235	8.25302	8.36918	8.31666	8.08737	6.68151	8.61643	7.00236	8.25683	8.38179	7.98686	8.74837	6.04456	8.43038	9.28266	6.91638	8.39841	9.39271	8.68709	8.29207	7.85778	5.68637	8.89713	8.2418	8.48319	7.41757	8.57687	7.93642	8.13735	7.25952	7.89544	6.43602	8.9089	7.46718	10.9585	10.6006	10.9836	10.7094	11.9521	11.4714	12.0128	10.7503	10.3302	10.6751	10.792	13.3487	14.0721	11.3271	11.5767
ANKRD44	9.15252	9.11531	9.1327	8.89117	8.59592	9.66739	10.375	8.49162	9.63214	9.15117	8.51518	7.93217	5.81477	8.79403	9.39902	7.7512	7.67842	7.4586	7.81332	7.47572	9.5701	8.00822	7.81413	8.21292	8.69207	8.98321	9.37345	8.10162	8.67024	8.62533	8.90794	8.8237	8.08535	8.38782	11.0938	10.5155	11.8005	11.7413	11.4394	11.7271	8.09031	11.2172	11.1076	11.0847	11.6522	10.8468	10.7835	11.6547	10.9885
ANKRD45	6.40071	3.23638	2.81467	5.23026	8.34936	4.42177	3.52675	6.61013	8.60693	9.21268	5.46332	6.66524	9.60908	5.24553	5.68654	6.1912	2.83575	6.61953	7.33237	2.30882	9.67003	6.19978	7.30748	7.00033	5.21768	4.80295	3.02499	5.4404	5.38817	5.84081	4.08575	6.63827	4.8139	5.84413	4.42589	5.87067	3.60929	1.62054	4.45068	2.64447	6.82477	5.70817	0	3.36319	4.08734	5.88178	6.3473	3.94608	5.30004
ANKRD46	10.0765	10.0911	10.2281	9.71295	9.6143	9.65648	10.1613	9.91037	9.8921	9.64185	9.29152	8.91398	9.20988	9.03425	9.6688	9.88875	8.83146	9.62284	9.37561	9.70053	9.71083	10.5881	9.91577	9.90808	10.0505	10.0753	9.59752	9.46287	10.3997	10.1982	9.42493	9.8576	9.77077	10.0783	8.60879	7.4391	8.34385	8.91401	9.4964	9.3725	9.40158	8.01953	8.03314	7.91595	8.73915	10.1941	10.9449	8.57077	8.9788
ANKRD49	10.3852	10.2746	10.1511	10.1797	10.2759	10.6748	10.5248	10.4308	10.6147	10.4651	11.2018	10.2103	8.29306	11.3169	11.5465	10.2404	11.0025	10.0175	10.9635	10.1374	10.4572	4.49589	9.69289	10.0802	10.3243	10.5018	10.0853	10.7906	10.4773	11.1437	10.0484	9.49278	10.1589	10.1576	9.52175	9.79722	10.2493	10.5999	9.80372	10.4889	10.1277	10.0542	10.0049	9.8238	8.92939	8.77235	8.95581	8.99933	9.02545
ANKRD52	8.23296	9.12297	8.46991	8.93327	8.72185	8.85005	8.32562	9.1473	8.61422	8.30273	8.81762	8.4515	6.03344	8.49818	9.92874	9.78201	9.91985	9.50587	9.25609	8.36072	8.71563	11.3839	8.34558	8.8209	8.46729	8.65211	8.72812	8.62996	8.15104	9.31476	9.86985	7.78543	7.90126	7.89883	11.5244	11.7563	12.1113	11.3845	11.8084	11.9644	11.4683	11.7828	11.1083	11.5536	10.7509	11.2512	11.0155	11.6001	11.4716
ANKRD54	6.11016	6.75458	5.6305	5.49188	5.22514	7.14134	6.67744	5.66914	7.30073	7.7427	7.30583	7.4761	7.85815	7.46276	5.75654	8.37447	7.55311	8.11465	7.34732	5.81554	7.37466	5.95939	7.52738	6.22123	7.71655	6.3035	6.60389	6.16915	7.50744	5.5558	8.43983	7.74779	5.81304	6.54339	9.69064	9.39846	9.67575	9.0946	9.46155	9.83425	9.17788	9.77976	9.28697	9.77704	9.18635	9.22875	10.0741	9.43447	9.63979
ANKRD55	6.26669	10.0731	6.10948	6.83223	10.8628	6.7532	5.88287	6.51319	5.9448	6.56112	6.91494	6.83343	8.8154	10.5313	7.05679	5.66911	6.87112	6.58942	6.24598	6.35167	6.30783	4.5983	6.28457	6.77509	6.16723	6.61013	6.33135	7.00007	7.74924	6.52314	6.68561	5.93662	4.83104	6.40439	7.39816	3.42844	4.02488	4.57433	2.68786	3.87351	0	8.299	7.13625	5.40223	3.7262	2.34133	4.20069	4.24916	7.53921
ANKRD6	7.31548	8.0428	6.31789	6.89788	7.92854	6.90197	6.98896	6.83761	6.36886	7.60375	6.41459	7.501	5.93986	5.46103	4.22437	5.8211	4.93895	6.70771	4.98447	9.05226	8.30784	4.22479	8.84431	8.73224	7.17882	6.75552	6.86401	6.05533	8.01839	6.41114	6.67757	7.87577	7.63678	9.26921	7.06839	6.38319	6.02611	8.42792	7.8027	6.11446	6.91148	7.64269	6.26292	5.471	5.89112	8.92201	8.78507	6.83923	8.08496
ANKRD60	2.71849	2.6779	3.07481	2.88899	3.85648	2.98164	2.43966	3.49667	2.34441	3.84092	3.22546	7.55596	6.41289	3.20145	4.77845	3.2284	3.89877	4.33336	2.72362	3.23838	2.97138	4.67222	2.75474	3.01499	3.94001	2.7026	3.13986	4.69906	2.26195	3.11685	4.43361	3.48547	3.13361	2.35513	0	0	0	0	0	0	0	0	0	0	0	0	0	0	0
ANKRD65	7.63508	8.11982	7.57404	6.87692	7.79872	4.3722	7.75297	6.14171	6.34172	7.89769	6.30265	6.19337	9.66823	6.50149	6.40137	5.87535	6.39159	8.695	6.47025	6.60795	5.80913	6.01046	9.96613	7.84884	5.4668	6.97615	7.54827	5.88957	6.83877	5.90537	6.6866	7.71885	7.78311	7.82433	6.51352	7.74666	8.12971	5.9348	8.83716	4.65319	5.43079	7.3131	5.50442	7.88479	6.96837	10.4536	10.6552	8.44962	8.29995
ANKRD7	5.58417	2.36685	5.98171	5.38769	3.81275	4.8989	5.36383	5.8572	5.92084	4.96787	7.32683	6.94538	3.75251	6.49936	6.13323	6.43501	2.82334	2.94759	5.97228	3.16273	5.81353	0.670965	4.94819	0.905535	6.00989	6.02731	4.6099	5.77737	2.85223	5.60332	5.53465	5.68654	4.86281	4.1029	5.2223	2.90897	4.48476	5.63692	4.90845	5.77022	0	2.37464	2.41443	4.29133	1.52716	2.82814	2.68566	4.10556	3.62583
ANKS1A	10.5638	10.4235	10.1938	10.1415	10.3131	10.0255	9.98257	9.91532	10.2124	9.92214	9.52789	9.63378	3.3356	8.6625	9.13637	7.27869	8.68677	10.2345	9.30119	10.2749	10.7713	5.79669	11.1549	10.935	10.8189	10.2368	10.1642	10.2948	10.9816	10.7946	9.74314	10.8842	10.8508	11.0663	10.0271	10.2877	9.84027	9.50005	9.69895	9.96889	12.0258	9.92195	8.8727	9.53957	10.5244	11.4708	11.0216	10.5112	10.3311
ANKS3	7.61384	7.33498	7.93043	7.8706	7.62007	7.64694	7.49669	7.96104	6.90849	7.6425	8.2742	7.61218	3.67192	4.18544	3.19937	9.2854	8.32695	9.49278	8.23726	8.30134	7.98676	10.8471	7.88447	8.27203	8.16912	8.1588	7.73074	8.20595	7.36268	7.84958	8.76907	8.27175	7.49561	7.85885	8.14125	8.84553	8.06534	8.01861	8.6248	8.25575	9.10002	8.2797	8.21762	8.58869	8.73278	9.26258	9.40985	8.74142	9.14591
ANKS6	6.73062	5.05339	6.98755	7.29034	6.48553	6.17025	6.72567	6.25268	6.83772	6.09486	7.21351	7.33856	7.46456	6.32589	6.22428	6.50702	7.20137	6.62882	6.59965	6.46531	6.70543	5.73031	5.40889	5.58464	6.34391	5.98001	5.59986	5.80755	5.51494	7.18903	6.42014	6.34601	6.06326	5.72966	9.934	9.70457	9.3641	9.87794	8.93133	8.70757	10.4191	9.12347	9.58014	8.8039	10.1244	10.117	10.6869	9.44569	9.46733
ANKZF1	9.28036	8.90925	9.26977	9.08383	8.79779	8.99881	8.66995	9.04766	8.33117	8.55095	10.3092	9.39649	7.87934	8.99329	9.06719	11.5615	10.576	11.0343	10.7032	10.8499	10.5305	6.29459	7.68721	7.96766	8.61257	9.43515	8.92948	9.33411	8.55834	9.65398	10.2913	9.96999	9.19866	8.57329	10.9912	11.3776	11.1073	11.1622	11.2084	11.6743	12.5239	10.9978	10.9075	11.5276	11.2766	10.4484	10.9756	10.5976	10.5874
ANLN	10.3059	11.3173	10.775	9.53556	10.0501	10.554	12.096	9.0852	10.2197	9.93685	8.98651	9.14944	7.68558	10.0728	8.90001	5.7933	7.66906	11.1343	9.06573	9.01593	9.12861	6.95287	13.0933	11.6033	9.48366	9.16516	9.89511	10.0533	10.363	8.50086	8.83975	9.71096	10.9861	12.4368	11.5407	9.70832	10.8225	11.2198	13.1739	11.6584	10.2338	10.9451	10.4309	10.92	11.4487	14.4592	14.7965	11.3502	11.9373
ANO10	6.57832	8.73768	7.23024	7.52419	8.09991	7.09914	7.77725	8.25326	8.59877	8.53033	7.98228	8.53129	7.50403	5.00948	6.57237	4.95222	4.07084	9.28946	7.94017	6.03779	8.09489	11.0353	9.38271	8.855	7.76992	8.10527	7.61724	8.37682	8.06477	8.50309	7.23093	8.48949	8.23406	8.63191	8.35746	7.58484	8.0151	7.31009	8.48567	8.2053	9.11227	9.94204	7.7508	8.18517	7.87855	10.1929	10.2337	9.26316	9.74331
ANO2	4.84422	3.01966	2.94608	3.43059	4.03973	5.21801	3.06318	3.2809	3.69243	4.8491	3.55004	4.27975	5.02225	5.29307	3.36934	4.96692	5.22914	3.55208	4.23978	4.47432	4.3674	8.10374	4.79162	4.0411	3.19673	3.83324	3.93095	3.03003	4.6476	4.57947	3.2018	4.44036	3.4778	3.21771	3.23022	3.42844	3.60929	2.36451	4.61993	2.05366	5.54369	3.76109	2.08689	3.04014	2.92365	4.72373	5.43906	3.76674	4.06248
ANO4	5.62047	7.16065	4.81045	5.13905	6.82105	5.90357	7.27906	6.08899	5.99094	5.38317	5.90064	5.45101	7.61661	5.70131	5.6158	5.69664	6.26716	8.31938	6.32269	5.13281	4.81416	6.99532	7.77939	7.07296	5.74041	5.63449	4.39837	3.72684	5.30918	3.85795	4.98009	4.91041	6.33152	7.5408	7.11761	2.41699	5.54951	4.13743	8.42603	3.76621	1.74021	6.60406	5.57165	3.04014	6.66813	9.79072	10.8956	7.24256	7.68093
ANO5	7.33486	6.42716	7.05532	7.33298	6.6229	4.87328	7.68065	6.98774	7.24531	7.88729	4.99516	7.79066	4.25875	3.85512	7.42443	5.21973	6.09128	8.14093	5.90281	7.53864	3.49316	7.47644	8.66465	8.43016	6.17168	6.98269	6.16959	3.06739	8.56042	5.18595	7.32489	7.08612	7.72876	7.73636	5.73248	3.56698	3.832	3.21717	6.73121	6.25999	9.16911	5.06359	4.56914	4.2132	4.61631	7.77899	7.92686	6.02143	7.10863
ANO9	7.68895	4.17426	7.2953	8.4729	8.01815	8.2237	6.89265	8.09299	7.72824	7.29641	9.19003	9.08821	7.39338	7.79585	5.8777	8.40971	9.15012	5.43624	8.12753	7.49032	6.79439	10.2053	6.86535	7.39254	7.19951	8.39036	8.13516	9.11728	7.91769	9.0494	8.37313	10.0464	6.21343	6.27321	10.5051	12.4518	10.0926	9.87953	9.88625	10.1358	10.2352	12.0907	11.0484	10.5965	10.5955	6.76546	4.70017	9.1647	9.36412
ANP32A	10.0239	10.9774	10.504	10.6269	10.3909	10.375	10.1229	10.6255	10.9386	10.6041	9.40367	9.39644	7.32749	9.92723	9.78669	9.70487	9.79212	9.45455	9.85924	9.09036	11.018	8.69545	9.95618	9.68893	10.8889	10.4588	10.3447	10.9405	9.72847	9.46683	10.8212	9.91124	9.8688	9.70557	13.653	13.0391	13.5698	13.6123	13.5209	13.7142	12.4964	13.0829	13.2795	13.1481	13.2915	12.296	12.4346	12.5906	13.0047
ANP32B	14.0509	13.937	14.16	13.9024	13.6012	14.1579	13.6493	13.6873	13.6156	13.0581	13.2228	13.0059	13.5306	12.1509	13.0776	14.6648	13.936	13.6465	13.5964	13.4219	13.9178	10.4918	13.3903	13.8325	13.615	13.8579	13.8216	13.7823	13.2785	13.4348	14.5812	13.9646	13.4718	13.2739	13.4472	13.1341	13.8579	13.6823	14.0061	14.3041	13.6048	13.2968	13.5193	13.636	13.8092	12.097	12.5283	13.2089	12.3713
ANP32E	12.7262	11.3936	11.937	12.2848	12.2234	12.5135	11.9431	11.868	12.1325	12.3448	10.397	11.1411	8.98441	10.1728	11.0433	9.92606	10.569	8.86982	10.3969	11.1853	12.0587	8.26011	10.8345	11.821	12.5151	11.8658	12.3787	13.4417	10.7178	11.5843	12.0155	11.5356	11.9385	11.9453	12.9554	12.4372	12.5654	13.6833	13.5367	14.0884	12.5832	12.201	12.9628	13.0847	13.7593	10.9438	11.4111	12.8898	12.0276
ANTXR2	6.31526	6.68615	5.80596	6.55575	6.77254	7.1774	6.87351	7.34673	5.67105	6.78033	6.76756	8.17254	5.89692	6.54816	6.35162	6.74748	6.36594	5.33733	5.74128	5.88315	7.11025	5.74652	5.76676	6.37305	7.24254	7.26719	6.73306	6.15842	7.15956	5.95619	6.8768	7.45425	7.71044	7.24927	8.58798	8.66447	9.3574	9.30562	8.41073	9.85894	8.37094	10.0934	8.44978	11.1776	7.80153	8.69658	8.11392	11.297	10.1166
ANXA1	7.76488	7.99754	7.82827	7.02596	8.0164	6.86595	8.16277	8.57612	7.59235	7.32257	7.32805	7.7351	6.89203	7.65041	8.15521	7.65901	8.01588	6.79096	8.46312	5.79906	7.71627	4.55111	11.4416	9.95353	7.46522	7.67346	6.74065	7.57848	8.9459	6.17307	6.05005	8.89208	7.24742	7.3582	10.5852	9.08343	9.91676	9.75861	10.7239	11.251	15.8945	11.1242	10.1019	11.6175	9.3534	11.7878	10.4168	11.6659	12.4744
ANXA11	10.3265	10.8372	9.96182	10.6842	10.1093	10.2079	9.7732	9.89099	10.2167	9.62699	9.79833	9.83564	8.48777	9.19164	9.32782	11.3392	10.3573	9.40547	10.0719	10.0261	10.0633	11.1567	10.0004	9.94414	10.4785	9.85801	9.66999	9.89819	10.4637	10.0988	10.4521	8.8729	9.91936	9.82722	13.447	12.8555	13.0043	13.1988	13.1044	12.8088	11.0542	13.5432	13.0017	13.1347	12.2617	11.6829	11.3548	12.156	13.2012
ANXA13	2.91808	6.43304	5.27662	5.39309	5.39328	4.05523	4.49077	3.31104	4.30657	6.83954	3.08043	7.03189	6.44964	4.79109	5.60087	5.30964	4.64436	9.29248	4.39875	7.31541	5.76973	5.40515	8.61458	6.72813	3.67789	6.10139	5.0837	5.44941	5.84424	5.36152	5.71935	2.89319	5.33964	7.64058	0	0	0	0	4.50933	0	0	0	1.66245	0	1.93481	6.08995	6.977	1.48626	3.28195
ANXA2	10.8251	11.6622	10.9549	11.0757	11.5981	10.8089	10.7141	11.3478	11.3523	11.1337	11.1802	11.9885	11.8096	12.0733	12.0742	11.0646	12.1449	10.5228	11.7441	11.596	11.4407	10.0375	11.0764	11.611	10.7928	11.1271	10.9336	11.1958	10.952	11.0117	11.8929	11.3295	11.9235	11.126	12.7493	12.587	12.6845	11.691	12.3925	12.1284	10.7901	13.635	12.6058	13.4432	12.4484	11.2992	10.0432	13.0325	13.4498
ANXA3	6.27411	5.66461	6.68437	6.5193	6.39059	6.04894	7.14087	6.64891	6.98095	6.82756	2.94464	6.73765	6.83681	5.7765	6.45488	6.91271	3.30062	7.1954	5.27862	7.03731	2.82521	4.51698	7.12339	6.62648	5.74604	5.08284	4.91669	5.92878	7.91033	6.59248	4.64564	2.25085	6.97658	7.10928	4.60224	3.42844	3.72494	3.50773	4.32571	3.23331	8.02049	3.22838	3.27235	4.29133	4.67063	7.52393	7.44122	5.13877	6.10996
ANXA4	9.85063	11.4897	10.5363	9.76067	10.8079	11.5811	11.4818	10.4736	9.9029	9.37825	9.3079	10.6459	5.34121	11.1313	9.80015	8.19987	10.9465	10.6433	9.5831	10.0635	8.66706	7.39348	11.2135	10.473	9.36199	10.3265	10.4854	8.07684	10.3798	9.52702	6.40896	9.80584	10.242	10.9826	9.5791	9.11765	10.4422	8.91401	9.69422	9.52635	10.4351	11.6221	10.4366	10.8115	8.87837	10.8953	11.1678	10.4502	11.01
ANXA5	12.9546	12.8879	12.3406	12.1768	13.1271	12.7631	12.5785	12.8188	13.447	13.2941	12.1387	13.1286	11.5552	12.4871	12.4116	12.3942	13.6189	12.3414	13.1385	13.2452	12.9522	7.80991	13.424	13.0228	12.2658	13.1412	12.8299	12.0815	13.5078	12.273	12.087	12.4717	13.2354	13.3872	13.1609	12.9264	13.4286	12.2893	13.6371	13.318	11.4284	13.1154	12.3792	13.9688	13.1358	13.1117	13.0585	13.5541	13.4726
ANXA6	7.98989	7.34219	7.03491	7.71889	6.79184	6.91525	5.81159	7.92761	8.10235	8.16072	7.0037	7.97293	5.02905	7.75453	8.57331	8.47417	8.1163	8.09042	6.79653	6.51114	6.58878	8.43658	6.434	6.86715	7.59098	7.63009	7.61421	7.81891	7.49364	7.26931	7.96799	6.09379	8.24597	7.73685	12.3692	12.3364	11.1272	11.0816	10.5833	13.2734	11.4012	11.5168	11.3995	12.8513	11.4809	10.7081	10.8204	12.512	12.2227
ANXA7	11.0906	11.4604	11.5322	12.0733	11.5996	11.8353	11.3808	11.8575	11.846	11.7464	11.0453	11.4045	9.86052	12.1898	11.5538	11.0283	11.6057	11.0534	10.7417	11.4308	11.3351	8.68756	11.7829	11.53	12.0805	11.4234	11.5748	11.7194	12.0222	11.5776	11.2523	11.3631	11.595	11.8934	11.7251	11.5208	12.0279	12.1451	12.2034	12.0672	11.0973	12.1263	11.5032	12.3032	11.8012	11.9809	12.3789	12.1082	11.8524
ANXA9	4.34897	4.18494	4.08784	4.27885	3.74376	4.6068	4.52258	4.1625	2.60231	2.63467	4.22599	6.48833	5.63394	4.84805	3.83391	3.56345	3.73722	4.96438	4.30653	2.32323	6.04353	8.26172	3.84649	4.42374	2.46041	3.92685	4.32718	3.2806	5.502	4.36652	5.4014	3.1489	3.40579	4.25958	3.81167	3.27517	3.34582	3.36975	3.67744	2.64447	0	2.86376	2.90624	4.29133	2.51234	4.93031	5.20409	2.86902	3.40591
AOAH	8.6527	7.65846	7.85649	6.8197	7.37005	8.05173	7.81221	8.44936	7.80344	7.8775	7.6363	9.5399	3.26888	9.02156	8.46716	8.58576	8.88594	9.28554	7.78348	8.24542	7.05825	6.41642	7.93383	8.53067	7.28673	9.16254	8.98965	4.27914	8.27373	6.05778	5.66019	8.05251	8.62225	8.67501	9.39573	9.28259	9.63751	9.33836	9.09345	11.5644	7.43506	10.8087	9.28947	10.4208	9.37197	10.8767	10.1533	10.9408	10.8562
AOC2	6.04318	5.95001	5.0936	6.99463	6.60348	6.60308	5.87666	6.67429	5.97443	5.06933	6.86101	1.64866	7.91446	3.59729	7.63111	7.01206	5.65341	7.00297	6.90546	5.64362	6.48648	6.94227	6.42726	6.30524	7.09196	6.85379	7.15821	7.19503	6.53698	6.72613	6.29837	6.48719	5.71727	5.30944	5.25786	6.09336	6.13467	5.51129	5.32237	5.39131	8.84487	4.70688	5.06536	4.74448	5.93616	4.41539	4.70017	4.10556	4.97927
AOC3	6.15787	6.48547	6.6922	7.06368	6.81639	7.43785	3.58681	6.16465	4.35675	5.86063	7.51461	5.12395	5.39262	7.53512	3.28043	6.47185	6.67873	6.5719	5.32458	7.40723	7.1181	8.03321	6.45537	6.95214	5.18999	4.24527	7.38099	6.79726	6.4893	7.30623	7.98256	4.17404	6.8986	6.77302	5.39194	7.39327	6.80764	6.46182	6.56145	5.74218	9.57321	6.5078	5.50442	5.36658	5.86806	5.80514	5.89928	6.22625	7.15353
AOX1	5.37611	5.70481	5.59747	5.6769	5.24984	5.76834	6.05378	5.25687	6.60331	6.71116	4.8955	7.37892	5.84764	7.32694	7.55221	4.78917	6.75018	5.44687	5.16283	5.74327	4.11616	4.4942	6.03827	4.62518	4.86921	6.10077	6.19259	5.41181	5.97737	6.20197	4.67705	5.02862	6.42457	6.44353	4.65654	4.63651	4.27307	5.72444	4.18887	4.06677	4.53841	6.49111	4.35684	5.36658	1.93481	5.38118	6.45844	6.7931	6.87117
AP1AR	6.32097	6.03726	7.04509	6.94863	6.74705	6.92913	6.29397	5.50208	6.83357	6.49284	5.82668	6.51616	7.02952	4.21967	5.41929	4.5523	4.96593	6.92059	5.02591	4.52487	6.47747	5.66538	4.54949	6.06782	8.35469	6.87008	6.23362	6.95123	5.11482	6.31019	7.22047	5.57029	6.41943	6.05114	9.98264	9.12888	10.4549	10.0202	10.6476	10.7724	10.7718	9.75026	9.30189	9.80061	11.9414	9.66624	9.89137	10.7653	10.2289
AP1G1	9.92115	9.65497	9.63907	10.5616	9.92591	9.6257	10.3286	10.1103	10.297	10.6179	10.2208	9.51499	6.36307	10.0328	10.7322	9.84045	9.67059	9.7459	9.47899	9.17365	10.96	9.62218	9.2719	9.64181	10.1163	10.2804	9.92595	9.88636	9.39933	10.0305	9.50476	9.73016	9.62734	9.85928	12.4538	12.1758	12.6896	12.8728	12.5852	13.1264	11.7729	12.4627	12.2828	12.3581	12.3713	12.0351	11.9915	12.4049	11.985
AP1G2	8.26034	7.55176	7.69018	7.99394	7.67852	7.68535	7.11348	8.19624	8.72603	7.70372	7.16827	8.6572	4.66792	7.18238	6.40539	6.92098	8.07351	7.38843	8.19549	8.55298	8.12066	8.05587	6.55376	7.62449	8.10125	7.58413	8.11818	7.77387	9.06469	7.79369	9.0584	7.98268	7.92416	8.04094	11.8344	12.4768	12.1983	12.0909	11.8455	12.2413	12.3909	12.3138	12.1717	12.0843	12.0206	10.3015	9.64342	11.5363	11.3148
AP1M1	9.34351	9.52251	8.90071	8.53863	9.58507	8.65297	8.66171	9.65826	9.5285	9.86195	9.97465	9.64826	7.09634	9.66393	9.22654	8.46885	10.4565	10.1378	10.1799	10.0868	9.58015	7.37384	9.58213	9.82419	9.14137	10.1297	9.97084	9.98197	9.18434	9.49825	10.438	9.73641	10.0173	9.09622	11.556	11.3291	11.4967	10.7612	11.2932	11.4884	9.96993	11.3648	11.5566	11.4923	11.1845	11.0957	11.2576	11.3938	11.2146
AP1M2	3.76819	4.62892	3.98484	3.76256	6.34203	4.66177	6.01807	3.33845	5.53885	4.13098	4.34173	3.51319	4.3257	5.0962	4.59243	5.59424	4.88033	3.62759	4.37004	5.01835	3.87573	6.49875	3.55883	3.99037	5.00179	4.79107	4.85306	4.31284	5.79987	3.45594	3.8723	5.10216	2.99029	3.85058	0	1.66461	2.83012	0	0	1.036	10.8653	0	0	5.85233	0	1.01216	0	0.926616	1.8552
AP1S1	6.5173	6.57893	7.10068	7.10512	7.52129	5.70933	7.05261	6.61341	8.14072	6.5894	7.59937	6.53925	6.39303	7.01995	5.55013	5.48026	5.18058	7.27246	7.6368	8.38121	7.28249	6.3773	6.7539	6.75183	8.43271	7.62741	7.56442	5.82171	7.27352	7.80421	6.34073	6.5085	7.23393	5.80092	10.2543	10.5037	10.5926	10.3995	10.1566	10.2914	10.5555	10.4198	10.1807	8.40319	11.6459	10.1444	10.333	10.8794	10.7015
AP1S3	5.89101	5.35767	6.23373	7.04848	6.54372	6.64338	6.36928	5.93628	7.13309	7.41458	6.38489	5.85956	5.74572	6.29973	7.14036	6.0446	5.74761	4.13406	5.64769	6.67304	7.30858	5.56098	3.31975	5.87685	6.56437	6.01134	7.36013	6.78416	6.08067	7.16277	6.85297	5.2863	6.20777	5.56577	8.84339	8.85232	9.09794	8.72887	8.8514	9.96738	6.47218	9.19476	8.24362	8.38549	7.93512	6.02384	5.36491	8.69513	7.11772
AP2A1	5.87641	6.25314	5.84891	5.74528	5.84411	5.63883	5.2609	5.56265	6.15185	5.23177	6.08892	6.59915	5.63141	6.03462	6.59045	6.53297	6.78641	5.46442	6.37776	5.5627	5.94288	7.28717	5.02629	5.49945	5.88928	6.62597	5.56859	5.1146	4.92018	6.29498	7.35302	5.71311	5.24098	5.17061	11.4189	11.5446	11.7248	11.8282	11.2243	11.4984	11.1672	11.8041	11.5695	11.6577	11.7893	12.0125	12.2573	12.2446	11.794
AP2A2	9.30197	9.19177	8.91618	8.83003	9.22129	8.67328	8.4399	9.04397	9.32076	9.26194	9.45072	10.04	6.29525	8.3246	9.3834	9.38008	9.46115	10.1178	8.96351	10.6083	8.70008	7.24956	9.47876	9.17057	8.97518	9.09294	9.35226	9.26792	9.52277	9.43438	9.44212	9.31265	9.5785	9.19311	11.5407	11.0589	11.2655	11.1218	11.2859	11.5868	11.4006	11.1236	10.8754	11.166	10.9623	12.0319	11.5645	11.1296	11.3763
AP2B1	9.29108	9.16094	8.94023	9.65698	9.54286	8.79786	9.54317	9.23096	10.459	10.3572	9.92976	10.5118	5.77298	10.5623	10.8511	9.46571	9.44388	10.4095	9.84998	10.2909	9.52527	8.12097	10.3975	10.0017	9.78451	10.197	9.81581	9.79598	9.64547	9.79609	9.35702	9.67308	9.73112	9.78394	12.6655	12.7168	12.6753	12.4975	12.9447	13.1238	13.1277	12.6101	12.3223	12.4178	12.7675	13.2411	13.4212	12.6745	12.2755
AP2M1	11.898	11.6532	11.4041	11.734	11.7186	11.8343	11.8109	12.6523	12.5008	12.138	12.0807	12.7848	6.76145	12.4226	12.2058	11.235	12.5858	11.8363	12.614	12.6264	10.9344	10.558	11.6865	11.7026	12.4044	12.2235	12.0275	11.7391	12.0202	12.2678	10.8719	11.1117	12.8783	12.0864	13.1121	12.8852	13.127	12.5107	13.0322	13.2147	12.378	13.7271	12.4731	13.0085	13.1129	13.2747	13.3154	13.4918	13.1238
AP2S1	11.1912	10.6304	10.4461	10.1102	10.8768	10.2236	10.1936	11.045	11.503	10.0154	10.8839	11.6309	9.00793	11.2359	12.0087	10.606	11.1866	11.3012	12.2295	11.6309	11.6267	11.6168	10.5744	10.776	10.9596	12.0964	11.367	10.9555	10.7076	11.2433	12.5405	11.5786	11.7176	10.3809	10.6518	10.9195	10.7295	10.4006	10.6443	10.9787	10.8259	10.9993	10.809	11.153	10.743	10.8961	10.7871	11.5828	11.1085
AP3B1	8.88144	7.86929	8.80544	8.00624	9.39928	9.30856	8.17154	8.73821	8.83591	9.35383	8.90467	7.77866	9.42136	7.51382	8.33606	8.60983	9.04845	8.73522	8.88488	7.91954	8.77205	6.93178	8.15506	8.31332	8.78786	8.63172	8.73333	8.1	8.30739	8.97202	8.53604	8.62645	8.94928	8.26969	11.6962	11.6355	11.863	11.9245	11.8827	12.2969	11.6316	12.0677	11.4832	11.9545	11.4875	11.2781	11.6533	11.6639	11.397
AP3D1	9.46568	9.86893	9.92888	9.57425	9.88845	9.51059	8.8462	10.2178	9.87039	10.3734	10.3102	8.96311	6.49025	7.47673	9.14093	11.1134	9.25425	9.02658	9.60598	10.1058	9.81461	6.85285	9.43071	9.53054	8.89069	10.0842	10.3444	9.88148	9.46759	10.0376	10.8171	10.3263	9.77346	9.1259	12.434	12.5257	12.7768	12.4023	12.4178	12.5448	12.6047	12.4821	12.0934	13.1093	12.3326	11.977	12.162	12.7323	12.7644
AP3M1	10.0807	9.76946	9.81072	10.1141	9.95841	10.214	9.94301	9.69254	10.2419	10.1643	9.78971	10.0306	9.32842	10.6914	10.6693	8.5703	9.97192	10.315	10.2088	9.76365	10.4503	10.3043	9.96545	9.65153	9.83981	10.2079	10.0032	9.69546	9.28906	10.2952	9.78593	9.50815	10.1275	9.74813	11.765	11.4403	12.1166	12.5929	11.9863	12.2354	11.7758	11.5316	11.0826	11.5965	11.6425	11.0957	11.257	11.298	10.9367
AP3S1	12.761	13.5877	14.0838	13.4596	14.3678	13.9017	13.3301	12.8686	14.7566	13.9178	13.9473	13.0875	12.8631	13.5956	13.1107	14.27	14.1696	12.4662	14.3069	13.2582	14.27	13.9283	12.6338	13.282	14.2552	12.9358	13.9131	13.5487	13.3907	12.9626	13.337	14.376	13.5679	13.63	11.4442	11.005	11.5506	12.1458	12.0842	12.6729	10.2352	11.1806	11.7955	11.1673	11.5764	10.1866	10.1561	11.2609	10.9232
AP4B1	7.88978	7.72242	7.79155	7.26437	7.78307	7.72422	7.21587	7.56818	7.98154	6.94382	7.86803	7.64959	6.91543	7.0816	7.94392	5.84118	6.87027	6.944	6.9979	7.58326	6.39121	7.64211	7.53197	7.42182	8.06941	8.0097	7.6319	7.97826	8.2477	8.42271	7.76752	7.84975	7.92196	7.78045	10.1844	10.57	10.3439	10.7655	10.5143	10.5346	10.1412	10.3682	10.1658	10.3755	10.2367	9.47951	9.87143	10.1589	9.52657
AP4E1	5.56181	5.20068	5.28268	4.78901	4.27287	5.92929	4.9883	5.42267	5.3718	5.75004	5.1956	6.43212	4.87282	5.61432	6.50596	5.23118	5.44013	5.09477	5.80943	4.56147	6.06184	5.70359	5.00228	5.08193	5.67621	6.20532	5.44483	5.19898	6.28905	5.74692	4.28705	5.20043	6.20181	5.40577	10.2761	9.04542	10.114	9.92026	9.96563	9.61599	9.54637	9.82041	9.3093	9.87704	10.5572	9.78574	9.86975	10.5654	9.90961
AP4M1	7.08584	7.3454	7.16896	7.28512	7.8089	6.69812	5.33588	7.84264	8.30099	8.05077	7.76524	8.55863	7.85813	8.70733	9.32575	7.52517	8.28295	7.25282	8.81455	8.48327	7.66026	6.10457	7.13488	7.53016	8.42042	7.98333	7.96917	8.80012	6.83872	8.59	7.86668	7.40647	7.79428	7.71982	8.75283	9.08343	8.90605	8.5205	8.85988	9.20028	9.95809	8.9962	8.67286	9.13845	8.40851	9.10099	8.92711	9.34936	9.49377
AP4S1	7.41251	7.14122	8.12884	7.70202	7.70778	6.49152	7.09151	7.24691	8.36182	8.07542	6.93081	7.40698	5.82974	7.64957	8.39334	7.37888	6.76803	7.26712	6.42758	7.0197	8.26382	7.5013	7.09702	7.66423	8.37944	8.15646	7.39748	8.23458	7.35869	8.18813	8.39235	7.70719	7.62776	7.88676	8.7867	8.43493	8.94831	8.42357	8.57762	9.17952	7.91949	8.5042	8.58202	8.48444	9.15811	8.38169	9.14493	8.25916	7.79869
APAF1	6.68821	7.09515	7.14822	6.34392	8.05591	7.8654	7.31013	6.28975	7.55578	6.64917	7.39166	6.65708	5.55879	5.51225	7.38587	7.99101	6.85764	5.19028	5.93851	6.30236	7.53383	4.47994	5.22777	7.22366	7.49925	7.63181	7.23847	7.79736	6.25958	7.47119	6.97544	6.67696	5.98297	6.33747	10.4223	10.5996	10.4941	11.0906	10.6262	11.1141	10.6832	10.3965	10.2205	10.5306	11.3892	9.77406	9.37957	10.9421	10.5743
APBA2	9.15134	9.82773	9.22438	7.63094	8.04729	7.12414	8.61325	9.13341	8.67474	9.08556	7.92738	9.53223	8.36965	7.68818	7.53445	6.8475	5.68518	11.5915	6.08414	11.0398	6.5781	8.12217	10.4751	10.0346	5.44238	6.44213	8.08176	6.77841	10.254	4.33679	6.61372	8.61901	9.42014	9.89773	8.67933	7.15043	7.27428	7.63773	10.2051	8.38831	10.9934	9.15559	7.34281	8.3264	8.14632	11.735	12.0418	8.90217	10.258
APBA3	8.59679	8.34135	8.38103	7.89267	8.62927	8.43545	7.68417	8.67778	8.48646	8.695	9.00457	8.295	4.73721	7.60169	6.70325	8.47345	8.98883	8.54356	8.86298	8.72266	9.05065	9.55426	7.16403	6.66057	8.30686	8.78885	9.08403	9.02999	8.50295	8.9381	9.30468	9.46106	7.11127	8.13684	8.75904	9.9695	9.27441	8.88265	9.21956	9.73814	9.61041	9.31815	9.1833	9.82545	9.47858	9.02979	8.99013	9.62262	9.63188
APBB1IP	9.60507	11.5765	9.70719	8.94551	9.21737	9.88311	9.13595	9.27857	8.50351	9.44102	8.9352	7.61684	6.98965	8.00696	6.26096	9.63816	8.62625	8.06903	10.3251	6.44227	9.99192	8.82402	8.19566	9.54291	10.4201	9.87358	8.42437	8.85941	9.41441	9.15245	9.39238	9.37293	9.44251	8.9718	11.9173	12.0281	12.1083	14.1449	12.9424	12.636	7.89842	12.3705	12.6235	12.1709	12.6841	11.9483	11.7584	12.0127	12.3983
APBB2	7.06943	7.89388	6.89052	6.6308	7.05824	7.04204	7.5752	6.70542	7.43996	6.09311	7.30257	6.96641	7.76249	8.27378	7.19687	5.65102	6.73653	8.96441	6.7499	6.24482	7.02657	7.21512	8.33557	7.9608	5.95812	5.69897	6.27799	7.68401	7.29239	6.48168	6.8705	7.70146	7.42202	7.45064	8.58798	7.11699	9.02365	10.1083	10.5232	10.0893	11.6485	8.9873	9.00628	9.33342	9.99331	12.3085	13.2507	9.91149	9.68485
APBB3	8.62407	8.53895	8.62634	8.25204	8.24145	7.76486	8.35515	8.35304	8.20435	8.3537	9.61038	8.83935	8.29787	9.33333	9.25244	9.91919	9.11269	9.79702	9.13488	9.38284	8.49999	8.62129	9.09767	8.12839	7.91876	8.75869	8.80427	8.27635	8.4596	8.42784	8.39658	8.58641	8.36544	7.99112	10.2209	10.57	9.1989	9.7655	9.87096	9.68758	9.61041	9.93897	10.3398	9.84986	9.73587	10.4484	10.2034	9.30485	9.64452
APC	7.05831	7.41847	7.29948	7.7511	7.97546	7.58021	8.22502	7.29863	8.39505	7.45652	7.51689	7.15827	7.31784	6.90005	6.43767	6.79804	7.11587	7.98524	7.31081	7.47855	7.31446	5.25503	8.41158	7.86663	8.32977	7.02077	7.62662	8.17777	7.93659	7.85091	7.95835	7.02193	7.53409	8.00659	11.282	10.6365	11.3708	11.9509	11.7192	11.9004	11.5618	10.949	10.5272	10.5255	10.9826	12.1409	12.3264	10.9728	11.0803
APC2	5.3533	6.52148	6.34815	6.89236	5.50484	5.26173	5.55005	5.44539	6.17715	6.24915	6.104	6.11929	7.2872	4.11065	4.65235	6.94847	5.30343	6.99905	4.69298	6.84696	5.22537	7.7161	8.84533	6.69742	5.39079	5.82324	5.9191	4.49676	5.71819	5.29269	4.87723	6.99476	6.85138	5.88656	8.74971	3.27517	7.29314	4.90922	10.2128	4.52739	3.79437	7.18407	5.94568	2.62321	9.23898	12.8804	13.5149	9.64389	9.94581
APCDD1L	4.73216	6.15652	3.9723	3.46471	3.82242	2.7949	2.80199	3.56098	4.56782	4.33336	5.79356	4.86903	7.81138	4.81186	5.07173	5.42944	4.99853	4.35445	8.33758	4.98184	4.69162	6.05569	2.6201	4.4972	3.67309	6.59211	3.1764	4.53521	3.06483	6.78591	4.23085	4.71469	6.40106	4.14317	1.92398	3.91712	4.41759	3.50773	0	6.21989	5.83744	6.15211	6.58922	4.85152	0	0	0	3.85919	5.36257
APEH	8.19355	8.3519	8.36267	8.21019	8.39337	8.73885	8.28828	8.62048	9.33098	8.23875	9.11853	9.23093	8.3654	10.4175	9.85336	8.28227	8.65911	8.29919	7.82536	7.44519	8.19174	9.54639	8.34745	7.95152	9.48287	8.01997	8.75205	9.36506	8.14557	7.54142	9.58309	8.67922	8.77847	7.86102	11.916	11.5757	12.3125	11.5613	11.4413	11.7311	10.6542	11.7909	11.3405	11.8897	12.1298	10.9401	10.6601	12.2088	11.6693
APEX1	13.1025	12.7062	13.3285	13.7823	13.3106	12.1962	12.8277	13.0174	13.6067	13.6024	13.7544	14.1817	9.7803	13.4375	13.9937	11.6703	13.8169	12.003	13.8059	13.5939	13.086	9.55171	11.8941	12.3207	13.5897	12.9321	13.089	13.3969	12.1279	13.2115	12.4622	13.0553	13.1271	12.4928	13.1501	13.4238	13.1974	12.5148	12.7386	13.0923	13.758	13.3108	13.3035	13.3286	13.2125	11.7615	11.9071	12.8077	12.7102
APEX2	8.48084	8.69235	10.2022	8.53916	9.95242	8.54883	8.94459	8.76175	9.43656	9.11401	10.4216	8.85496	6.74496	9.39377	8.35809	8.61713	9.37699	8.35865	9.68131	8.62789	9.01955	9.46292	7.51931	8.37518	8.95755	8.52471	8.72637	9.66978	8.86806	9.82922	9.66244	9.19918	8.48855	7.6677	11.0814	11.9404	12.0933	10.4928	10.5713	11.3005	9.70449	11.9216	10.7257	11.5615	10.4292	9.37512	9.13938	10.5782	10.1667
APH1A	7.41495	6.90427	7.18908	7.34906	8.5932	6.8796	6.66493	7.3946	8.16567	8.06603	7.41698	7.81342	8.35622	8.44074	6.91817	6.16055	7.15179	7.83448	7.70456	8.58787	7.71443	7.56615	6.68125	6.64374	6.75184	7.91812	7.11089	8.4548	6.74453	7.61601	7.4008	6.64284	7.77595	6.31676	12.2423	12.4079	12.1259	11.6901	12.042	12.3276	12.576	12.7556	11.9901	12.7268	12.3374	12.2282	12.3373	12.5268	12.362
APH1B	9.29756	8.90624	9.29577	8.78529	9.67209	8.70621	8.9416	8.93416	9.75376	9.63412	9.41477	9.47058	10.4494	10.1721	10.1584	8.56069	10.9918	8.79903	9.49769	9.42421	9.25801	8.41916	9.27482	9.01977	9.36452	9.8681	9.41718	9.63881	9.0141	9.27568	8.34734	9.3658	9.37159	9.33153	10.7964	10.6345	10.3675	11.0238	10.5044	10.3622	6.54632	10.6278	10.1645	9.74963	11.5954	10.669	11.1616	10.7801	10.4239
API5	8.65242	8.73287	9.4277	8.89371	8.84342	9.00261	8.95443	8.8251	9.18166	9.48435	9.30523	8.53578	7.53035	10.2005	9.34577	8.53212	8.76326	7.79504	8.50521	8.41338	8.80446	6.45352	8.36836	8.37772	9.6991	9.25736	9.18652	9.76006	8.60675	9.59764	8.82107	8.59675	8.18503	8.86455	12.3098	11.5618	12.5821	12.591	12.429	13.1184	12.4208	12.0969	11.9042	11.7388	12.2369	11.8512	12.1945	12.1278	11.7668
APIP	8.47782	8.28141	8.63769	9.07193	8.90304	9.29873	8.74126	8.00466	8.62193	8.24541	9.15863	9.5983	10.354	9.40844	9.12198	8.04004	8.42263	7.72416	8.58612	7.8272	8.56678	4.68887	8.58855	8.38275	9.6902	8.4363	8.26347	9.68803	8.59579	9.40786	8.37628	8.42668	8.69908	8.56768	8.70854	8.97561	9.7493	9.23782	9.82119	10.5119	9.14545	9.2429	9.393	9.61747	9.04699	9.73671	10.0506	9.48249	9.39437
APITD1	8.8785	8.45899	8.31043	9.06418	9.82743	9.5273	9.05085	8.87725	10.1994	9.34416	8.99045	9.02799	10.9783	9.64413	10.2749	8.33808	8.84405	8.28951	8.74453	8.78936	9.76718	6.7938	7.84851	8.77011	9.92477	9.61364	8.70314	9.80413	8.36131	9.51868	9.46232	8.22829	8.58316	8.22108	6.27405	5.32427	5.88405	6.22224	6.82655	6.15756	6.20096	5.55602	5.19895	6.80025	7.4286	5.44992	4.97402	6.53734	6.50598
APLN	5.22042	7.37254	6.71223	4.81541	7.27157	5.99371	6.81752	6.99241	5.70277	6.87937	7.62133	5.73466	9.31066	7.46951	7.50065	4.75751	8.32067	9.65686	7.49992	6.86725	6.16551	8.72656	9.39515	7.4408	5.98761	7.35021	6.66194	6.87329	6.38432	7.27547	6.47396	6.45301	7.44443	6.88544	8.28606	6.24554	6.65561	4.22007	8.92326	7.57853	8.83011	8.46628	7.49777	7.68218	7.2349	11.7982	12.0011	8.53968	10.4672
APLNR	8.762	11.7464	10.3351	8.13297	8.07029	7.97809	10.5337	10.5662	9.09618	10.2867	8.98592	10.793	6.42353	9.49776	7.08086	7.85684	8.85321	13.1332	9.44311	10.9269	8.76892	7.27364	14.6788	13.9965	8.1903	7.68736	9.36575	7.20777	9.62791	8.69649	5.89131	8.86728	11.9454	13.0338	11.6808	8.05405	8.6667	7.37464	11.2552	7.35607	3.00405	8.69114	8.84918	7.95848	9.72468	14.1941	13.4923	9.40793	13.655
APLP1	9.79098	11.8412	10.5057	10.1344	9.56673	8.0233	11.1553	9.61638	9.24284	9.49412	10.7057	9.75373	2.82164	9.78762	2.78636	5.62913	7.10354	14.8308	7.67565	10.817	6.15854	8.5622	13.0645	11.8862	6.12175	8.73344	9.76851	7.79428	11.1707	7.94182	6.63571	10.0957	10.9603	10.4624	11.1634	5.11433	9.63197	6.94742	13.4825	5.79773	5.74601	10.3347	8.13111	4.95117	11.5072	15.6299	16.5105	11.2829	12.5861
APLP2	9.26765	9.11075	8.53963	9.07519	9.01737	9.79652	9.45255	9.26764	8.71446	9.39554	9.59908	10.0965	5.60783	9.5619	9.74007	8.0468	9.24761	8.89677	9.73058	10.4132	9.39288	6.6857	9.72231	9.6968	10.1236	10.7957	9.37571	10.1898	9.63644	8.81471	8.22768	9.63374	9.94786	9.94573	12.5949	11.8152	12.0963	11.6539	12.3802	12.5208	13.283	13.7816	11.7276	12.2439	12.7749	13.7992	13.6511	13.9256	13.5629
APOA1	4.65523	5.08063	6.25617	5.38651	6.36351	5.13288	4.44543	6.15031	7.0953	5.79084	5.60661	5.48923	7.91916	5.79229	4.5615	4.76179	5.43108	5.52533	4.23818	4.34628	6.05299	7.34376	5.80452	5.78944	4.88633	5.00116	6.48319	5.70432	5.2141	6.11645	4.20957	4.70739	5.33873	5.00691	0	2.41699	0	0	1.89599	0	0	1.03317	0	2.35867	2.25228	1.01216	3.10555	1.48626	1.8552
APOA1BP	11.0575	10.9082	11.1774	10.2977	11.7207	9.99337	10.2719	10.8468	11.6988	11.3124	11.5546	11.9117	12.1347	11.4778	11.561	10.3054	11.3029	11.8324	11.6439	11.874	11.1277	11.1371	11.3618	11.1066	11.2561	11.3128	11.7894	11.9117	10.7867	11.4485	12.0299	11.2333	11.9498	10.8286	10.5134	11.0581	10.8483	10.0726	10.632	10.7488	11.1353	10.6589	10.3423	11.3761	9.70855	10.8121	10.7152	10.3191	10.5032
APOA4	6.14164	6.51332	5.03603	6.92469	6.56661	5.57397	5.6972	5.10558	6.61281	6.32766	6.24545	6.499	9.60768	2.6965	7.40879	5.27292	6.56238	4.2686	6.14786	4.80278	6.73718	10.6042	5.71035	6.82941	6.65251	7.18056	6.73836	6.53815	5.27331	6.72436	7.67864	6.24831	6.18366	6.85175	0	0	0	0	0	0	1.74021	0	0	0	0	0	0	0	0
APOA5	5.77931	4.41567	5.72797	6.11807	5.64907	4.59419	5.22692	4.30469	5.89861	5.69644	6.34894	3.28272	7.67571	6.20401	5.03884	4.49846	5.91612	4.94317	4.12253	6.1998	5.09096	6.47761	6.0843	5.00328	6.92065	5.03972	6.47448	4.61187	4.28772	5.47427	6.165	4.51161	6.27796	5.74797	0	0	0	0	0	0	0	0	0	0	0	0	0	0	0
APOB	4.63521	2.99119	4.26572	2.79074	5.58619	5.62899	3.97397	5.50266	5.86583	5.16779	6.34649	3.30079	7.15923	4.33049	4.68532	5.95206	3.63333	5.23623	6.57099	2.42624	3.94045	7.65556	5.05678	4.52831	3.54917	4.96877	4.37868	4.73077	4.38451	5.31037	5.4637	3.5663	5.01626	4.18838	1.92398	2.0893	2.01994	1.02676	3.57133	1.63276	0	3.05756	2.08689	0	1.52716	5.75168	4.97402	0.926616	0.905099
APOBEC2	7.17602	5.88945	6.53698	6.70951	6.962	7.81527	7.05452	6.5345	7.02405	7.19951	6.77685	7.53728	9.97747	7.86684	7.82057	8.80164	7.38666	7.09914	6.06953	4.56883	7.21328	9.70311	5.28987	7.0828	7.09301	7.136	7.45726	6.65621	6.64715	6.83625	4.46822	7.31221	7.05779	6.15319	0	1.06014	3.72494	0	0	0	0	1.03317	0	0	0.956867	0	0	0	0
APOBEC3A	4.34969	7.11258	6.10846	4.33189	6.65588	7.23829	8.13411	7.69169	6.46393	7.03549	2.76754	4.39748	9.46596	6.92821	6.16864	5.48874	7.51845	3.97022	5.42028	6.11037	7.63878	10.1888	4.37134	6.46738	5.91157	9.60443	7.27956	5.39209	6.49101	6.71528	6.10059	6.62912	6.63236	7.64664	4.54582	4.92118	4.66933	1.62054	3.9557	1.63276	3.00405	4.14928	1.05851	8.05683	4.55987	7.38162	4.20069	6.70865	5.78413
APOBEC3B	7.10209	6.88336	7.38365	7.51264	8.10708	10.4481	7.93303	11.5615	6.75155	9.70031	7.86546	8.30722	7.03836	6.36737	7.67864	8.9549	8.63743	4.61328	6.53017	6.60247	7.99426	7.47481	6.32068	7.73666	7.75046	8.95311	9.5715	6.89746	9.48016	9.49201	7.35593	7.27236	8.47224	7.50173	5.0706	5.57473	8.31646	6.31915	8.92326	3.23331	3.66723	5.67899	4.35684	8.91296	5.30687	5.66759	2.41873	6.31053	7.12676
APOBEC3C	9.73371	9.44495	9.94821	9.21479	10.0037	9.76851	9.47675	9.5715	10.0584	9.81877	9.62681	9.07412	11.7798	10.1467	9.80963	10.7844	10.1229	7.4319	8.98327	8.5036	8.28308	11.3178	8.23557	9.06682	9.11452	9.26612	9.96954	8.51111	9.53825	9.48072	7.92013	9.08285	9.66054	8.35432	12.1788	11.364	12.3874	10.8961	11.8153	13.2723	8.09031	12.5948	11.8654	12.4338	12.6991	10.2863	10.1793	12.506	11.4831
APOBEC3F	6.62272	6.60254	6.13188	7.56462	7.49516	6.95926	6.57521	6.26621	7.63808	7.3511	5.47962	5.94188	6.93198	5.51083	6.12498	7.71982	6.99879	5.55524	6.31557	5.75731	6.62987	6.23767	6.29197	7.14165	6.88303	7.03123	7.154	6.60681	7.25488	6.82757	6.932	6.89131	7.26919	6.68736	7.7374	6.99956	8.6667	7.40145	7.93695	9.28045	5.07774	8.00785	7.60597	8.67866	8.93772	6.88199	5.60931	8.74142	8.04738
APOBEC3G	8.47697	7.02995	8.14929	8.00216	6.94963	8.21418	7.6522	7.90773	8.15476	9.53253	8.37864	8.9802	9.67065	8.78828	9.38149	8.21918	9.03645	7.36429	8.38438	7.01977	6.82588	8.68589	7.71209	7.83861	7.1024	7.40168	7.84759	7.29016	8.33486	8.04519	6.82675	7.1303	7.43109	7.16663	10.4977	9.97884	11.4533	10.2962	11.0081	12.5476	6.61684	11.2492	10.8108	11.8826	11.5427	9.44414	8.72335	11.5895	10.6794
APOBR	4.06169	7.08064	6.44977	4.9626	7.20068	4.35523	6.59144	6.06768	5.37272	3.87306	6.48136	6.99871	4.21617	6.56139	5.30278	7.25555	5.76137	3.76894	4.24708	3.73441	4.48914	8.95366	5.86497	6.75213	4.19657	6.52127	3.40503	5.8871	7.28548	4.01658	4.75134	4.40766	6.14443	5.05424	7.84653	8.72492	8.55783	6.59164	7.58821	8.76792	7.36508	7.49149	7.63769	8.99113	7.032	8.87591	7.25875	8.49715	8.46224
APOC1	13.7567	14.2502	12.6118	12.0807	11.7265	12.8916	11.6349	12.113	10.7098	10.8999	12.4574	12.304	14.2963	12.8904	10.9872	13.5579	12.1686	11.9055	12.1692	11.9906	11.6708	13.8398	11.8375	13.3945	12.1261	13.1798	13.5172	8.74302	14.0466	9.65246	11.218	14.5678	12.8725	13.0319	10.7766	10.3285	10.5153	10.6172	11.6249	12.2915	9.42879	13.932	11.0155	11.2294	9.89549	11.644	11.0455	12.1662	11.9412
APOC2	7.08578	6.76995	6.37304	7.28223	6.12572	6.66096	6.02506	6.11796	6.62436	6.64517	6.58969	6.62173	7.66795	8.14703	4.69134	7.44279	6.58685	8.36576	6.66334	6.67977	5.72578	6.88446	6.39938	6.59042	4.51349	7.44633	7.26735	5.16319	6.67895	5.57504	5.69162	6.77322	6.54962	6.76331	1.51759	2.0893	2.83012	3.21717	3.9557	3.76621	0	5.55602	2.68119	3.94966	0.956867	4.27088	4.87063	0.926616	4.13593
APOC3	4.57344	3.57817	5.15961	4.52554	5.88662	6.27457	3.37579	4.96473	5.75211	3.9924	6.15785	4.68623	6.94389	6.6235	3.93061	6.64784	4.30637	5.32698	5.1605	4.48749	4.84061	7.61094	3.83061	5.2211	5.47011	5.78971	4.94597	4.54659	4.12575	5.68507	6.14684	4.60943	4.83483	3.63445	0	0	0	0	0	0	0	0	1.05851	0	0	0	0	0	0
APOD	11.4878	12.0707	10.5426	10.5157	11.6654	9.41939	10.768	11.4591	12.9267	10.8926	11.9051	12.9072	12.471	10.6751	9.83689	10.1048	11.1195	12.877	11.4748	10.2366	9.49449	8.6952	14.836	13.6085	10.2524	10.2142	9.42484	8.24667	12.3877	8.37198	9.60034	11.2766	9.86221	10.2937	13.0275	10.5472	13.3361	12.1258	13.1704	10.5387	7.6008	11.0803	10.3873	11.334	9.24346	14.1549	14.6477	11.9815	11.403
APOE	12.9553	13.2515	11.8229	11.5044	11.5808	11.2667	11.2944	12.5904	10.3886	11.334	12.68	13.4897	7.77043	11.5515	9.91557	12.3122	12.2431	12.2564	12.6254	13.2756	10.9158	9.66424	12.6669	13.6599	11.8464	13.6035	13.3392	8.62343	13.9633	9.37611	10.0008	13.6919	13.0806	13.2863	13.7581	13.4229	13.4566	13.0875	13.6592	14.5395	11.4743	15.8769	13.6334	14.1361	13.6954	15.5029	15.3191	16.1542	15.6055
APOF	3.31126	5.68654	5.32501	2.74251	1.13099	3.37539	5.53243	4.31946	2.52151	5.19662	5.20729	2.63933	6.24013	7.53979	5.96524	5.92588	3.83554	5.99338	6.275	2.02677	5.22532	2.34152	5.79311	5.39775	5.6279	4.77156	1.82014	2.26884	0.937113	5.31053	6.01164	6.6425	5.15997	1.53374	0	0	0	0	1.89599	0	0	0	0	0	1.52716	0	0	0	0
APOH	4.86977	3.26969	3.05624	2.99042	4.28436	4.53775	4.98223	4.50032	4.61729	3.35662	5.40771	5.10718	6.95771	3.99688	5.32325	6.40719	3.92785	4.04479	3.10718	4.76643	2.80829	4.70802	4.71553	5.07643	3.59266	4.74697	2.64926	3.7536	5.11273	3.95249	5.04338	4.84192	3.44534	4.86428	0	0	0	0	0	0	0	0	1.05851	0	0.956867	0	0	0.926616	0.905099
APOL1	9.11647	8.9288	8.67867	7.60348	11.3047	8.8202	6.49399	8.97462	8.11367	8.99897	9.23811	9.23485	6.17813	8.2212	7.15898	9.61125	9.12297	7.48887	9.26612	7.54796	8.62689	5.16699	7.96917	8.99606	8.50184	9.40549	10.2311	7.7844	9.41265	8.51662	8.23033	9.24737	10.2793	9.66771	11.3618	11.6355	11.8111	11.1642	10.7575	11.9806	8.35039	12.201	11.507	12.8331	9.09991	10.9893	9.51431	13.2056	13.2322
APOL2	9.52865	8.44326	8.79913	8.00849	8.99735	7.8261	8.16338	8.60022	8.47529	8.043	8.96241	7.0131	7.56824	6.36368	7.05174	10.3327	9.05486	9.35879	8.23282	9.0481	8.34431	7.15617	9.12317	9.48077	7.36423	8.74817	9.46297	7.35843	9.02862	7.31481	9.3747	9.5664	9.55885	9.30177	11.4785	11.3758	11.7747	10.8253	12.0642	11.7204	9.26554	11.7621	11.4733	12.4265	10.5049	12.7303	11.3178	12.8651	12.4436
APOL3	9.58098	9.12777	8.75055	8.28799	9.82034	8.74522	8.67886	8.9533	8.66774	9.68744	8.77669	9.1737	6.27829	7.84279	8.04289	7.08612	9.33971	9.31339	6.88654	7.7903	8.11728	8.86094	9.57037	10.3064	8.73012	9.83112	10.6692	7.73016	9.48145	8.72077	8.64329	9.12934	9.61449	9.63921	10.0852	9.31244	11.6572	9.10551	10.9075	12.6626	7.89842	11.1897	10.2258	13.1176	8.75495	11.3746	9.91105	13.3345	12.0351
APOL6	8.01827	7.69392	7.67835	7.20978	7.55904	7.24046	7.6751	8.20728	7.63365	8.38393	7.61997	7.17087	9.051	6.789	7.36129	7.88243	7.73412	7.78176	6.71877	6.36579	6.87997	5.9926	8.14977	8.61637	5.98522	8.38663	8.61528	6.88636	8.28097	6.35725	5.98178	8.06154	8.55026	7.94286	11.1809	9.01851	11.9164	10.7014	11.6822	12.7061	8.86312	11.3353	10.1549	12.1949	9.54005	12.8952	11.7416	12.9073	12.34
APOLD1	10.0725	10.2019	10.2653	10.6083	10.4112	11.909	11.4157	11.1953	11.3792	10.6511	9.77647	11.115	9.0445	10.5606	11.4338	9.96982	10.8019	11.67	11.0261	11.9791	11.0114	10.0082	12.5815	11.5278	10.4108	10.4419	10.2904	10.9855	11.4096	11.6359	10.8932	10.1035	10.9832	11.6956	8.71175	7.297	7.92728	8.36576	8.12685	8.01335	10.0549	7.72349	7.0207	7.6154	6.73338	9.27447	10.0595	7.61158	9.37744
APOM	7.38136	7.35707	7.38656	7.16763	8.49583	7.43472	7.9144	6.90298	7.34917	8.64222	8.26509	8.98468	7.96386	9.61807	7.83471	6.96027	8.34497	6.54667	8.95374	7.68045	7.42435	7.61375	6.90891	7.40933	8.51713	6.56099	7.05987	8.08478	7.18705	7.80982	8.43748	7.68093	7.6356	6.75407	6.43803	6.50884	7.24551	6.88547	7.41496	7.67809	4.38523	6.60406	7.60597	6.04507	7.85529	5.93071	6.24765	6.56506	6.16363
APOO	9.18677	8.89891	9.79356	9.50016	10.3638	9.15298	9.98238	9.79011	10.1347	9.77969	10.3531	11.2525	11.8144	11.4713	11.36	9.32016	9.77215	9.70358	10.2885	11.2731	10.221	9.66334	9.72071	9.32168	10.0553	9.49201	8.867	10.3997	9.95579	10.347	8.99838	9.0745	9.59099	9.62994	8.55263	8.82841	9.4295	8.41482	9.04719	8.79205	8.71829	9.62201	7.966	9.84177	8.45568	8.5749	9.00852	8.9737	8.63052
APOOL	8.27182	8.64855	9.55367	8.68582	9.56296	8.31531	9.22569	8.57708	9.46677	8.81233	5.86473	9.19411	7.28492	9.70093	9.11355	7.01002	8.14427	8.14811	8.44336	8.08139	8.64041	7.61032	8.63369	8.69045	9.05182	9.02293	8.39217	9.77387	8.75241	9.30957	6.94355	8.17866	8.39953	8.70583	9.75271	9.6452	10.6115	10.8146	9.70524	10.0412	10.8005	10.4395	9.07451	9.94509	9.89263	9.96377	10.6736	9.96449	9.47973
APOPT1	9.46289	9.45977	10.1273	9.76033	9.40059	9.87093	9.26917	9.22779	9.34662	8.92007	9.30853	8.78855	9.18694	9.58676	9.37635	10.0339	9.60638	9.34174	9.18266	8.92894	9.76462	9.29448	8.85667	9.32247	9.97982	9.38258	9.90579	9.90288	9.34449	9.78252	10.4796	10.1345	9.63681	9.2661	8.3243	8.74695	9.41234	7.70383	8.80826	10.0753	9.46029	8.37373	9.12574	9.18525	8.41648	8.67521	8.98705	7.99452	8.32765
APP	9.23617	10.4732	9.70594	9.43624	8.70489	8.97632	10.3285	9.19291	9.31702	9.45789	8.13383	8.37328	7.05644	8.23109	7.32964	8.24484	8.54797	10.2601	7.69561	9.18448	8.80212	9.25227	11.1503	10.7175	8.59356	8.85247	9.17509	8.16473	10.6954	8.23225	7.94283	9.7623	9.91377	10.5636	12.3906	10.8372	11.7684	11.0058	13.9155	11.6575	13.8601	12.8398	11.5336	11.892	11.8608	15.3346	16.2043	13.4119	13.8016
APPBP2	8.90597	9.5594	9.59334	8.99401	9.03735	8.79743	9.52308	8.91465	8.47735	8.20308	8.19479	8.39431	7.29432	8.10539	9.20743	7.60902	8.06884	9.97182	8.66103	8.1919	8.58047	7.89939	9.75457	9.24281	8.22061	8.61585	9.11119	8.70649	9.00221	8.91084	9.00475	9.19705	8.49827	8.99315	10.4949	10.5813	10.6874	10.7334	11.1531	11.1365	11.3748	10.2479	10.1941	10.2094	11.0698	11.5922	12.2799	10.7313	10.6045
APPL1	9.3815	9.11635	9.76078	9.17373	9.39271	9.11212	11.0424	9.27424	9.86639	9.37188	8.79797	8.64328	5.95032	9.00062	8.25436	7.12137	8.61497	7.87406	9.00174	8.45292	9.44515	9.9343	9.39414	9.38661	9.33482	9.38105	9.49922	10.1851	9.27113	9.3847	8.85496	8.9876	9.90576	9.88089	11.263	10.8423	12.1577	11.8224	11.7944	12.6124	11.4527	11.8011	10.7349	11.0983	12.5299	11.574	11.8122	11.603	11.2793
APPL2	7.90982	7.90397	7.90883	8.01697	8.02635	7.37488	8.50958	7.58333	7.61158	7.64028	7.36056	9.04717	2.76246	9.04197	9.00177	6.51794	7.61078	7.58454	8.14661	8.54423	6.60377	4.53536	8.50139	7.89221	7.98245	8.10273	7.23451	7.63578	8.17796	8.08633	2.7323	6.5605	7.85699	8.20873	10.0387	9.26742	9.77971	10.1069	10.4503	10.4428	11.6501	10.3099	8.97247	9.70036	9.67904	11.2239	11.4593	9.66646	10.1052
APRT	10.8902	10.9114	11.1141	11.5415	10.8797	10.2507	10.7338	11.9613	11.5837	10.4792	12.3965	11.6791	9.43101	11.4016	11.947	11.0354	12.3909	10.2639	12.0407	11.0064	11.7084	13.226	10.0155	10.4591	11.3141	10.6286	10.8815	11.4043	10.2038	11.4055	11.2349	11.6425	11.0277	9.76116	11.2842	11.7201	11.2451	10.7334	11.0088	11.7177	11.2903	11.0782	11.8289	11.8234	11.1955	10.0284	9.94007	10.9275	10.9928
AQP1	7.56504	8.53794	8.75309	7.29423	6.56146	7.20493	8.67539	6.80643	6.77086	8.48268	5.20618	9.09025	6.00782	6.60213	8.92667	7.97533	7.02681	10.4499	8.88779	9.03989	7.07193	9.29046	11.2638	8.96077	7.95135	7.53538	5.71441	6.30839	7.19159	5.76591	7.00707	6.89926	8.56729	9.81953	11.1739	8.4304	8.35736	6.87276	11.0703	9.6024	8.32429	6.55673	9.64596	7.52126	5.84462	12.4036	13.918	7.36587	11.1562
AQP10	4.16622	5.32223	4.40316	2.94488	3.50364	3.63278	3.24529	2.7896	3.14014	2.20625	6.80182	3.63278	6.35391	3.50275	5.42633	4.7772	5.7389	2.80706	3.60076	4.79332	5.78014	6.40999	3.68751	4.27659	4.77111	2.43267	3.68624	3.17998	4.37834	5.72494	6.37883	4.47581	5.92931	3.65709	0	1.06014	0	1.02676	1.89599	0	0	1.62902	0	1.02307	0	2.0182	0	0	1.45699
AQP11	7.0098	7.00217	6.74077	5.15281	7.35111	7.24887	5.91035	4.02261	7.95691	6.00146	4.83996	6.27927	4.45372	2.74314	5.80456	4.34843	3.87157	8.42989	6.96312	5.76714	3.79525	5.14145	7.29119	6.61825	4.72913	2.7655	6.86736	7.04667	7.38666	5.12834	4.2199	7.29197	4.38499	7.54507	4.60224	3.69337	3.02323	3.50773	5.56286	3.76621	5.22044	4.38431	3.80666	4.74448	4.91522	6.32769	6.8054	3.94608	5.30004
AQP2	4.74108	5.13104	6.19258	5.64933	4.99784	6.60487	5.55306	4.94905	6.64808	6.45997	5.23391	5.77107	4.52166	4.81346	5.10507	5.3876	6.88701	4.8519	5.35114	5.25225	4.67593	6.77691	6.02152	5.31354	5.39721	5.6602	5.9426	5.90088	5.35099	6.32543	5.89936	5.5827	5.17856	4.73169	0	0	0	0	0	0	0	0	0	0	0	0	0	0	0
AQP3	8.16632	7.08583	7.07673	9.16767	8.60611	6.65659	7.94737	8.4963	9.2359	9.31604	8.56785	9.5859	7.88027	7.97975	6.45329	9.50906	8.3339	4.55505	7.63786	7.03195	8.08302	7.80674	6.05888	6.72862	9.00039	7.92367	9.90615	8.74037	7.99523	8.82149	7.15895	7.9379	8.23691	8.01352	10.1623	9.91216	8.47766	10.4193	11.0867	9.92747	6.20096	11.2311	9.42971	10.1024	9.25017	6.38147	3.27709	7.57115	10.7744
AQP5	3.86104	4.6646	2.72385	4.63687	4.2087	4.75508	3.05525	3.50184	4.72794	3.34507	5.35626	3.64252	6.52294	4.69809	5.92257	5.95964	4.28596	7.01827	5.07714	3.98535	4.31469	3.68927	5.76122	5.87795	4.1794	4.73117	3.52598	4.54177	4.54699	3.18094	3.92832	3.9914	5.08253	4.09391	0	0	0	0	2.68786	0	1.11797	0	0	0	0	4.27088	4.63856	0.926616	0.905099
AQP6	5.242	5.53308	5.01398	5.27898	4.99694	4.12748	5.78359	4.22228	5.30765	5.48865	5.4066	4.6327	4.75774	4.58458	6.57499	6.25838	4.68576	6.15679	2.93692	4.25395	4.94004	5.22736	5.34612	5.59528	5.27017	4.18186	5.25125	5.13492	4.27966	4.85082	5.93226	4.87848	5.52456	5.23082	2.2407	0	0	0	5.38635	2.86852	3.00405	1.62902	1.66245	0	2.7326	6.89438	6.57814	3.3231	3.9033
AQP7	6.20122	6.61158	5.36762	6.31631	6.45921	6.42597	5.24018	5.85153	6.18353	5.83001	7.28429	6.81929	7.54686	5.03735	8.90613	7.62895	6.04725	7.46534	4.16972	7.66492	6.52178	4.33544	6.09897	6.52615	6.29054	7.25002	6.90653	7.93329	5.94541	4.07369	7.20167	7.65333	7.00056	6.52941	0.949771	1.06014	1.6027	3.36975	1.49289	0	1.11797	1.03317	3.10088	0	5.23659	1.01216	3.43038	1.88848	1.8552
AQP8	6.04092	4.07773	4.95388	7.14161	5.68393	5.67516	6.31459	5.91836	4.17188	3.91963	5.26268	5.17732	6.14531	5.60485	5.7803	6.47902	4.67314	4.25197	4.58317	6.12816	3.38826	7.67689	6.16561	3.16791	3.01373	5.95378	5.02978	5.20182	6.19147	4.91945	4.32186	4.09782	4.35361	4.28784	0	0	0	0	0.931502	0	0	0	1.05851	0	0	0	2.09093	0	0
AQP9	7.58198	7.39292	5.53994	8.9762	9.26242	7.72348	7.75498	8.68901	8.38469	8.55693	9.74314	9.5171	5.02079	6.33224	8.88701	7.34389	7.1491	3.55615	8.09621	9.22137	7.89275	6.67104	3.98535	7.66556	9.39377	10.6355	8.77794	6.38997	7.46867	7.50903	7.13177	8.18525	8.84388	9.09977	9.05273	8.69878	9.74759	5.80696	8.67049	11.0426	7.15604	10.7677	9.88939	11.7075	6.96837	9.2721	5.28674	12.8527	10.517
AQR	8.29852	8.44657	8.43599	8.29853	8.69673	8.7644	8.57195	8.61562	8.98368	8.62862	9.24473	9.0147	9.46306	8.82903	7.71455	8.10219	8.64393	8.6675	7.82416	7.88589	8.24826	6.25533	7.28664	7.35333	7.96363	7.56907	8.31538	8.25126	7.88371	8.68937	8.93	7.54226	7.67012	8.27476	11.5943	11.4776	12.2005	11.8993	11.7781	12.4594	11.6106	11.3716	11.5425	11.5864	11.572	10.5585	10.779	11.0274	11.039
ARAF	7.79853	7.26622	8.12707	8.05185	8.31795	7.45664	8.26635	7.17664	8.78834	8.2877	8.11716	6.35667	5.46177	8.12849	6.06444	5.51536	6.92149	7.36734	5.42061	6.11095	8.33245	6.67577	8.56025	7.66542	8.46549	8.49392	7.18756	9.77234	7.63457	8.26359	7.49842	7.16452	8.07682	8.13071	10.8978	11.7666	11.7489	10.473	11.0612	11.0976	10.7107	12.1158	11.011	11.8422	10.739	10.3473	10.524	10.9546	10.94
ARAP1	9.14737	9.33664	9.02961	8.81763	8.4675	8.63908	8.35304	8.77436	7.56311	8.00874	8.18198	7.98217	8.33776	8.11352	8.48655	10.197	9.23446	8.9038	9.08274	8.74744	8.7376	8.57644	8.66775	8.93267	8.16916	8.43961	9.01595	8.32149	8.86676	8.91429	8.68055	9.5763	7.93366	7.39924	12.1115	12.7203	12.1651	11.949	12.239	12.5065	11.9274	13.2849	12.433	12.6075	12.3887	13.4816	12.9931	13.2553	13.1386
ARAP3	5.14112	6.91573	6.80659	6.76108	6.94241	4.91097	6.74369	7.4138	5.74782	6.08208	5.38644	7.38076	7.51509	8.01437	7.04035	7.30304	7.06002	6.39083	6.40896	5.64319	7.17047	9.27551	6.56518	7.61308	6.84212	4.79786	6.51064	7.07641	7.17419	6.08024	7.5396	5.88258	7.12458	6.85754	6.71885	7.10567	6.09222	5.54373	7.19142	6.337	8.1569	7.44025	6.22166	6.68918	6.54267	8.37287	7.52873	6.87289	8.12159
ARC	2.91392	3.54477	3.5937	3.84954	4.16164	2.48668	2.46384	7.0616	6.17004	7.27469	4.15019	5.00228	6.02278	3.31513	2.74983	2.6087	2.13406	3.51279	6.12408	3.53151	3.46264	5.30523	10.0119	8.62517	3.42721	6.82188	2.6097	2.71654	9.71805	3.54232	2.19606	5.71553	2.61125	7.83593	5.75754	0	4.93254	2.03996	3.33237	2.64447	4.30207	6.17319	5.3212	0	5.49925	5.63844	8.52482	3.66796	7.99899
ARCN1	11.454	11.7772	11.7604	11.8912	11.664	11.419	11.3182	11.6888	12.515	12.3144	12.2909	11.9416	4.88974	12.7084	12.716	11.0583	11.7224	11.5642	11.5987	11.8729	12.6054	4.94424	11.9038	11.5052	12.0977	12.2491	12.2541	13.0019	11.6444	13.0541	11.4522	11.9213	11.7741	11.9137	12.7731	13.431	13.6164	13.0532	13.1078	13.203	13.1955	13.1033	12.6439	13.1332	12.982	12.4591	12.6293	12.9038	12.6205
AREG	2.49703	3.71186	1.71125	4.37233	3.92979	6.02759	5.28009	4.97116	4.01417	3.39935	3.90453	3.88612	4.44069	6.14204	2.61016	5.38624	4.42306	3.31607	5.10791	3.42753	5.20268	3.84126	5.07302	3.42364	4.72803	3.86321	4.22652	2.30403	5.04883	5.81678	4.50767	5.37969	3.10904	4.54881	3.71263	3.27517	3.60929	5.51129	2.68786	5.42698	4.67687	2.63983	4.10782	5.21445	0	2.0182	1.06126	3.85919	5.5354
ARF1	9.43214	9.37352	8.94433	9.65868	8.8459	9.27557	9.27068	8.75542	9.44321	9.60757	9.25729	10.2643	8.83766	8.67993	7.84436	9.67918	9.65201	8.33581	9.33046	9.86	9.1053	7.90255	9.46114	8.66982	9.20378	9.38857	9.81557	9.47021	9.10581	9.11648	9.60253	9.46449	8.81463	8.77913	13.4785	13.583	13.731	13.8276	13.5603	13.7937	14.1149	13.8449	13.4596	14.4556	13.325	13.02	13.2509	13.6768	13.5463
ARF3	10.871	10.4318	10.3472	10.4145	10.6659	9.81098	10.5309	10.7775	10.821	10.785	10.7178	10.6502	7.48792	10.1069	10.4116	9.9088	10.4324	10.7593	11.012	10.7219	10.4578	9.9306	10.3288	10.6394	11.025	10.4806	10.4738	10.6593	10.7915	10.2904	11.4025	10.3684	10.5532	10.5734	12.2747	12.1402	12.6701	11.9299	12.6149	12.3735	11.5872	12.3867	11.7229	12.7775	12.1719	12.5805	12.7804	12.4373	12.2079
ARF4	11.853	11.6418	11.6698	12.0043	12.1274	11.5954	11.8429	12.2688	12.836	13.3154	11.9796	12.1506	8.89193	13.0269	12.4012	10.9078	11.0828	10.3941	11.8028	11.2168	11.5918	9.70588	11.6844	11.8076	12.156	12.1176	12.8967	12.234	11.9478	11.8794	11.5213	11.3868	12.3912	12.0631	11.6531	11.8043	12.4859	12.2552	12.4373	12.2984	12.3214	12.1337	11.2927	12.5391	11.0855	11.5156	11.8156	12.1281	11.7769
ARF5	8.9288	9.52993	9.32033	9.38708	10.0537	9.22468	9.44599	9.65607	9.84615	10.0336	10.3126	10.2856	5.5831	10.1769	10.1697	9.64486	10.7425	9.85402	11.3739	10.7645	9.79242	8.06443	10.0201	9.70493	10.1105	9.72154	9.70842	9.79443	9.93105	10.0999	10.1011	10.4633	10.3926	9.77798	11.2858	11.3875	11.2886	10.9133	11.0667	11.5534	11.0888	11.1715	11.231	11.2895	10.9772	10.85	10.9152	11.232	11.2984
ARF6	9.64999	9.58931	10.14	10.8847	10.8358	10.9952	10.2873	10.0833	11.0936	10.578	9.86925	9.97752	6.10983	9.17557	9.87482	8.67408	9.85189	8.30008	9.58859	8.98579	10.279	7.74791	9.77443	9.82083	10.8437	10.917	10.4322	10.8693	9.7878	10.5155	10.1485	10.0241	10.193	10.4259	12.3613	12.1367	12.4826	12.5229	12.6367	13.2343	11.8063	12.2204	12.5283	12.5451	12.4801	11.5974	11.2187	12.7392	12.5236
ARFGAP1	9.1903	9.42594	9.33848	9.26336	9.24598	8.50187	8.60181	9.34188	9.11	8.69339	9.78523	9.1968	5.74242	7.14332	6.77316	10.6598	10.3676	10.2152	10.6143	9.91581	9.75713	8.43864	8.77337	8.8311	9.10885	9.4914	9.50797	9.15139	8.64248	9.20991	10.3931	9.6966	9.16248	8.35743	11.4804	11.8509	11.5189	11.0467	11.5107	11.63	11.5729	11.7031	11.2562	11.8623	11.3074	11.7268	12.0159	11.6344	11.8018
ARFGAP2	6.99542	7.51109	8.1573	7.63365	6.64292	6.85915	6.43882	6.98411	8.24433	7.98228	9.01186	8.30512	3.7415	7.02844	9.10044	8.60902	7.61921	8.09198	8.762	7.70749	6.89794	3.97011	8.73755	6.69459	7.55972	8.68264	7.24602	9.12518	8.349	7.66868	7.31339	7.83263	7.45771	8.13216	11.7581	11.4754	11.8459	11.2484	11.8054	11.9434	10.8761	11.709	11.7072	11.8551	11.7121	11.7745	12.2406	11.7734	11.4747
ARFGAP3	9.93265	10.2475	10.4096	10.2541	11.022	10.8017	10.8763	10.9454	11.4697	11.2343	9.07652	9.1826	5.96942	9.18134	9.27182	9.04349	8.63898	8.93855	8.98278	8.58334	9.79401	6.04679	10.6822	10.7549	10.2273	10.3951	11.7818	10.258	10.8938	10.3547	9.74212	10.7392	10.8561	11.4979	10.4828	10.5101	10.8266	10.8636	11.816	11.2291	11.1285	10.8288	10.6015	11.5936	10.2897	10.6815	10.8782	11.0746	11.1889
ARFGEF1	8.41186	8.46728	8.73315	8.63409	9.29174	8.89344	9.16956	8.94133	8.55341	9.26803	9.28247	8.79934	7.5187	9.48527	9.45043	8.53578	8.93712	7.72911	9.33396	8.89993	9.09832	6.53468	8.53579	8.63285	9.43172	8.93688	8.64963	9.15891	8.60744	9.43875	8.54902	8.20631	8.72094	9.04905	11.5226	11.2198	12.0279	12.0541	11.8698	12.5086	12.3058	11.6158	10.9309	11.4289	11.1804	11.115	11.0178	11.7151	11.3009
ARFGEF2	7.56393	8.027	7.90402	8.0751	7.83733	7.54895	8.3079	8.47531	9.04979	8.09761	8.24149	8.22834	5.42373	7.89332	7.39399	7.52251	7.82438	7.53373	8.14613	7.78565	8.16899	6.24391	7.34714	7.58748	8.90054	8.03896	8.56488	8.37086	7.80198	8.19081	7.28285	7.98464	7.43454	8.10781	11.0677	11.3394	12.5739	12.0933	12.2433	12.8641	11.8394	11.987	11.4179	11.7497	12.2746	11.3971	11.4814	12.0345	11.4888
ARFIP1	8.69288	8.62595	8.51352	8.34513	9.00795	8.49674	8.74117	9.00555	9.47304	9.50136	7.92378	9.3918	6.49928	9.0509	9.57151	8.86024	8.76074	8.6079	8.10898	6.2243	8.39919	8.08049	8.82361	8.94089	8.30141	8.44133	8.14312	8.44617	8.14454	8.08607	7.70985	8.3955	7.88117	9.00622	9.3429	8.79002	9.44223	9.51853	10.2839	10.3449	10.6985	10.0022	9.16437	9.85791	10.5105	10.5969	10.6108	10.4306	10.1402
ARFIP2	8.725	8.32333	8.73678	9.10977	9.02858	7.52012	8.54441	9.05742	9.38218	9.65174	9.69785	9.78858	6.4093	10.2001	9.71065	9.40571	9.23956	9.5185	9.86584	9.2377	9.26442	10.6895	9.07817	8.37068	9.15057	8.92156	8.96202	9.44849	8.4118	9.35023	9.6472	9.34753	8.88761	8.64057	10.9618	11.2471	10.7217	10.6086	10.5935	11.0121	11.2156	11.0385	10.3966	11.246	10.3892	10.1612	10.5598	10.144	10.461
ARFRP1	5.61507	5.58712	5.29956	7.25004	5.85277	5.88709	6.09033	6.78894	6.69374	6.83705	7.67068	7.8839	8.03474	5.50473	7.2366	8.26979	8.29681	7.82387	5.92419	6.85358	7.54883	5.08054	7.58724	6.2612	7.71786	7.52399	6.14064	7.12256	6.66768	7.39028	7.20848	5.83614	5.76378	5.89207	10.0271	10.105	9.7493	9.56867	10.2891	10.3332	9.48407	10.3659	9.86615	10.498	9.86378	10.3982	10.7021	10.5671	10.338
ARG1	2.92507	3.57922	3.6069	3.99548	4.19355	3.864	4.24445	4.07192	4.79667	4.23435	3.40781	4.76427	4.60003	5.23334	6.62362	5.12723	5.05856	4.472	4.73522	4.22965	3.48094	4.64758	3.47432	2.82562	3.54914	4.43252	3.23803	2.75418	2.89323	4.30942	5.41952	2.97342	3.33285	3.49295	1.51759	0	0	2.03996	0.931502	0	1.74021	0	0	0	3.09233	3.34374	2.41873	0.926616	0
ARG2	6.70744	6.61595	6.51965	7.41951	6.99257	6.03903	6.32125	6.44632	7.63476	8.42161	6.73626	7.75614	7.47367	6.4032	7.81526	6.57398	7.19751	7.68406	6.82258	7.97787	7.45323	6.37044	7.76659	6.60358	7.56332	5.91228	7.01348	7.61033	7.19946	7.82892	7.35702	7.60846	6.43852	7.73111	8.01185	6.20367	6.25499	5.29959	6.96918	5.97685	9.86157	6.77923	7.40865	7.14348	6.57151	8.84753	7.30905	5.85178	7.19708
ARGLU1	10.4852	10.2456	10.0446	10.1028	9.53909	9.80839	10.175	10.201	9.44006	9.57955	9.32159	8.31739	8.57612	7.12182	7.88048	9.39148	10.2299	9.94139	9.38677	9.93943	10.0388	7.42212	8.90302	9.85677	9.30296	10.2095	9.6084	9.60594	9.64881	10.1063	9.94639	9.70349	9.76217	9.74272	13.1246	12.7185	13.2002	12.9849	13.0294	13.4891	12.3935	12.335	12.6	12.3959	13.0234	12.5419	12.7695	12.8266	11.8284
ARHGAP10	7.79363	8.21702	7.36157	7.40618	8.58848	8.07057	7.49722	8.51711	7.74885	8.01238	8.83784	8.60675	3.25174	9.05319	8.61562	9.35537	8.12683	8.63242	9.41558	5.09602	8.26476	9.77416	8.10736	7.78131	7.9246	9.04428	8.56929	7.78672	8.21716	7.53475	7.6951	8.49963	8.50157	8.06322	6.94293	5.54151	6.25499	6.66722	6.27071	7.05926	9.35335	7.35059	6.09026	8.1117	8.27023	6.5158	6.67338	7.94264	7.84323
ARHGAP12	9.22215	9.37737	9.14354	8.7363	9.41431	8.3866	8.66263	8.74665	9.38249	9.02325	7.98126	7.89987	4.81051	8.96557	8.55077	7.07615	8.50073	8.47005	8.21004	7.87638	8.78724	8.08462	9.29088	9.68621	9.57309	9.06037	9.27096	8.77882	9.41078	8.61704	8.69364	8.78608	9.69127	9.87377	9.91185	9.5565	10.2553	11.6515	11.0776	10.5679	10.3143	10.6028	9.11169	10.153	10.4438	12.0703	11.5058	10.5713	10.7859
ARHGAP15	8.34332	6.2965	8.19644	8.91215	7.36274	8.75343	8.89026	8.94493	8.94443	8.66122	9.05833	9.45744	6.41503	9.53574	7.93949	7.58327	7.40727	7.36279	8.86889	7.7916	7.44638	6.14557	7.11015	7.10612	7.41477	8.77715	7.15373	8.56321	6.74153	8.96344	7.31793	8.6894	8.92735	8.00719	10.4562	10.5004	11.1376	11.0523	10.9922	11.4989	6.68406	11.074	10.3423	10.9161	10.863	8.77235	8.26427	10.5341	10.074
ARHGAP17	12.3912	11.4475	12.3476	12.6311	11.6439	10.1866	11.594	13.4596	12.176	11.4526	13.3148	12.0405	7.2346	13.0466	12.2945	11.3153	13.7104	11.2054	13.4969	12.3803	13.0367	8.5272	10.0405	10.1413	11.2402	12.4265	10.947	11.305	10.2126	12.4878	12.2856	12.7978	12.312	9.91114	13.4675	13.8984	11.4428	12.0445	11.8003	12.7854	10.809	13.2176	13.925	12.0444	13.4623	10.8547	10.6533	12.3103	11.8937
ARHGAP18	9.51721	10.2628	7.6681	10.32	9.60422	8.95715	8.99578	9.11047	9.33211	9.84526	8.23448	9.82346	6.75627	10.0588	8.97762	7.62895	8.42101	7.61961	8.1156	7.38578	8.39432	8.35871	8.6974	9.11928	8.6439	9.53108	9.50116	8.08206	9.4577	8.43195	8.97837	9.25352	9.64562	9.16024	11.5555	8.59734	9.84348	11.6497	10.137	10.8784	10.2575	11.3562	10.0513	10.0429	9.73905	10.6869	9.63359	11.0812	10.7476
ARHGAP19	8.61708	8.19951	8.57407	9.11167	8.59573	9.23693	8.61772	8.46227	7.86781	9.25869	8.42895	9.23461	6.11904	9.24335	9.29097	8.04605	8.67675	7.94887	8.51102	7.89973	9.05455	5.79699	7.86235	8.22289	9.12116	9.85482	8.57111	8.45029	7.23584	8.48485	8.1605	7.50403	8.63122	8.0924	10.3634	10.4775	10.4839	11.7192	11.185	11.5659	9.2628	10.1832	10.4929	10.2454	11.5644	9.87438	10.5598	10.6964	10.1502
ARHGAP21	9.79883	11.2591	10.7949	10.252	9.67576	10.1038	10.9648	9.45402	8.5999	8.8433	9.52029	9.70425	9.00208	9.50035	6.73073	9.19934	9.4519	11.8283	7.77685	10.0969	8.85427	7.23951	12.0867	11.1309	8.66321	8.59675	8.80421	8.37206	10.3815	7.49982	8.12826	9.26029	9.98321	10.3353	10.6543	9.38682	10.4982	10.1706	12.4862	9.4064	9.61473	11.3567	8.92827	9.99264	10.1497	13.6629	14.1253	11.083	11.7951
ARHGAP22	7.28633	7.86745	7.46683	6.38973	6.35282	6.27835	7.4709	6.69895	4.49368	5.74548	6.93562	5.84151	7.08857	7.36453	6.29366	5.40927	4.74285	9.17469	6.13708	7.31059	4.92764	8.19711	9.08303	8.35961	4.385	5.5453	6.96826	4.77116	7.05548	4.60037	4.09468	6.67834	7.03039	7.30404	6.71885	5.24392	5.95683	4.44287	9.13362	6.37402	6.83959	7.94184	6.11301	7.35838	7.45978	11.3691	11.5144	8.54665	9.37554
ARHGAP23	6.43715	6.88855	6.58842	6.31695	7.43931	6.85836	7.30191	6.22811	7.23699	6.77149	6.71836	6.85152	6.04161	6.24258	4.66022	5.91556	6.409	7.01075	6.28732	7.07655	6.35354	6.67944	7.5593	7.28574	6.85205	7.24914	6.54413	6.37204	7.30033	5.91766	6.83139	7.3412	6.50191	7.29548	9.47152	8.11179	8.88133	7.01841	11.3605	7.67067	8.57511	9.54326	8.0568	8.10089	9.86232	13.4581	14.2821	10.0318	10.8891
ARHGAP26	6.75729	7.04547	6.7266	6.81742	6.81753	6.0551	6.80667	6.89563	6.53416	6.36938	5.69325	7.15359	4.60231	6.24725	6.74014	6.91494	7.11074	7.06682	6.37625	6.69388	5.85623	5.74863	6.64029	7.05404	6.33923	8.066	7.15884	6.61651	7.24571	6.77431	6.66793	6.774	6.89997	7.69854	9.86794	8.38897	9.60769	8.67496	10.2574	10.3507	9.67174	10.0528	9.77102	9.62692	9.41038	10.8837	10.5916	9.94088	10.232
ARHGAP27	5.2869	4.11523	5.76944	5.85235	5.22358	6.11826	5.10406	5.04742	5.11191	5.53495	6.89707	5.2364	5.00924	5.37273	6.70368	5.96241	5.78727	6.25118	6.0257	4.7087	5.21013	5.72702	4.21217	5.07427	5.26551	5.63251	5.49623	5.67498	5.55256	5.05168	6.33848	5.69679	4.98215	4.30681	11.1557	12.0467	10.8814	10.5226	10.7741	11.1399	9.00133	11.0015	10.938	10.8172	11.3543	11.07	10.5483	11.1463	11.2681
ARHGAP28	3.36617	4.03537	3.40821	3.71735	4.25464	3.52274	2.96768	4.50523	3.17909	3.88994	5.32433	4.0743	4.60643	4.58343	4.07492	5.34797	3.00235	2.95657	5.23739	3.29269	4.0338	6.33544	5.5662	3.5693	5.71063	3.80682	3.87007	2.61823	2.52875	4.24559	3.05817	3.22602	5.05295	5.29402	3.6063	4.11078	5.48536	4.75147	4.38955	5.11341	6.85426	5.55602	4.50179	6.61516	2.7326	5.309	4.01921	6.57872	4.3362
ARHGAP29	5.6739	5.19078	5.1057	5.58675	5.64721	5.78665	6.3618	6.40306	5.18139	6.92043	5.95257	6.44905	7.51226	5.01755	6.98518	6.42276	5.10164	6.61082	5.3553	6.30318	5.80646	6.29427	5.97098	6.58103	6.76894	6.21856	5.82209	5.33802	5.02024	5.55286	6.05499	5.49321	6.5407	6.64462	8.40977	7.30692	8.55001	7.64523	8.37963	8.84904	10.0454	8.70568	7.54035	7.6154	7.8076	9.5497	9.13938	8.88302	9.4762
ARHGAP32	7.34265	7.24784	7.47885	7.04446	5.66189	5.69605	6.25263	7.09027	7.36857	8.06799	5.85975	4.83355	6.62258	6.9785	4.62144	5.76376	4.26916	5.94924	6.38371	7.15749	4.75646	6.02294	7.30108	7.12245	5.559	5.21931	5.58619	7.38004	8.63985	7.19845	3.79125	5.37035	5.35277	7.38481	8.9505	8.24675	9.72693	10.4549	9.08384	9.56087	12.1012	9.08506	6.66815	7.746	6.86733	9.33706	9.83241	8.24209	9.10305
ARHGAP33	5.73429	6.25405	6.23924	6.70182	4.78593	5.00685	5.9964	5.47789	6.10415	4.93065	6.36463	5.42027	5.67275	4.50118	5.48638	6.714	6.23843	6.20884	6.50316	5.71315	5.4498	5.9863	5.27284	5.41523	5.69138	5.47163	5.11954	6.33067	6.27276	5.67987	6.19292	6.03122	5.60913	5.35387	9.92574	9.17295	8.96605	9.73421	10.6112	9.62369	8.86674	9.20247	10.0659	8.90366	9.3388	11.117	11.4748	9.44942	9.23218
ARHGAP35	7.68665	7.97914	7.73527	7.93021	7.16151	7.69916	7.40692	7.79413	8.36681	7.98858	6.95776	7.8294	6.27205	5.66853	8.01242	7.7086	6.65417	7.15681	7.0716	6.67168	8.43532	7.22051	8.11214	8.05952	8.15118	8.10887	7.40453	7.93506	7.39019	7.60063	7.79768	7.93241	7.74202	7.43966	11.3961	10.7617	11.1545	10.8121	11.3763	11.9048	12.463	11.3052	10.7513	11.0764	11.0255	11.881	12.4034	11.7849	11.6712
ARHGAP36	5.09318	3.9914	3.68624	2.89265	3.42041	3.22963	2.99254	2.64138	6.51439	3.80426	3.52512	2.44299	9.00372	2.06902	3.62995	1.65193	3.87688	3.72788	4.18706	6.88766	3.9855	6.39756	6.89929	9.17019	3.15523	2.86292	3.80633	2.07006	6.54749	6.35459	4.94232	6.35096	4.12752	3.39505	4.15122	0	1.01332	0	0.931502	3.23331	0	1.03317	2.08689	0	4.00517	3.82985	5.20409	3.18703	3.98508
ARHGAP39	6.21974	7.33262	7.4303	7.17904	5.6264	6.60817	7.29606	6.71877	6.85817	7.19591	8.20405	7.68851	4.75998	8.13935	5.1902	4.86247	6.69033	8.02645	7.75898	7.61956	7.0254	7.57823	9.06418	7.6946	7.40056	6.96529	7.22974	5.21167	7.3026	3.30732	5.9602	7.08466	7.89851	7.61967	7.45288	6.91127	8.47353	5.69585	8.54294	6.31813	8.83751	7.17365	6.93393	5.71732	8.14152	10.7521	9.69351	7.76882	8.81515
ARHGAP4	9.1807	8.75586	10.3276	8.50894	9.81285	8.66598	8.82529	9.19652	9.11769	8.48567	9.89312	8.18983	4.60892	4.05047	4.741	10.6228	10.1578	8.7465	9.84684	9.33667	8.26213	10.9467	7.87979	8.28243	8.94408	8.83126	9.4487	10.3775	9.04291	9.44699	10.7247	9.7062	9.1266	7.92504	10.9374	12.7998	12.5002	11.9102	11.7168	12.053	11.3341	13.0147	12.7907	12.3975	12.8961	12.3935	11.303	12.5825	12.9359
ARHGAP5	7.44395	7.87817	7.75003	7.5073	7.50009	7.2448	8.3122	7.68643	7.38093	7.75435	7.60423	6.61149	7.03122	7.84417	6.62046	5.14773	6.37435	8.14442	5.40393	7.12931	7.2603	6.23552	8.35858	7.90593	7.19326	7.01508	6.69383	7.64238	7.75757	7.71526	6.99647	6.75861	7.2609	8.18577	10.6808	10.4216	10.2815	10.3396	11.2444	9.62753	12.3656	10.8003	9.90088	9.58875	10.8833	12.07	12.7218	10.6688	11.1091
ARHGAP9	11.2909	10.9673	9.76795	11.0551	10.5624	11.4291	10.3936	10.0985	10.7516	10.4173	9.72626	10.3393	8.56864	10.2296	9.05515	11.3028	11.3473	9.16205	11.0933	10.0693	10.0494	10.5012	9.34933	10.2777	10.4917	10.6159	10.8841	10.6602	11.6729	11.1392	11.5927	11.1087	11.3608	11.1705	11.4846	11.3729	11.1376	11.0396	10.9922	11.9	7.99424	11.6211	11.4213	11.1051	12.3935	10.4208	9.1832	12.1237	10.7425
ARHGDIA	8.27891	7.7561	8.5614	8.35276	8.60297	7.6921	8.24262	7.99518	8.63777	8.74378	7.08383	8.79021	7.36363	7.20257	6.45581	8.99668	8.02848	8.60092	8.43903	8.1964	8.28032	6.22786	8.65782	8.66511	8.63084	8.6705	9.15678	9.1212	8.16208	8.80885	9.56718	7.79679	8.59872	8.17933	13.5136	13.373	14.0169	12.761	13.3204	13.7308	12.4168	13.6234	13.7117	13.9883	13.5043	13.2684	13.1188	13.0467	13.4507
ARHGDIB	11.725	11.2645	11.33	12.2186	11.793	11.7937	12.0599	11.1967	11.8403	11.9774	12.1885	12.2802	11.1042	12.3805	12.7562	11.3303	11.8386	10.0712	12.6032	11.6613	11.9063	9.391	9.77069	11.0117	11.2297	10.9934	11.6975	12.6613	11.6699	12.2185	12.3532	11.6507	11.4994	11.966	14.3031	14.8011	15.4811	14.5751	14.4505	15.1255	10.8949	14.9351	14.732	14.7852	13.3787	13.2742	12.5671	13.6124	13.7416
ARHGDIG	6.85149	7.34119	6.10675	6.63662	7.16376	5.69734	7.45843	7.03883	6.95654	7.14948	7.74769	8.0448	6.17252	8.01263	8.10752	4.90032	6.13848	9.04079	8.22925	8.88761	7.20988	9.0295	8.40163	7.50077	7.3741	4.91159	6.86128	4.9204	7.63685	6.94075	7.2439	7.40843	7.37975	7.1738	6.8055	2.68385	1.6027	2.03996	7.05042	2.05366	2.50631	1.62902	3.42559	1.02307	3.91804	8.54379	9.92079	4.4995	4.13593
ARHGEF10L	7.91483	9.15635	7.92918	8.38721	8.21472	8.26682	7.71978	8.43769	7.38733	7.80582	7.90074	8.0734	9.04682	7.41317	9.23367	8.06783	8.67211	8.63805	7.90788	9.82167	8.21934	10.1196	8.34628	8.89415	7.89078	8.72788	8.16929	7.39636	8.46731	8.22212	7.82665	8.92348	8.62189	9.14078	9.35526	9.73978	9.09794	8.44949	9.13362	9.33779	10.3587	11.1484	9.21782	10.6869	7.43646	9.88528	9.92885	11.3851	10.8684
ARHGEF12	4.93571	4.7727	5.50161	5.28102	4.38081	4.91643	4.55142	4.47935	4.49835	5.197	5.45328	4.95164	6.32004	5.67372	5.56966	5.68177	5.52115	4.57448	5.07493	6.26115	4.56128	5.70425	4.88885	5.1023	5.10107	4.99257	4.79058	4.77976	5.17805	5.51068	4.41582	5.15383	5.23789	5.20092	11.6564	11.3846	11.9084	12.0138	11.8702	11.6682	13.3767	11.8782	10.6644	11.5026	12.0767	11.5936	12.0015	11.7266	11.749
ARHGEF16	7.33377	6.60335	6.71789	6.95616	5.51997	7.55453	7.13774	6.9927	5.2219	6.63057	5.56743	3.13272	6.58413	5.40429	8.5568	8.65289	7.22514	7.41269	7.48204	6.9889	6.79527	6.80424	6.07999	6.86501	7.59919	5.99969	7.37961	5.14598	5.81155	7.54796	6.79961	5.4371	7.12054	6.88234	3.36676	3.27517	4.19499	1.62054	6.35308	3.76621	9.06577	5.15117	3.10088	5.04437	4.16508	7.60905	7.01387	5.1014	5.7611
ARHGEF17	6.72601	7.8262	4.79109	7.8609	5.9921	5.78196	6.67227	7.34262	5.58769	6.64474	4.45505	4.9643	6.49147	4.13706	6.9171	6.47501	5.69579	8.62843	6.50167	8.89417	5.96185	6.92547	8.44424	8.11291	5.26468	5.9307	5.11939	5.03131	7.41118	6.44434	4.26117	5.10704	7.96379	8.18232	9.35731	8.49257	8.35287	7.59965	9.12896	7.8055	10.9951	9.27981	8.14773	8.59641	8.35975	10.6536	10.3984	9.05414	10.8575
ARHGEF18	11.0653	11.2481	10.7384	10.7732	10.3512	10.8518	11.8071	10.7555	10.7669	10.8687	10.8058	10.7835	3.80508	9.89448	9.81268	11.9309	11.3956	12.0702	10.1606	11.0162	10.9052	13.0541	11.3076	11.3091	10.1415	11.0557	11.3814	10.7657	11.1181	10.5173	10.9387	11.2859	10.9659	10.9708	7.1079	7.37452	7.78795	7.47059	7.43779	7.41942	6.71654	8.07657	6.8686	7.98223	7.27927	7.61655	8.10255	7.66379	7.04331
ARHGEF19	6.13416	3.00406	4.68328	4.41415	5.86875	2.84459	4.95058	4.90279	7.92796	6.75705	7.68749	4.53769	4.06169	5.25811	4.96095	7.3804	3.19212	7.00438	5.93262	6.59128	5.50609	4.3528	6.39517	4.71094	2.68078	5.90359	6.21521	7.25391	5.69767	6.38843	4.35904	5.98241	5.6076	2.7637	7.73108	7.65643	7.70587	7.8407	7.57454	7.39261	10.9386	6.83319	6.99644	7.42055	8.21647	5.75168	4.97402	7.49395	7.51188
ARHGEF2	8.31158	8.79967	7.74996	8.50799	8.49333	8.55875	8.45553	8.02901	8.7718	8.42086	9.06591	8.47628	7.59765	7.24901	6.81965	9.07122	8.95979	10.1316	8.77473	8.64754	8.52412	8.23707	8.99908	8.4321	8.6422	7.95077	8.42021	8.59235	8.32305	8.71804	8.17645	8.27252	8.1387	8.49845	12.044	12.6291	12.6204	12.4302	12.5971	12.4126	12.7007	12.6146	12.1547	12.8523	12.2301	13.4085	13.6916	12.8451	12.4256
ARHGEF3	9.94844	10.7626	10.6004	10.9262	10.7201	10.1654	10.2746	10.8807	11.6839	10.9688	9.74397	10.9519	4.8878	11.9993	10.4421	9.38271	10.1059	10.097	9.81223	10.9645	9.59705	10.9926	10.7771	11.4358	10.1179	11.9197	11.7391	11.0757	11.4213	10.0497	11.6636	10.9262	11.4495	10.6949	11.3485	10.3538	10.6283	10.0572	10.4568	11.4198	9.45789	11.9911	10.6893	10.296	10.3933	10.8492	10.4099	11.3807	10.8521
ARHGEF37	7.56423	8.43915	7.194	7.48786	7.6134	7.27359	8.36166	6.50787	6.63438	6.70237	7.61789	7.75392	5.81957	6.70958	5.52299	7.65861	6.99749	9.80579	7.1528	8.21253	6.04239	7.64139	8.89602	8.54195	5.56599	5.99501	6.34892	6.53712	8.09145	6.52138	7.1753	7.48019	8.02207	8.0104	8.15546	4.50479	8.12446	6.20205	10.6533	7.5943	7.74944	7.97822	6.50573	6.3306	8.40851	12.3851	12.8082	8.43467	9.17015
ARHGEF38	3.41171	4.49232	4.5191	6.26986	7.01765	3.18638	4.9858	5.03031	2.91961	3.97963	4.57972	7.83898	6.47752	4.7594	3.99721	3.56952	4.51464	4.74443	5.844	5.84748	2.8942	4.6042	4.46131	3.51182	5.93003	6.20358	6.30074	7.435	3.34011	6.15934	6.27615	3.84028	3.5185	5.0099	0	0	0	0	0	0	7.19112	0	0	1.61564	0.956867	0	1.66607	0	2.16694
ARHGEF40	5.79919	7.67449	6.17642	6.30184	5.88933	6.29131	7.10434	6.58129	5.6603	6.07832	6.62622	6.26118	7.90232	7.32854	6.00787	7.0388	7.48207	7.79775	6.83448	7.6738	5.92151	8.12513	8.23173	8.04255	6.46448	6.65744	6.30498	6.23417	6.90722	5.91287	5.01827	7.04423	6.89735	6.81424	8.98273	7.62505	8.18125	7.98946	10.0813	8.33768	9.28462	8.88882	7.66103	7.95248	8.35975	11.441	11.4408	9.75184	10.6608
ARHGEF5	5.40204	5.86229	7.35366	4.9319	5.94053	5.45343	5.94707	6.2623	6.54247	6.05553	5.73933	6.80248	8.47949	7.35947	6.75979	6.84646	5.68615	7.16809	4.80122	5.61798	6.76705	6.74322	5.5989	7.15246	5.66521	6.42279	6.47637	5.60668	6.18638	5.85898	5.24194	5.75686	7.29595	6.68328	4.85534	2.0893	3.19352	2.36451	2.87791	4.59166	3.79437	4.97035	3.27235	5.17377	3.50487	6.21371	5.07049	5.80605	5.13069
ARHGEF7	8.51704	8.40677	8.60878	8.35739	7.82668	8.70115	8.93658	8.33916	7.71992	8.18703	8.29298	8.12571	8.24831	7.32443	8.10327	8.66545	9.73724	8.73145	8.43933	8.61023	9.02284	6.96105	8.54562	8.22763	7.50488	8.62012	7.94287	8.20101	8.38801	8.35076	8.13158	8.50986	8.74541	8.54075	12.8268	11.4616	12.5501	12.0943	11.8426	12.2705	11.5477	11.9008	12.6188	11.4093	12.84	11.6622	12.3039	12.0533	10.8466
ARHGEF9	7.75745	6.98901	8.61401	8.22051	8.33992	7.17035	8.27379	8.19508	8.54924	8.42468	8.03498	8.27011	5.79143	7.85858	8.73819	6.41821	8.64937	7.76977	8.32927	8.24062	8.10213	5.39818	8.31551	8.34804	8.22536	8.06128	7.19692	8.89758	8.60625	8.12492	7.97346	7.64566	7.80206	8.25308	10.4184	10.3974	10.7269	10.3591	10.4133	10.4666	9.53503	9.76422	9.53031	9.55153	10.0986	9.80227	10.5886	9.20929	9.45483
ARID1B	8.25945	8.25316	7.31347	7.82421	8.22177	7.80229	7.83618	7.82556	8.07374	8.29809	7.77071	7.84994	7.36734	8.61786	8.62935	8.05679	7.38291	7.41381	7.36874	7.43451	7.65464	6.67384	7.77407	7.62214	8.01784	7.67378	8.18002	7.77231	7.39697	7.97448	8.12961	8.17388	7.45827	7.60331	11.9716	10.714	11.9266	11.8891	11.675	12.264	12.5982	10.9581	11.6982	11.0983	12.8091	11.2239	11.5373	11.3695	10.9335
ARID3A	8.37626	7.06662	8.3121	9.13142	8.29112	8.50016	7.31639	8.62429	8.42398	8.63202	8.10987	8.42299	9.06813	7.67609	9.36668	9.87405	9.81929	6.87088	7.51964	9.1639	9.17808	5.4725	6.96844	7.46902	8.12935	8.09156	9.54195	8.90441	7.72905	8.58093	9.85581	7.92227	8.6374	7.46391	9.77129	12.0164	10.4694	11.2932	10.8758	10.319	10.0801	9.96186	9.78348	11.3756	9.57073	9.42506	9.51216	10.969	10.4229
ARID3B	7.83247	7.49415	8.16831	8.97933	9.48104	8.42127	6.21521	8.16656	9.15789	8.62535	9.68902	9.63921	6.68283	8.92414	9.59849	4.02763	6.48896	4.9206	7.51379	8.94962	8.4814	5.18455	6.57298	5.13447	7.91074	9.43697	9.33765	9.31909	7.53966	9.97951	10.0985	9.25183	8.08776	7.97509	9.6594	10.8517	9.58491	10.155	8.87668	9.03676	8.93388	9.88889	9.84762	9.85147	9.21176	6.98981	6.70378	9.0245	8.9098
ARID4A	9.17312	9.08872	9.06631	9.10187	9.64314	9.43936	9.37206	9.2796	9.14921	9.48332	8.23358	8.46825	7.57671	8.27408	9.19477	7.19694	8.08027	7.2652	8.07282	8.22247	8.38917	4.372	9.28729	9.32724	9.5521	8.96301	8.92087	8.67645	9.4039	9.27756	7.926	8.68054	8.77048	9.6334	10.5922	10.4193	11.2039	11.6991	11.288	11.6645	10.981	11.0893	10.7146	10.4164	11.034	11.0562	11.5738	11.3472	10.8911
ARID5A	8.57732	8.80617	8.755	8.13028	9.16936	8.14729	7.46178	8.92965	7.78751	9.3447	10.4026	9.09292	6.21675	7.6424	7.92873	9.20524	9.62492	9.36036	9.38073	10.1076	8.38562	5.95951	9.18783	8.68525	8.11067	8.75313	9.07613	10.158	8.94807	9.46659	9.97563	10.0992	9.69333	8.63853	10.0232	12.4569	11.1305	11.7953	10.0837	11.2055	9.34818	11.2775	12.0027	11.7169	9.84619	10.5922	9.91593	11.6723	10.7895
ARID5B	4.97042	5.54168	5.97387	5.8002	6.15762	5.79453	6.20854	5.96255	7.17369	5.24752	5.97008	6.64933	5.52781	6.05273	6.41996	7.30362	7.47303	6.98646	6.07643	6.99361	6.07335	6.83498	7.20939	6.28026	6.81882	6.85712	6.64471	6.57422	6.26372	6.76654	6.37288	6.30898	6.65813	6.39737	11.564	10.5935	11.018	11.8756	11.1883	11.4698	10.6277	11.7331	11.8367	11.4192	11.3144	10.7046	11.2525	11.9431	11.5434
ARIH1	8.29895	8.25634	8.64472	8.01989	8.49388	8.42813	8.48594	8.69226	8.59698	8.77358	8.89447	8.24632	8.23799	8.82894	8.61584	7.97053	7.90192	8.28463	8.54753	8.65352	8.36642	7.63308	8.76411	8.14467	8.15753	8.24509	8.23564	8.4957	8.4144	8.82479	7.9661	7.93636	8.2025	8.69416	11.2157	10.9065	11.9461	11.7831	11.6858	12.1406	12.1938	11.6899	11.1357	11.5396	11.2545	11.1386	11.3482	11.5739	11.46
ARIH2	9.27661	9.25441	8.32265	9.43882	9.13452	9.00239	8.93378	9.34331	9.56454	9.27264	9.94232	9.60251	8.20755	10.3894	10.1932	9.66138	9.70333	9.22505	9.18646	9.02194	9.28941	8.46664	8.94075	8.9195	9.19623	9.32264	9.18539	9.93005	8.94141	9.7153	9.6234	9.13446	9.65488	8.7295	11.805	11.9356	12.0689	12.4905	12.0498	12.454	11.8222	11.8217	11.1611	12.0764	11.7583	11.888	12.2576	12.1853	11.5539
ARL1	9.75412	10.0938	9.71305	10.0245	10.3834	9.96501	9.81778	9.86638	10.3336	10.3762	10.0861	9.69431	8.44908	10.7413	10.7438	8.83107	9.30817	9.42157	9.75727	9.5296	10.3094	7.82889	9.50907	9.6178	10.0764	9.66746	10.0085	10.7146	9.60078	9.88409	9.66149	9.69038	9.51934	9.94926	10.7689	10.8321	11.242	11.4237	11.4176	11.5171	11.2184	11.1024	10.816	11.634	10.8732	11.0065	11.3614	10.952	10.9303
ARL14	4.95388	4.44308	2.96567	5.57885	6.87833	7.41057	1.03859	4.79573	3.29209	4.34041	2.59855	1.54683	4.44697	4.35863	6.72257	5.12854	6.53741	2.7747	3.23887	2.98355	6.10875	8.61303	2.12879	5.64408	3.28754	1.34543	6.47345	6.8571	3.45281	4.12275	5.87229	3.81069	4.80278	6.36233	1.92398	1.66461	5.07012	5.26108	4.99308	0	1.11797	5.34935	0	3.21069	0	0	0	4.61006	3.62583
ARL15	8.71471	8.33741	8.71207	8.18589	8.61859	8.38252	8.27313	8.10176	8.52384	9.54509	8.0291	8.27401	7.75617	7.82952	8.23271	6.27755	8.60411	6.37139	9.6473	8.63156	8.31252	7.91254	7.93046	8.50757	8.56744	8.23438	7.98835	8.57788	8.92251	7.72448	8.19952	8.36591	8.04838	8.90841	8.99596	8.00614	9.11659	9.60372	9.72084	9.97643	9.97832	8.89518	8.80446	8.07903	8.71027	8.4546	8.96211	9.29661	8.67433
ARL16	8.33386	7.66447	8.3882	8.12951	8.41216	8.2274	8.04752	7.19492	8.24418	7.98906	7.69144	5.70306	3.5023	8.87387	8.98091	7.8828	8.91097	7.67937	9.01305	8.25421	8.92414	6.5516	8.52886	7.63733	8.80069	8.33044	6.44545	8.95272	7.89189	8.99113	9.21441	9.2263	8.17861	8.39064	9.89642	9.59142	8.93035	8.40603	9.06685	9.48041	9.86338	9.61047	9.32886	9.15422	9.84324	9.28862	9.47739	9.61435	9.07765
ARL17A	7.08065	6.94279	7.61783	7.1791	6.81056	7.45828	7.69257	6.26793	7.29939	7.295	7.66144	6.45578	7.72421	6.98032	7.14206	7.51662	6.00381	6.69437	7.22337	6.61559	6.04654	7.51291	6.00523	6.55627	7.38456	7.30952	7.46995	7.52076	6.40479	7.24288	7.32106	7.49888	6.40304	6.66969	4.29509	5.9986	4.19499	5.18083	5.11139	6.0473	4.01929	5.06359	4.75417	5.85233	5.52896	4.19281	2.91082	5.13877	4.89715
ARL2	9.84448	9.89885	10.4588	9.51368	9.90642	9.28861	9.10526	9.47394	10.2252	9.59142	11.2066	10.8521	6.33307	10.9975	10.6477	8.39562	10.3613	11.9718	10.5778	10.3547	9.55617	12.5086	10.9862	10.1525	9.69352	8.93327	9.41064	9.67044	9.50785	9.98473	9.95955	10.0303	10.3047	9.32379	8.85504	9.05133	8.85935	8.21776	9.39117	8.80905	8.83381	9.64105	9.17252	10.4088	8.57441	10.6626	10.8047	9.14417	9.84537
ARL2BP	8.83162	8.50764	8.08919	8.1893	9.50723	8.87725	9.40913	8.54109	9.56826	9.2459	9.78482	10.2186	6.28435	10.9297	9.65376	9.27096	9.20541	9.71591	9.61038	9.08036	8.19838	10.7873	8.81438	8.82471	9.50466	8.50764	8.88611	8.77228	8.926	8.72141	8.37241	8.5637	9.1509	9.17214	10.0876	9.96167	10.6785	10.1164	10.8483	10.8833	10.4005	11.099	10.0847	11.0173	9.35962	10.5893	10.9457	11.0336	10.9412
ARL3	8.10693	8.10343	8.60322	8.78417	8.31642	8.06386	8.2156	7.98844	8.37251	8.53145	6.48612	9.27706	9.74149	8.83736	7.88501	8.51711	8.81362	8.78617	8.33198	9.43526	8.30814	8.73407	8.66164	8.73514	8.39193	8.67656	8.18374	8.27929	8.19459	7.70421	7.14146	8.04859	8.21595	8.18216	9.80773	8.89569	9.62081	10.3021	10.0107	10.3839	9.78516	9.39192	9.44099	9.84501	8.16537	10.0185	10.3773	9.16922	9.99968
ARL4A	7.78911	8.01387	7.99289	7.82809	8.58254	7.72451	8.30722	8.62054	5.67531	8.87445	7.96782	9.30672	8.88922	10.3602	7.8698	7.89537	7.91514	9.56925	10.0885	8.08479	8.70673	4.03373	8.23846	9.13397	7.70543	8.2352	8.20392	6.53741	8.70115	8.45261	6.32104	8.48755	9.1931	8.06491	5.60021	6.78919	5.07012	7.82759	6.50492	7.04785	8.40122	7.00759	5.11128	6.90337	5.43793	7.42495	8.10825	7.59823	7.53243
ARL4C	8.78205	8.97455	7.11419	7.879	8.06334	8.17814	8.64945	8.83924	8.17716	8.03507	7.56494	7.92842	7.28566	7.49983	8.16786	7.9065	8.33948	7.78665	7.97058	8.26074	7.70243	8.89073	8.86348	8.96515	8.63362	9.15479	7.92981	7.8964	9.11826	6.42384	7.49519	8.63861	8.88405	8.95976	9.96929	9.32225	9.98505	9.41928	9.68312	11.8897	10.1246	11.9974	9.49827	11.6623	9.68069	10.3795	9.61571	11.994	11.5882
ARL4D	5.02062	6.22477	5.59928	6.20346	5.14014	6.41962	5.49959	5.6899	4.92161	6.12987	4.82126	7.48024	4.95313	7.88124	8.0009	6.81894	5.56139	5.79102	5.46588	6.59405	4.21625	7.07542	6.43333	5.78967	5.51603	6.54826	6.21822	5.59002	7.33892	4.7328	6.01463	5.11533	6.48752	6.02664	5.25786	5.60721	4.66933	4.22007	3.19619	4.82343	4.97411	6.15211	5.46959	5.471	2.7326	6.13239	6.36643	5.24539	6.61275
ARL5A	10.7334	10.0115	10.9345	10.5724	10.4315	11.6907	11.0585	10.4099	11.1532	11.003	10.4973	9.98533	6.83229	9.58957	10.5917	10.3005	10.4717	9.42231	10.7322	10.073	10.8252	10.4395	10.7887	11.1314	10.7176	10.222	10.9519	10.3318	10.9126	10.5596	10.4703	10.3805	10.5697	10.6287	10.9222	10.0993	11.7252	11.6851	11.7822	11.8801	11.5511	10.9709	10.5272	11.2207	11.7306	11.1606	11.4048	11.4315	11.3183
ARL5B	9.33005	8.30005	8.93422	9.53612	9.10597	9.65133	9.70242	9.35681	10.2074	10.0106	9.47821	9.45443	7.79811	9.62108	10.3657	8.61552	8.1734	7.78846	8.58549	8.88753	9.73223	7.87437	8.39521	8.18939	10.2016	9.01297	9.83163	10.0147	8.74185	8.93468	7.60105	8.87161	9.27971	9.02242	10.7362	9.332	10.2613	9.83761	10.7628	11.2975	11.6889	10.5332	9.84082	10.5021	10.8171	9.35061	9.96224	10.8752	10.8851
ARL6	6.90602	7.73102	7.19487	7.172	7.03636	7.35681	7.86887	6.18681	6.52605	8.10675	7.44046	8.01737	7.9217	8.90598	7.04297	6.96291	5.3174	7.18311	7.21049	7.25431	7.2978	9.35586	8.18514	7.1322	4.88327	6.84562	6.92398	8.7969	7.53333	2.09735	4.05612	7.09835	7.89632	7.60746	7.56359	7.17231	7.61884	7.51217	6.74348	8.7148	8.56176	7.14193	6.41711	7.25493	5.37389	8.28623	8.87797	8.01977	7.96412
ARL6IP1	13.1435	12.984	12.9924	13.4397	12.6685	13.8521	13.5939	13.2098	13.4909	13.3148	12.0721	12.214	12.2812	12.6848	12.8542	11.3935	11.3056	11.8765	12.0599	12.7825	13.7948	9.89584	12.9508	13.4329	13.369	12.9508	13.1967	12.7908	13.2672	13.0108	12.3895	11.979	13.0565	13.5099	12.5715	11.9452	12.3843	12.9791	12.7644	13.3455	12.121	12.4832	12.4173	12.4781	12.8771	12.3032	12.7169	12.5424	12.3746
ARL6IP4	11.2728	10.4869	11.2513	11.272	11.2262	10.2633	10.4317	10.0867	10.6246	10.0162	11.0365	10.9386	9.01301	10.4043	10.6678	12.1676	11.4532	11.3826	11.8284	11.5142	11.0464	11.1034	10.4361	10.6634	10.5521	11.0339	10.998	11.3299	10.5878	10.9504	12.0694	11.5356	10.7731	10.4352	4.60224	5.36282	4.27307	4.90922	4.6722	5.42698	4.74142	5.31183	5.19895	5.74535	5.04427	5.02347	5.246	5.34468	5.5354
ARL6IP5	12.3137	12.7871	12.0564	12.0313	12.3307	12.0926	12.474	12.4615	12.2535	12.5096	12.1384	12.8981	11.4697	13.4762	12.4987	12.5904	12.4205	13.1496	11.7751	12.2934	10.9226	9.59517	13.092	12.8878	11.3335	12.053	12.5677	11.8372	13.1013	12.0078	12.2502	12.3249	13.1535	12.7096	11.8932	11.5865	11.6531	11.7788	12.1007	12.7199	10.3561	12.6872	11.2193	12.6061	11.2094	13.072	13.3777	12.7498	12.403
ARL6IP6	8.54704	7.8909	8.80879	8.82485	8.74058	9.30665	8.34963	9.02286	9.20273	9.40805	8.06789	7.21029	7.62355	7.12071	7.69388	7.52167	7.74518	7.3424	7.7819	7.15489	9.08708	8.21229	8.56982	8.79647	9.31565	9.59982	9.18518	8.8073	7.67509	9.06415	8.76044	8.31568	8.12131	8.85118	9.73232	9.90402	9.56176	10.0516	10.1147	10.5887	9.58645	9.2203	9.31667	9.44659	10.0443	9.48361	9.37249	9.95927	9.64137
ARL8A	7.71219	9.09748	8.15465	7.64894	7.80589	6.47514	8.59031	8.06443	8.98649	8.6945	8.54292	9.32621	8.4759	5.70668	7.16061	8.67153	8.59564	10.6021	7.65421	9.19105	7.63673	10.1737	10.5684	9.77485	8.15087	9.52182	9.85644	9.17977	8.73768	7.97947	8.82053	9.41974	9.15823	9.01483	10.3907	10.524	10.2565	10.3033	11.1147	10.3425	10.9826	11.1649	10.318	11.1017	10.3502	12.7455	12.9826	11.3447	11.2732
ARL8B	11.2654	11.2573	11.3337	11.1609	10.9144	11.4602	11.3908	11.2832	11.8147	11.4098	10.8294	11.6309	8.28562	11.871	10.6297	10.9078	11.6966	10.6212	11.3194	11.07	11.1052	8.88989	11.3133	11.305	11.844	11.6269	11.3137	11.2017	11.3795	10.9776	11.3487	11.0899	11.7463	11.7983	11.4648	10.8893	11.9731	11.8596	11.9902	11.9817	11.2416	11.6863	10.5884	11.8019	11.559	12.0707	12.4679	12.1187	11.3114
ARMC1	10.8017	10.6903	10.8509	10.9516	10.8552	11.237	11.3723	11.0075	10.6884	11.1161	10.5774	10.0482	7.99316	10.6438	11.1113	9.0216	9.04056	9.4428	10.2361	9.62314	10.6197	11.1694	10.6532	10.6031	11.2123	10.6624	10.5912	10.6895	10.703	10.7182	10.4932	10.3071	10.5034	10.7297	10.7751	10.1276	10.8234	10.6009	11.12	11.1479	10.7247	10.4362	9.9648	10.4866	10.3229	10.7098	11.4294	10.8087	10.183
ARMC10	9.28602	9.33524	9.70797	9.57414	10.1259	9.04546	9.26687	9.71545	10.2314	9.30809	10.3175	8.95124	8.42019	10.0094	9.64534	7.99816	9.56028	9.35294	9.4932	9.47486	8.88173	9.11241	10.1225	9.43587	10.1322	9.51749	9.15113	9.68851	9.71209	9.97452	9.10826	9.51388	9.6201	9.56947	9.02204	8.94417	9.82577	9.43234	9.89728	9.85404	10.0707	9.42525	8.92184	9.12251	9.22316	9.8775	10.3926	9.80074	9.55363
ARMC3	5.88736	1.82826	4.8618	5.75578	2.85205	5.7835	4.78332	4.99936	4.8337	3.32889	2.65868	6.77076	5.76783	6.52411	4.45988	4.6914	2.74839	5.72437	4.19694	5.87402	2.52676	6.76734	7.19772	7.42686	3.95777	6.19433	4.9185	5.3247	5.07672	2.92926	3.50873	4.35542	3.6692	4.02036	2.50025	1.06014	1.6027	0	4.32571	2.05366	2.17353	1.03317	0	0	0	5.34554	5.28674	0	5.20083
ARMC4	4.91636	5.66536	4.58293	4.37202	5.01965	4.67517	3.67843	4.16854	4.79063	5.02062	5.01195	4.60265	3.09168	5.7727	3.87604	3.55218	4.17364	4.83107	6.67692	6.25407	5.1351	5.26774	6.66144	6.69464	5.65068	5.46481	5.94883	7.92513	5.53992	3.91328	5.70285	4.82686	4.74453	6.5296	3.36676	0	2.34318	2.6293	2.21071	0	8.03344	0	0	1.61564	2.25228	4.83071	4.50684	4.10556	4.66873
ARMC5	8.05058	7.74585	7.94077	7.78083	8.62426	7.35646	7.68498	7.77515	7.96135	7.86534	8.25035	6.11949	8.19102	7.93277	7.41258	5.19826	8.427	7.88934	8.27111	8.07706	7.30338	6.03226	7.49939	6.04671	7.95384	8.05409	8.28564	7.808	7.94558	7.83715	8.43026	7.42629	8.18124	7.68442	8.05292	8.76865	9.04049	8.16137	8.73949	8.66339	8.45514	8.46628	9.04228	9.03437	8.81948	8.9549	9.25167	8.86641	8.98627
ARMC6	8.12004	8.61642	8.57274	8.64806	8.7106	8.0424	7.96968	8.32218	9.40267	8.40689	9.90918	9.16162	10.971	10.2053	8.92864	9.21985	9.22174	8.96411	9.05085	9.41313	8.37493	8.99533	7.77545	7.46113	8.64612	8.14108	7.99234	8.5184	7.7538	8.25311	9.41494	8.33865	8.42543	7.21035	10.3552	10.4261	10.5043	9.9955	9.5322	10.6343	10.9976	10.2166	10.5985	10.5225	10.8637	9.49586	9.72349	10.283	9.81494
ARMC7	8.24693	7.79129	8.96732	9.3497	8.45715	8.34178	7.91105	8.69251	8.48071	8.82293	8.94304	8.52602	8.30638	8.1492	9.09247	9.58342	9.41341	8.54879	8.4022	9.48514	8.89019	7.70827	7.64482	8.06029	9.42178	8.28155	9.13048	9.34087	8.28932	9.13303	9.66236	8.44265	8.10369	8.14713	8.89512	9.77951	7.95123	8.46651	8.63471	9.29017	8.62728	9.09614	8.56563	9.00279	8.30069	8.36399	8.40505	9.01448	8.57878
ARMCX1	9.47777	10.5009	9.12238	9.44831	9.12914	9.01842	9.856	9.45108	8.99606	9.27956	7.60815	8.63152	8.44118	8.71205	6.5069	3.14385	7.89781	9.55213	8.23018	10.0941	8.5876	7.94826	11.2173	10.7986	8.6968	9.23311	9.43214	8.10967	10.6465	7.68348	6.98668	9.19826	9.7064	11.0039	7.42968	6.04676	6.36605	6.80744	8.03003	6.54607	6.70039	8.75194	6.62131	6.59989	6.79581	9.11957	9.68782	8.25491	8.67433
ARMCX2	11.8884	11.8053	8.12468	9.37668	12.3934	7.6586	9.59905	11.1229	10.4436	9.28762	7.08	10.3459	7.25758	10.2788	8.14927	6.81313	10.4796	9.3232	12.2968	9.86085	10.0133	5.82126	10.329	9.97635	8.52621	10.8268	9.23938	10.5953	11.1135	12.9384	5.18964	8.03129	11.1081	10.5939	11.7937	11.6355	12.0593	13.1142	8.92864	7.67067	7.75727	11.4126	10.0717	9.16723	11.0125	10.6269	10.1185	8.48994	11.886
ARMCX3	11.3759	11.4745	12.5072	10.8728	11.8562	10.2889	11.7306	11.4597	10.8719	10.7428	9.77338	9.08934	7.6932	9.62759	9.35109	9.17293	9.61788	10.2395	9.40797	9.71644	11.1469	9.05418	11.6414	11.3786	10.0126	10.7352	11.4618	11.0565	12.0809	11.1977	9.65113	11.1977	11.1	11.4201	11.0931	11.2758	12.3203	12.5648	11.8029	10.9952	11.383	11.8757	10.3217	11.3513	11.0533	11.8396	12.271	11.1685	11.718
ARMCX5	7.87497	7.66722	9.23382	6.32377	8.03967	6.1115	7.27214	7.86654	8.54786	8.50712	3.1044	8.35086	3.02486	6.82262	8.18849	7.80644	7.58834	7.35499	8.08525	7.46862	8.82008	7.7973	7.77724	7.05403	8.04351	7.72535	7.99208	8.53368	8.22371	7.58566	4.18448	6.86351	7.55454	7.16565	8.42549	9.30503	9.63011	10.0473	9.10776	8.79205	9.46747	7.19442	9.00628	7.57692	5.37389	8.15856	8.62749	8.40431	8.29595
ARMCX6	8.65283	10.2226	10.4025	8.08182	10.1817	9.77563	9.01347	8.61064	10.2113	9.68393	10.4249	8.52792	9.38125	9.3849	9.6221	10.564	8.68219	9.38862	9.57578	9.90946	9.65661	10.8697	9.6497	8.86952	8.51623	10.1696	9.68696	9.77968	9.21954	8.58457	8.98946	9.13418	8.79375	9.07848	9.22881	9.64715	9.95279	10.3384	8.98139	8.42846	7.73366	10.1517	8.61825	9.35632	9.35755	8.58257	8.43707	8.75351	8.85648
ARNT	7.08902	7.74431	7.19808	7.31995	8.3393	7.76054	7.01513	7.19239	7.24831	6.93253	7.50357	7.18635	7.74165	6.52264	7.61955	7.41055	7.85195	7.66682	6.30408	6.65698	6.80806	5.95429	6.55716	7.23124	6.8622	7.64024	7.19416	7.56704	6.95161	6.8947	7.23635	7.17802	7.84665	7.28836	10.8152	10.7499	10.8641	11.434	10.9318	11.5397	11.5198	11.9687	11.609	10.8247	11.1419	10.7606	10.5004	10.9202	10.9971
ARNT2	8.53472	9.54412	11.0417	9.47106	10.4237	7.84279	9.44032	9.23523	8.84117	9.9901	10.4182	8.58641	4.79675	10.583	4.87061	8.76644	8.70077	11.1945	9.94938	9.91723	8.93515	8.99936	11.239	10.5289	9.93307	7.17722	8.63462	9.13337	10.7812	9.64291	7.70109	8.73542	9.58437	10.0245	10.6543	9.2876	8.50623	9.61712	11.0957	9.36103	11.0566	10.2811	10.4433	10.023	8.76435	12.9866	13.1391	12.5244	11.3739
ARNTL	7.6326	7.24164	7.78789	6.42894	6.61625	6.40566	7.47065	7.75782	8.59061	8.39015	8.59416	8.57568	9.06749	8.06022	5.34585	7.47997	7.7456	8.35051	8.18127	8.38065	4.81779	3.70301	8.36652	8.75941	8.63625	7.95085	8.20901	7.71177	8.32592	3.41919	3.74006	6.96023	8.56853	8.60057	8.13649	7.35553	7.69882	9.76894	8.20434	10.0267	8.6735	9.11804	8.42727	9.56142	6.58572	9.16883	9.10563	9.3293	8.96879
ARPC1A	9.84957	10.1562	10.6059	10.4882	10.8521	9.65308	10.4796	9.82908	10.6809	10.7269	11.9972	12.3689	4.35361	11.6788	11.5049	8.94823	10.6543	11.0973	11.6126	11.5143	10.6807	8.36217	10.7374	10.3727	10.4137	9.87672	9.78943	10.9713	9.85863	10.4618	8.91478	9.46743	10.8218	11.1722	11.3765	11.2211	11.4407	10.9882	11.0119	11.4132	11.4582	11.2511	10.6234	11.7349	10.3176	11.3038	11.5789	11.552	11.9785
ARPC1B	13.2001	12.8113	13.581	13.5099	13.3059	12.6638	13.2471	13.232	13.0128	12.8584	13.3814	12.9626	12.097	12.2909	12.3564	12.9536	13.8553	11.9724	13.7612	13.0006	12.8686	11.9551	11.1516	12.5658	12.8144	12.89	13.232	12.8879	13.2642	13.3667	13.4783	13.489	12.9992	12.8934	12.4578	13.5894	13.2568	12.5756	12.3773	13.0924	9.32993	13.4132	13.099	13.4631	13.8903	12.7686	11.8761	13.8239	13.7667
ARPC2	13.9815	13.8765	14.2751	14.1367	13.9866	14.2865	14.5107	13.9508	14.6984	14.1407	14.1455	13.6936	13.5255	14.084	14.1224	14.0246	14.0995	12.1797	14.0585	13.6705	14.8896	13.0826	12.4872	13.5701	13.5427	14.0491	14.1172	14.2158	13.7339	14.1718	14.1971	13.7972	13.7567	13.5845	14.3452	15.0389	15.1149	14.767	14.764	15.565	12.8568	14.9217	15.0712	14.6891	14.5322	13.2659	12.559	14.4087	14.0164
ARPC3	13.3969	12.4837	12.3671	13.1819	13.4224	12.9196	12.614	12.9029	13.2626	13.051	11.4722	11.5231	10.4684	12.0264	13.1789	11.941	10.6578	10.4395	12.3558	11.8008	13.1359	7.63589	11.6532	13.0399	13.5793	13.0565	12.9654	13.7754	13.6467	12.8311	13.1304	13.195	12.8922	13.5751	12.1224	12.3141	12.823	12.621	12.7018	13.1362	11.362	12.6151	12.8738	13.0257	12.3026	11.6887	11.4486	12.5367	11.918
ARPC5	9.95196	9.06081	10.1588	9.21286	10.7016	10.0368	9.95487	9.61227	9.83952	10.1573	9.9835	10.1401	10.7091	8.9788	9.61999	10.1601	10.1653	9.45031	8.51021	10.1661	9.79719	6.87835	9.68511	9.76948	9.49589	9.92853	9.89909	10.1368	8.8957	10.3758	10.0312	9.28076	9.94361	9.78479	12.843	13.4388	13.3999	13.6572	13.2414	13.7431	11.8914	13.2467	13.6078	13.5618	13.1024	13.4377	13.2194	13.8846	13.3468
ARPC5L	11.3082	11.2112	12.0735	11.6625	11.2617	11.4559	10.8593	11.445	11.2383	11.4627	11.4141	11.7747	5.1879	11.7692	11.5851	11.5153	11.7367	10.6138	11.4771	11.4002	11.6211	12.3654	9.98705	10.5267	11.0078	11.8703	11.7037	12.0949	10.8072	12.2379	12.6404	11.954	11.5078	11.0543	11.4051	11.471	11.4444	11.2613	10.9954	11.9185	10.1531	11.2374	11.7635	11.8357	11.1633	10.1548	10.0799	11.3402	10.9735
ARPP19	10.4187	10.7375	10.4464	11.0004	10.3177	10.2745	11.1412	10.6595	10.8804	11.3612	11.1459	10.6863	7.77218	10.6369	10.871	9.19157	9.89213	11.4362	9.83271	10.2813	10.5787	7.67787	11.5469	11.077	10.4167	10.3866	10.3668	10.8309	10.9351	9.90725	9.47083	9.57517	10.2352	11.2596	12.6216	11.8694	12.4301	12.6038	12.9381	13.2107	12.4446	12.2683	12.1939	12.52	12.6401	13.1185	13.5713	12.4654	12.5945
ARRB1	7.5029	7.69499	6.893	7.52669	7.64196	6.38474	6.98378	7.73591	7.20072	7.45028	8.29079	7.98016	7.18873	7.46729	6.89638	7.23285	6.91467	8.35274	6.64542	8.73818	6.96262	8.31976	8.21311	8.27862	6.70216	7.56247	7.79787	5.47789	7.63913	5.96954	5.78897	7.61192	7.86269	8.1348	8.90636	8.51414	8.46524	8.00702	8.75168	9.02226	10.0817	10.5872	7.90213	9.33342	8.78296	10.8938	11.0396	10.8058	10.4565
ARRB2	8.22942	7.53864	7.8286	8.11322	8.30443	7.29093	6.96411	7.04027	8.23973	8.1372	8.08462	8.39186	3.46758	7.52383	5.29831	6.51296	7.30967	9.12203	7.69998	7.92557	7.54064	8.4528	8.5876	8.73164	8.42282	8.4528	8.67221	7.32358	8.40541	8.44713	8.69649	8.56929	8.47576	8.10723	11.8825	11.136	10.5283	10.6705	11.5098	11.87	10.7796	11.9889	11.431	11.6071	11.0609	12.0284	11.8981	11.7305	11.7801
ARRDC1	5.60023	6.79559	6.0199	7.24892	6.86006	7.54699	6.40286	7.8023	5.83369	6.03387	6.29029	7.63148	6.22886	6.18056	7.19053	6.72032	8.64029	6.91625	6.93416	5.29434	7.09862	6.85757	5.67146	7.20216	7.47506	6.78146	7.61592	6.9933	7.37512	7.79143	7.5654	7.78915	7.03722	7.33896	9.67428	10.3502	9.9966	9.4039	9.79343	9.90235	9.48407	10.214	10.2192	10.1737	9.85794	9.82671	9.15872	10.0467	10.3621
ARRDC2	10.5619	11.2894	10.1584	9.95135	10.0002	10.9959	10.4713	10.2751	9.35902	9.40894	10.1051	9.80521	3.84543	9.64654	9.11694	11.6054	11.1269	12.6156	9.20275	9.88265	8.7567	4.74956	11.6491	10.8215	9.24077	9.745	9.96675	9.61973	10.9374	9.40611	9.60378	10.8149	10.2722	10.5665	10.5711	10.4101	10.0585	10.5863	10.632	10.6849	10.2268	11.6968	10.4264	10.5346	10.8313	11.5725	12.0099	11.1325	11.1997
ARRDC4	8.79534	11.5083	10.1413	9.25046	9.64629	8.58743	11.5151	9.0453	8.67445	9.26704	8.92832	8.98111	6.39988	8.83588	8.59065	8.95793	7.66043	11.9362	8.4504	8.68965	8.0665	9.69849	12.8027	13.112	7.99397	8.52208	9.56044	8.06477	9.42363	8.23941	6.3402	9.60328	11.7869	11.9358	8.47921	7.4391	8.60388	8.49583	10.3445	8.7469	9.44826	10.2847	7.89559	9.31249	8.20731	11.916	12.1347	10.1736	11.0468
ARSA	6.68648	7.0561	6.46563	6.86532	6.81525	4.15621	6.41113	6.98874	7.37649	6.49327	6.25926	7.14424	4.07069	4.44849	4.25798	8.1847	5.46487	8.30448	7.86482	6.97836	5.71135	5.83741	7.31971	7.31596	5.35848	6.59781	5.85212	6.17903	6.70331	7.4647	8.18068	7.51325	7.25252	6.6308	9.82413	10.374	9.28151	9.29374	10.5197	10.5779	7.75727	9.14762	10.2883	10.8691	9.80883	11.2029	10.8972	10.5315	11.4398
ARSD	5.81818	5.96565	5.68221	5.55867	6.9108	6.09613	5.94939	6.64899	6.54521	6.74426	5.91432	7.16342	6.10343	6.97216	5.91662	5.5012	5.79264	6.47923	5.56629	6.20232	4.64753	8.13446	6.37366	6.6738	5.28519	6.30975	5.63143	4.92421	5.8572	5.55021	5.53366	6.67693	7.20042	6.70147	7.94798	7.08275	7.58863	6.65241	7.48239	8.19499	6.26823	9.69669	7.2637	8.74957	6.73338	9.51202	9.46635	9.11868	8.99123
ARSE	5.97911	6.60707	6.10301	5.88134	6.30708	5.388	5.65728	6.57998	3.00124	6.61096	4.20548	4.82434	2.47773	5.43523	1.88048	7.81003	6.33012	4.17957	5.96135	5.13637	5.68836	5.63231	4.65194	6.31937	5.18634	4.07298	3.45618	4.02804	3.42845	5.08207	6.82951	5.13323	6.39179	6.84568	2.2407	1.66461	3.34582	2.03996	4.18887	2.86852	3.66723	4.06158	3.69047	3.04014	0	4.27088	5.32635	2.67917	4.7174
ARSF	5.78277	3.37067	5.78413	6.26515	3.02783	5.48376	4.00958	4.89144	6.33755	5.63361	4.44238	7.6069	3.64019	5.23245	2.83227	5.30003	3.1919	6.66849	6.81781	4.36218	7.45272	3.3013	6.75661	6.1433	4.49294	3.97105	6.33688	4.88858	6.93663	3.58094	5.90471	4.11658	4.23859	3.37869	3.36676	0	0	0	5.25541	0	0	1.62902	2.08689	0	0.956867	5.309	6.02499	1.48626	2.16694
ARSG	7.00254	6.66696	7.08811	7.38205	6.27729	6.09969	7.443	6.82511	7.86745	6.96868	6.47473	5.86612	6.56693	7.9335	7.75933	7.85906	9.01085	7.55389	7.886	7.2178	4.47875	3.45361	7.50027	6.95466	6.88089	6.64544	8.60593	5.35488	7.67857	7.21872	7.09293	8.22456	6.73561	7.16389	8.38988	7.62505	7.37509	9.10822	9.09106	8.10977	8.87035	7.84009	7.78661	8.41196	9.41636	7.53188	7.71188	7.40473	7.06228
ARSI	4.08854	6.60534	3.94001	5.74567	3.95593	5.08573	3.26327	6.30096	3.40169	5.31389	4.75527	5.94698	6.57062	6.86204	7.36482	4.47832	6.82313	8.42664	3.38385	4.17387	2.56933	7.96766	7.28524	4.81355	4.52611	4.54517	6.50032	5.25534	4.5725	5.3002	5.37916	6.68049	3.23225	5.15013	2.50025	2.41699	3.60929	3.63365	3.57133	3.65029	0	3.9682	3.10088	5.74535	2.51234	6.39897	6.3473	5.71002	4.89715
ART3	7.03199	6.85066	7.06381	6.09103	6.41208	6.1204	7.07226	7.1492	7.68414	6.58023	3.78917	6.93948	6.57771	7.1634	5.96322	3.02472	5.90889	9.9639	5.76973	7.55728	7.10454	4.23181	9.0619	8.01016	4.51074	6.74224	4.47393	6.03546	7.3391	5.49219	3.5641	5.02367	5.98654	7.51945	3.90434	4.2815	5.38343	3.63365	6.431	5.39131	0	4.92136	5.28159	4.95117	3.61978	7.48351	9.35823	7.12645	6.58678
ART5	3.34902	3.77756	3.24072	4.50426	4.25543	2.95809	3.38947	3.87354	3.43567	3.94043	4.80556	3.2954	6.46522	3.57377	5.86249	4.68348	4.79847	3.98906	4.23274	3.68406	4.26221	5.60834	3.38232	3.26101	3.58974	4.70906	5.5079	4.88414	3.32912	4.36951	4.95388	3.81853	3.90944	4.26931	0	0	0	0	0	0	4.11984	0	0	0	0	1.60115	2.09093	0	0.905099
ARTN	4.7869	4.87678	4.8937	6.10515	5.57084	4.72972	5.79977	4.60829	5.46228	5.51643	4.10867	3.81085	7.18903	3.6465	6.65378	3.08251	4.52176	3.65291	4.87574	5.24425	5.76821	7.238	5.9084	5.83375	5.51609	5.42026	5.51861	5.78733	4.32034	5.38071	5.52908	5.84188	4.96913	5.24082	0.949771	2.0893	3.60929	3.04651	2.21071	2.05366	6.1061	2.04947	3.10088	3.50111	4.23884	3.48146	3.10555	3.56191	4.13593
ARV1	9.34762	8.76006	8.86086	8.85032	9.08352	8.72888	8.94323	8.58578	8.9984	8.48404	8.67996	8.57443	5.19691	8.03269	8.81048	8.96586	9.08297	8.59371	9.05862	8.4511	8.91924	7.65644	8.1442	8.52263	8.57298	8.45326	8.45406	9.02353	8.4861	9.38417	8.86606	8.74693	8.58997	8.41868	9.60349	9.46422	9.92736	10.0767	9.76814	9.84253	9.09076	9.70937	9.34577	9.97351	9.1293	9.5826	9.10847	9.03445	8.65572
ARVCF	5.26559	4.97475	5.41571	4.48233	5.32879	6.03685	4.48555	5.43461	6.29517	4.71181	5.52773	7.15633	5.42396	4.52306	6.65224	5.0499	6.94763	5.94463	3.99761	7.82492	5.48348	7.33011	6.87152	7.08943	6.50775	5.92715	5.49937	5.80651	5.63609	6.22452	5.63803	6.68676	4.90945	7.17743	6.25657	4.11078	4.27307	4.57433	7.01037	4.97569	9.51671	6.31268	5.81305	5.25401	5.64203	8.90375	9.59761	7.09827	8.01854
ARX	6.82295	6.91092	5.3451	5.21894	4.66752	6.36373	5.68489	6.50639	7.21954	7.69601	4.87939	6.07921	7.30183	7.32631	5.0991	6.08842	6.7485	4.72882	6.1952	4.52946	6.73004	8.26953	7.25246	7.1994	7.26336	5.64932	5.58748	6.54531	7.0224	3.59584	6.22772	5.55384	6.73298	3.80928	5.0706	0	6.72671	1.62054	5.1852	0	8.10264	0	1.05851	1.61564	4.08734	6.00111	6.26814	3.56191	6.478
ASAP1	9.01417	9.14141	9.39089	8.90292	9.29173	9.83369	9.36403	9.32836	8.99316	9.64692	9.61135	9.32722	8.51137	9.0341	8.35288	7.66918	8.83141	6.89766	8.29895	8.67068	8.94096	8.33598	9.54378	9.15401	9.3741	9.20516	9.35446	8.711	9.12666	8.93601	8.65722	9.2968	9.03928	9.459	10.788	11.0322	11.2553	11.4819	11.1188	12.3417	12.2103	11.7815	10.6045	11.8838	10.584	11.3171	10.5875	11.7457	10.961
ASAP3	6.80706	7.21158	5.27299	5.44521	5.59109	3.68907	6.42433	6.85264	6.24646	6.8062	6.39573	6.56725	4.249	7.7205	4.92492	6.97131	6.05168	7.91782	7.17185	6.45252	5.55333	5.75362	7.93726	7.92412	5.53805	6.33385	6.72436	4.54049	7.61982	6.28091	5.82879	6.08235	7.623	8.01916	7.74368	5.32427	8.41876	6.66722	8.51817	7.7432	7.42526	7.44891	7.44496	6.91576	5.61458	9.35733	9.6097	7.78658	8.73172
ASB1	6.09141	6.18855	6.31001	6.1083	5.66151	5.84836	6.2087	5.749	5.8874	5.9968	5.3676	6.40015	6.09253	6.90597	5.17445	6.89141	4.74532	6.72687	6.56938	5.60346	6.52277	5.51435	6.36384	6.72848	6.37296	5.95684	6.23542	6.78397	6.20439	5.70184	6.36052	6.79495	6.00349	5.78816	10.6308	10.7715	10.4611	10.6267	10.7446	11.0598	10.7967	10.4643	10.6567	10.2673	11.1322	11.3801	11.82	10.7396	10.6166
ASB10	3.61296	3.08058	3.41753	3.36259	4.71123	3.5099	3.3419	2.86415	4.57245	2.9726	4.21059	4.03591	6.2989	4.64078	5.25142	4.36875	3.56995	5.91511	4.43529	4.59552	3.50218	5.54709	3.67323	3.37811	3.49521	4.21873	3.69985	3.67536	3.03696	5.16881	4.25909	4.67287	3.338	3.08698	0	0	0	0	0	0	0	0	0	0	0	1.60115	0	0	0
ASB12	5.34763	3.91777	4.86652	5.42723	5.85189	5.75724	4.90892	4.48287	5.30715	4.51085	6.91983	5.91706	7.13449	7.42487	6.25533	7.02489	5.21104	6.41935	5.65204	6.1912	5.66832	8.38948	4.96727	4.99546	4.93592	4.28494	6.23897	6.56042	5.02192	4.50226	5.13996	4.36272	5.20508	4.48114	2.2407	1.06014	2.6071	1.02676	2.21071	2.3791	0	1.03317	3.10088	2.62321	4.16508	2.60517	2.91082	2.67917	1.45699
ASB16	7.80716	7.22161	6.72176	7.27008	6.04671	8.23448	7.46713	7.35068	7.21799	5.81407	4.88065	8.27015	8.09621	7.97113	9.08085	8.44614	5.64432	7.06368	8.7075	8.21338	7.39678	10.4997	7.18852	7.80742	7.6946	8.07234	8.33966	7.66957	6.08793	7.59385	5.05382	7.7888	7.76375	7.23603	0.949771	1.06014	2.01994	1.62054	0	1.63276	1.74021	0	0	1.61564	1.52716	2.0182	0	0	2.16694
ASB2	9.02015	8.91351	9.55024	9.90831	9.69517	10.0525	8.47904	8.11846	10.2244	10.3315	10.5105	11.3094	7.77936	10.0845	10.3395	10.5089	10.6236	5.15423	9.78507	9.05253	7.83421	8.40975	5.07326	7.56609	9.56945	8.70534	9.46276	8.79882	9.37143	9.90757	9.24331	9.61254	8.50979	8.37211	11.9749	11.7934	12.2559	10.7307	11.7579	11.0202	4.74142	11.0747	12.4957	9.62504	12.1553	5.4831	4.50684	10.5138	11.0088
ASB3	8.12887	7.72739	7.4396	8.14177	7.13341	8.21365	7.91309	7.02908	8.03728	7.73119	8.4035	7.99821	3.60831	8.18678	8.89635	8.16913	7.99328	7.26258	6.75593	8.82784	8.52083	4.48383	8.06376	8.03524	8.4202	7.51894	8.18091	7.11208	7.46941	8.13172	7.38327	7.18288	8.0038	8.05219	4.90104	5.02099	5.41821	5.37366	5.94922	6.02419	4.91936	4.52211	4.86553	4.799	5.86806	6.15316	6.64233	5.71002	5.48006
ASB4	4.42679	4.57184	4.13061	3.71574	4.09291	3.8458	4.54064	4.67085	4.41549	4.02933	3.951	4.35972	6.57354	5.72976	5.42311	5.50416	3.66724	4.58091	4.3476	4.17608	3.28342	4.98513	4.36766	3.89462	3.6887	4.45981	3.14897	4.09154	4.03102	4.65519	4.60172	4.09954	4.34269	4.17894	3.81167	0	2.01994	0	6.03156	2.86852	0	1.62902	0	0	3.38002	7.46702	6.95189	3.03677	4.51203
ASB6	8.31734	8.54254	8.07619	8.41864	8.58591	8.30517	8.04878	8.39509	8.58231	8.57303	9.71939	9.77768	7.30569	9.31636	8.94533	9.69539	9.18499	9.27796	9.22052	9.43586	8.7355	8.19524	8.5525	8.19421	8.56557	8.96427	8.5051	8.75389	8.25113	8.67394	9.06497	8.99288	8.76149	8.46271	9.97063	9.90565	9.92585	9.40831	9.97346	10.1952	10.6975	10.3807	9.75845	10.0187	10.0327	9.94007	9.88641	10.2428	10.1324
ASB8	9.3427	8.81863	8.90653	9.4386	9.82753	9.52966	9.37318	9.0257	9.70641	9.05507	9.07885	8.80364	7.36535	8.83679	9.2361	8.44072	8.43928	8.75131	9.67329	9.08592	8.82574	7.92652	8.97875	9.06944	9.25176	9.14936	9.18541	9.43763	9.10573	9.25031	9.52874	9.0027	9.29543	9.30584	9.83153	9.5271	10.7373	10.5052	10.8827	10.3964	10.1516	10.2204	9.70517	10.4423	10.1461	10.3618	10.7871	10.2861	10.0983
ASB9	5.93837	5.70232	5.63923	5.73672	6.1863	5.67877	5.75341	5.56113	5.8022	5.86942	6.62422	6.21688	7.01554	8.11776	7.75898	1.27412	7.75579	6.52551	6.82227	6.47812	6.23366	6.74201	6.17768	5.63969	6.47015	7.15513	6.49339	6.38398	5.16869	6.01584	4.90012	5.61093	5.1289	4.98712	0.949771	3.42844	3.48356	3.50773	3.77628	4.23718	2.77654	3.6452	2.41443	1.61564	1.93481	5.02347	4.01921	4.02802	4.27248
ASCC1	9.91835	9.20358	9.97974	9.70396	10.0855	9.68817	10.239	9.28514	10.3078	10.3555	9.93769	10.9534	7.44094	10.8813	11.5953	9.80511	10.5149	9.80035	10.3312	9.2426	9.87587	7.92801	10.0511	9.86076	10.4123	9.95625	9.5756	9.79487	9.96755	10.0986	9.71697	9.86565	9.49097	9.73762	10.6775	10.1731	10.3574	10.9009	10.3675	10.6343	9.76977	10.5012	10.0125	10.5123	9.81789	10.4928	10.9895	9.90473	9.90437
ASCC2	7.96163	7.70287	8.18625	8.04529	8.48997	7.78938	7.26963	8.28153	9.15057	9.34702	10.2656	9.07196	6.77291	8.37796	5.62712	8.77778	9.23811	8.93422	9.44395	8.67106	8.64884	7.41172	8.51613	8.23692	8.54851	9.36715	8.63615	9.12336	8.46367	9.42899	9.38584	9.42838	8.40971	8.32083	11.1048	11.4078	11.8602	11.1906	11.288	11.5489	10.8305	11.3756	11.1781	11.561	10.8797	10.6635	10.7985	11.0435	10.6939
ASCC3	8.06809	7.66315	7.93606	8.69411	8.53042	8.21415	8.28363	8.16044	8.04831	9.27867	8.12617	8.2838	8.13767	9.22868	8.89719	7.5993	7.46865	7.47599	7.22514	7.12678	7.81541	5.82682	8.69002	8.38351	8.56862	8.47024	8.12452	9.22082	7.99035	7.66974	7.14559	7.74804	8.11523	8.71876	11.849	10.4731	11.8286	12.0583	11.7438	12.224	11.8586	10.8137	11.3272	10.9451	11.1103	10.8468	11.0003	11.0594	10.9584
ASCL1	5.81596	5.04876	5.64758	5.03696	5.09102	4.95349	6.5742	3.89398	5.56336	4.18188	4.44838	6.32067	7.12624	5.60335	4.64216	6.41302	3.19117	5.74941	3.45542	6.85035	3.22263	5.17827	6.68251	6.44375	4.31949	4.34489	3.59541	3.94389	5.84491	4.08163	4.73774	5.53786	5.83995	6.02339	1.92398	2.41699	4.41759	3.50773	6.03156	8.26564	3.37342	1.03317	4.19569	5.33002	0.956867	6.5158	8.44158	6.15509	5.7377
ASF1A	9.85796	8.69552	8.97337	9.27307	9.0491	10.051	9.59106	9.10403	9.50672	10.1624	8.91601	9.63413	7.78818	8.673	9.14943	8.67358	8.24321	8.16498	7.22828	7.91374	9.67049	5.44244	9.65713	9.94565	9.46542	9.0097	10.2095	9.95081	10.256	8.75453	8.87855	8.74473	8.75675	10.4348	9.21078	8.40753	10.3484	9.94477	10.5488	10.7497	9.92374	8.2797	8.88597	9.08461	9.01848	9.87594	10.4939	8.92373	8.90718
ASF1B	9.73139	9.05035	9.70379	9.76181	9.75268	10.3945	10.0046	9.39558	10.4101	10.221	10.9149	10.1689	9.06849	10.3014	10.7609	10.2177	10.7329	8.05674	10.5324	10.0343	9.78282	11.776	7.09609	9.2165	9.91001	10.0008	9.64458	9.40722	8.69699	9.86035	9.31037	8.9517	9.84684	9.4405	11.8825	10.9789	10.2968	11.274	11.2433	11.8913	7.6008	10.7781	11.2336	11.3392	11.0032	7.70358	5.79018	10.8072	10.0856
ASGR1	6.24958	6.22376	6.27378	6.45718	6.86876	6.87605	6.85054	6.2509	3.54998	6.54484	6.54523	6.71361	2.30431	7.01753	7.29822	7.06604	6.90624	5.63682	6.5808	7.94585	4.69498	3.09268	5.34142	5.99431	6.6761	7.68333	6.93416	3.69053	6.94865	4.07967	6.93622	6.69491	6.60356	7.01631	5.11004	4.7572	3.48356	2.36451	3.67744	5.82472	5.3911	5.81929	4.43113	5.65957	3.24334	5.34554	4.20069	6.49474	6.34493
ASGR2	6.44704	6.28469	4.65922	6.08159	6.7782	7.08666	7.1473	7.66184	4.71421	4.47078	4.33544	5.49555	4.43323	7.31878	4.04637	8.09684	6.07566	6.73686	4.75007	7.16366	7.05616	9.50762	6.70944	7.13095	4.82079	8.7567	7.35747	4.9094	7.79895	6.04602	7.2279	8.03473	7.91876	7.59023	6.37465	4.19866	4.27307	3.50773	3.67744	6.21989	2.77654	5.42158	3.5641	6.67468	3.50487	6.21371	5.64107	6.46563	6.44947
ASH1L	10.3711	9.96622	9.69665	10.0288	9.98489	9.84501	10.0967	9.97374	9.31427	9.52811	9.20755	8.30801	11.9168	8.68885	9.55722	10.4113	9.58702	9.55173	9.62307	9.6532	9.53361	8.57571	9.71414	9.71996	9.3041	9.73487	9.54767	9.6647	9.88506	9.40809	9.78225	9.61283	9.96989	9.87365	11.1151	11.0843	11.5564	11.8664	11.7168	12.2135	13.5989	11.3312	10.8038	11.5431	10.7642	11.7774	12.2071	11.2244	11.0521
ASH2L	11.0984	10.6184	11.3191	11.7378	10.8527	10.8502	10.5443	11.2614	11.088	10.1275	10.7974	11.7378	6.77302	11.1249	12.261	11.5432	11.3169	11.1951	10.4944	11.3207	10.5	6.87392	10.4382	10.4071	11.2063	11.3775	10.8336	10.6778	10.3182	11.258	10.5928	10.5268	11.4407	10.853	11.2685	10.9882	11.2691	11.5373	11.5734	12.0129	10.791	11.2449	10.8289	11.2331	11.3912	10.8868	11.017	10.9799	10.2995
ASIP	5.9018	4.19259	3.8351	5.6831	3.97088	6.55188	2.86426	7.03791	2.67366	2.7147	6.06582	5.22662	6.3496	5.9273	5.49926	4.8997	6.78753	5.45518	4.22604	3.32226	3.31901	6.03732	5.17219	5.19365	2.44203	3.71851	3.04272	5.11168	5.1628	2.64616	5.94831	2.54343	2.25804	3.75409	0.949771	1.06014	1.6027	2.36451	2.68786	0	1.11797	3.22838	1.05851	2.03447	2.25228	3.19147	3.10555	2.86902	3.62583
ASL	8.39765	9.4955	10.095	9.43344	10.1697	8.57665	8.83079	8.50206	10.0919	9.2726	9.7806	9.43031	7.75059	10.1492	9.51179	9.31298	10.1807	9.19105	10.1862	9.73563	7.01047	9.94528	9.11113	8.86728	10.0616	8.54351	9.247	9.3138	9.08543	9.57247	9.80273	9.58905	9.62655	8.67551	9.38169	8.37489	8.75097	7.26214	8.76679	8.4152	7.45444	9.21523	9.20464	9.33342	9.29408	8.5749	8.42343	9.48249	9.35262
ASMT	4.84487	2.91186	5.98948	10.5876	6.59202	8.65617	7.95754	3.54006	12.9489	7.21458	10.0013	5.64428	5.03314	11.4789	4.10674	5.16394	10.4692	3.43694	4.73267	4.41698	8.53981	5.1438	6.00684	6.8998	6.77334	5.67882	8.8413	5.20104	4.01892	7.42364	6.5486	7.71914	3.01502	8.15669	3.36676	8.18892	6.88428	3.36975	10.8168	4.52739	0	10.8453	12.0499	7.2743	5.23659	3.48146	3.27709	4.37975	9.09387
ASMTL	9.22684	9.49678	11.6026	10.807	10.6985	9.93117	9.25525	9.69396	10.2709	10.4033	9.76535	10.6993	6.71117	9.51866	8.22172	10.2269	9.59011	10.5111	10.0954	9.84758	9.63931	9.68763	9.90904	9.81581	9.91376	9.40314	9.90716	10.6586	9.4886	10.6238	9.967	11.2929	10.0971	9.45735	9.96392	11.6001	11.1186	10.7569	9.95644	11.0935	8.94077	11.2762	10.9996	9.74095	10.4409	10.3234	10.7002	10.8409	10.6357
ASNS	7.2407	7.10341	8.54912	7.20167	6.4704	6.03555	7.42782	7.60051	7.22321	6.58244	7.04007	7.11068	4.69666	7.14191	6.97871	7.08694	6.97736	6.88477	7.27127	7.41802	6.87361	6.79606	6.40786	6.28884	7.70127	6.65086	6.97619	7.19083	6.8127	6.86895	6.79175	7.94181	6.67742	7.1709	11.5829	10.68	11.1616	10.9778	11.6443	11.8256	12.5696	9.93435	10.329	11.6042	11.5715	9.3551	9.54401	10.4742	10.3418
ASNSD1	11.6158	11.9504	11.9928	11.9942	11.9509	11.8222	12.4059	11.8758	12.3862	12.1358	11.7094	11.7029	11.8383	12.3137	11.7587	9.99384	11.1585	11.3564	11.4149	11.3834	10.9558	7.68099	11.1978	11.5373	11.7981	11.8109	11.948	12.0506	11.9349	11.878	11.6856	11.879	11.6296	12.0875	10.7291	10.508	11.2451	11.111	11.1294	11.4461	11.5545	10.949	10.6548	10.8312	10.5464	10.1637	10.6774	10.647	10.1863
ASPDH	6.3842	4.56354	5.21539	6.44221	4.59734	4.40293	4.90696	4.46578	5.93213	6.83129	8.35718	7.57703	6.3863	7.76336	8.85519	7.73816	5.48647	7.52868	8.38119	6.36093	6.74955	10.3531	7.26687	5.84637	5.04365	4.68196	6.18303	5.15727	5.63844	6.8279	6.40907	7.08896	4.5811	4.68574	3.6063	0	1.01332	0	4.56569	0	0	2.37464	0	0	3.09233	6.53175	7.82682	3.66796	5.30004
ASPG	4.32336	4.94885	4.28931	4.06181	5.37189	4.25198	4.71413	4.36413	4.36886	4.97573	5.23039	5.78213	9.5755	7.47447	4.85318	5.81604	6.34773	5.37431	4.74937	6.1748	5.29641	6.32834	5.08002	4.85719	5.91622	6.14818	4.87141	5.02989	4.61252	5.49433	6.56863	4.18036	4.95213	3.10265	0	0	0	1.02676	0	0	0	0	0	0	0	0	0	0	0
ASPH	6.8984	6.83356	6.51814	6.35099	6.96291	6.80795	6.50631	6.85195	6.55903	5.92786	6.0395	6.7597	6.48605	6.66574	6.18887	6.40613	5.09318	6.1816	6.5749	6.33908	7.32167	5.91252	6.82048	7.0584	7.21112	7.25473	6.42653	6.84797	6.68192	7.14255	5.38494	6.99321	7.11221	7.33026	10.6146	8.43493	10.0321	10.0057	10.1183	11.2316	10.5833	11.4866	9.88279	9.92378	8.74549	11.6449	11.8003	11.1056	11.3563
ASPHD1	6.31015	9.08589	7.98736	7.77287	7.10134	6.14854	7.86794	7.37387	6.20007	6.51946	7.12127	7.94258	6.17303	3.33112	4.97969	4.36565	5.23641	11.1695	4.2855	9.50246	6.65612	6.35167	9.79746	8.55595	5.06099	6.70157	7.17216	6.19001	8.21562	4.8605	5.43719	7.18282	8.08748	8.49425	6.95381	3.69337	5.19572	3.85667	8.7054	3.06242	5.46941	6.57268	5.84057	4.56738	7.43646	11.0368	11.452	7.47946	8.41508
ASPHD2	10.0559	9.53541	10.3472	10.1231	10.6361	9.84754	9.05932	10.0732	10.2897	10.4475	10.9399	10.9931	8.53301	10.6316	10.5131	9.68021	9.2983	8.04854	9.20178	10.704	9.21414	8.25018	7.70387	8.83941	9.9477	10.9264	10.2731	10.5124	9.27999	11.0224	10.5769	10.6991	9.17474	9.42265	9.65608	10.9356	8.86567	9.0946	9.01719	9.55282	7.41541	9.34858	10.1713	8.83358	9.53823	7.1636	6.8054	9.82387	9.83162
ASPM	10.6677	8.55013	9.35684	9.24867	9.6228	10.7348	8.96261	9.30615	9.54727	9.76241	8.58532	8.68438	8.00807	8.61266	9.84137	8.68001	8.39705	5.90324	8.88492	8.1167	10.1223	5.94491	5.73863	8.64378	9.47174	9.25224	9.48164	10.2104	7.61597	9.19964	9.83775	8.18038	8.96481	8.2376	12.2312	11.3101	12.075	13.2251	12.6354	13.5021	11.6506	11.4514	11.4678	12.1679	12.3332	7.30946	4.01921	11.3088	10.3005
ASPN	5.12728	6.42883	4.47323	4.73243	5.26453	7.30927	4.79277	5.08128	4.6991	5.53551	5.34952	3.02105	4.02162	4.83673	4.51664	4.79609	3.97641	3.1905	3.71274	3.40879	4.93373	5.10306	5.62783	5.31459	4.35522	3.19812	6.55773	4.8422	5.77025	5.67967	5.95634	5.44121	4.79381	5.21319	5.0706	3.69337	8.4443	7.12947	6.01141	7.37446	9.56432	6.67965	6.55641	4.56738	2.51234	6.21371	4.97402	4.76147	5.05697
ASPSCR1	8.13485	7.89781	7.97077	7.54608	8.20972	7.48566	7.26534	7.51622	8.2474	8.23296	8.61895	8.48416	3.3846	6.52941	4.39599	9.63463	8.48689	9.11787	8.91235	9.13053	7.37157	4.59289	8.64931	7.97932	7.92701	8.30241	7.91474	8.24338	7.82638	7.99733	8.84338	8.93888	8.58269	7.68003	9.09267	9.35609	9.47975	8.57646	9.76212	9.68758	10.9726	9.30628	9.89596	9.31483	9.67406	9.90836	10.1616	9.31509	9.43859
ASRGL1	10.0689	10.791	9.15651	9.83928	9.33387	9.40632	10.0696	9.60817	9.87262	9.49738	9.56115	9.84009	5.78882	9.36517	9.44528	10.3408	8.87155	11.9097	9.89723	10.6781	9.85632	8.81963	11.1102	10.4284	9.23078	9.32688	9.35942	9.91959	10.3903	9.27661	9.93421	8.97839	9.60398	10.1687	9.33251	7.70225	7.98061	7.6601	9.58938	9.45256	8.59707	8.89518	8.91538	8.12243	9.32405	11.1872	11.3264	9.44569	9.17452
ASS1	9.85141	10.0373	9.19728	9.62813	8.91361	9.21479	8.62038	9.82804	8.2183	9.28318	9.71707	9.25713	8.3271	7.61842	8.08349	12.1663	10.4906	9.62851	11.2394	11.1269	9.08691	9.32203	10.4687	10.3509	9.26799	8.65835	8.93284	8.52684	9.43515	9.50423	9.83645	10.849	9.84891	10.0044	8.41372	5.78808	5.75395	5.29959	8.06466	5.52897	9.93585	6.75147	6.9211	7.91595	4.61631	9.37953	8.93994	6.72102	8.85919
ASTE1	8.53461	8.84388	8.77214	8.84439	8.83308	8.47529	8.8249	8.71112	9.76662	8.97964	9.48168	8.75313	8.52102	10.7203	8.74294	10.3004	8.76956	9.28693	9.07817	8.48949	8.34489	7.7339	8.50107	8.63258	8.7547	8.92425	8.97844	8.54538	8.59666	9.2258	8.95441	8.87559	9.19917	8.23406	8.63944	8.56876	8.84983	8.37931	9.34361	9.33075	7.75727	8.67276	8.409	8.82375	8.4976	8.36399	8.49905	8.22047	8.1261
ASTN1	8.0186	8.11491	7.16911	7.11796	6.61258	5.31375	8.45977	8.08175	8.24322	9.18744	6.90849	7.94853	3.81804	7.61003	5.04843	5.51471	6.38233	8.42767	5.61152	10.1179	5.85694	3.74616	9.7161	8.69716	5.36662	5.83987	6.92561	6.00406	9.74397	4.21735	3.68434	6.8648	8.25848	9.06831	8.44105	1.66461	4.72595	3.50773	8.76679	4.06677	3.20052	6.91053	5.50442	1.61564	6.10347	10.0997	10.9273	7.59823	8.98627
ASTN2	5.7318	6.39158	7.18237	6.39779	6.56072	4.01724	6.88933	6.33139	7.32721	6.86439	6.42353	7.3111	7.24195	5.76595	5.01232	6.26737	5.51555	7.4136	6.10527	7.55429	6.04805	4.49218	7.06644	6.37635	6.16162	7.20609	5.57715	7.05369	6.96972	5.27527	6.02862	6.04766	6.52226	6.9639	8.15546	7.83158	7.8593	7.86016	8.35585	5.97685	9.84697	7.19442	7.28389	6.99961	7.17978	9.91749	11.0814	6.96938	8.79545
ASXL1	10.3461	10.1173	10.4742	10.129	10.2651	10.5347	9.61434	10.3665	9.59701	9.67883	10.5216	10.3154	5.94848	9.10128	9.83005	11.7232	11.2428	9.46687	10.7679	9.87597	10.5594	8.33255	9.56206	9.55031	10.1633	9.71956	10.8304	10.3788	10.1222	10.8083	11.1281	10.656	9.88543	9.4383	12.5932	12.446	12.3661	13.0278	12.9299	13.2954	13.1245	12.2201	13.3283	12.5011	12.6954	11.2945	11.483	11.8961	11.9897
ASXL2	8.13443	7.96467	7.93641	8.16626	8.29744	8.29666	8.03411	7.78348	8.33061	8.04577	7.69477	7.36988	5.9047	6.92868	8.20239	7.38084	8.40229	6.7598	8.29272	7.01025	8.08265	7.02868	7.5784	8.05234	8.13883	8.27788	8.2825	8.08563	7.57442	8.29928	8.17295	8.25521	8.03698	8.10877	11.3836	10.8868	11.5888	11.5907	11.6262	12.5769	11.5762	11.3312	10.982	10.8361	11.5866	11.111	10.8765	11.4581	11.2522
ATAD2	8.85399	8.265	9.14424	9.46734	9.06893	10.7173	9.13044	9.23964	10.8261	10.0188	8.93164	7.45834	6.51398	8.53169	10.1195	8.44025	7.93399	5.65125	7.84324	7.02475	9.81808	5.21067	6.71286	9.29727	11.0047	9.57638	9.21453	9.98516	8.35027	9.50599	9.96847	8.87814	8.71181	8.87524	12.2273	11.8711	12.4255	13.2331	12.6496	13.0893	11.3164	11.6863	11.2101	11.8719	12.2689	8.93406	8.41427	12.099	10.6522
ATAD2B	7.19957	6.79075	6.86974	7.336	7.37214	7.60325	7.47724	7.0176	7.7172	7.05957	6.91009	6.35083	7.18315	6.92516	8.00939	7.39845	7.40277	7.06783	7.12635	5.73102	6.92528	7.27824	6.85412	5.67452	7.3463	7.16947	5.72342	7.07074	5.28672	7.18387	7.92517	7.66051	6.87979	6.62821	9.76203	10.1758	10.489	10.6511	10.439	10.9727	10.6203	10.5147	10.1658	10.302	10.1219	9.26973	9.55239	10.2599	9.61432
ATAD3A	8.30015	7.63541	7.67871	8.11865	8.70015	8.47063	8.19376	8.77464	7.95185	7.91122	9.37884	8.66625	6.58746	6.42429	7.58698	8.44846	9.111	7.19854	9.50685	8.53852	8.86407	9.09039	7.30617	7.39492	9.44082	8.79631	8.73005	7.98065	6.96836	8.95439	8.57931	8.64291	8.2528	6.99172	10.5134	10.1892	10.3619	9.70582	10.0532	10.1559	10.6363	9.88091	10.0644	10.841	10.8703	8.98127	9.22833	10.2757	10.0845
ATAD3C	3.81986	4.2675	3.72594	3.62666	5.28021	5.69757	4.83268	4.81239	3.90022	4.27739	3.25241	2.49999	8.53177	3.52219	7.71531	3.40144	7.21829	4.87703	6.04553	4.93346	5.72258	4.67758	5.8187	3.75912	5.12754	4.12445	6.96073	5.76405	3.92309	3.45415	5.49607	4.11972	4.10582	3.78672	5.92173	5.67005	6.67012	5.57547	7.74895	5.42698	2.77654	6.58846	5.28159	6.58445	6.43695	8.61661	8.65498	5.87411	6.87117
ATAD5	8.67241	8.10953	8.6216	8.38696	8.41489	9.24527	8.15708	7.90552	8.51176	8.06443	9.31122	8.19754	9.68328	8.2061	8.42014	9.84105	9.39128	6.90666	8.25294	7.9392	8.97188	9.04158	5.58671	7.69754	8.54965	8.31413	8.37839	8.53751	7.36214	8.8368	9.04695	8.46558	8.35698	6.995	10.6069	10.0485	10.7544	11.2123	10.6727	11.6156	10.5822	9.79174	9.92678	9.98971	10.2777	7.0464	7.19598	9.87597	9.04465
ATCAY	8.74414	7.50393	6.3069	7.75833	7.56918	6.43023	7.64694	7.95993	8.58593	7.83093	5.78946	6.10059	6.56576	6.1127	7.98141	7.92733	4.5	9.46418	5.61238	10.5801	5.97955	8.14044	8.0976	7.0775	5.50755	6.85671	6.71176	4.65859	9.45441	5.29229	3.25788	5.37747	5.12485	8.55498	7.84653	2.0893	3.19352	1.02676	7.20922	3.65029	2.50631	5.70817	5.15578	0	2.92365	6.91883	10.2127	6.72102	7.09947
ATE1	6.07678	6.10923	7.41692	5.97825	6.25631	6.78745	6.87739	5.79507	7.21436	6.63622	4.78662	6.1802	8.07971	5.41893	6.92178	6.23636	6.34968	6.78514	5.2216	5.27628	7.07432	6.29735	6.79823	5.21387	6.56173	5.59826	6.78643	6.45637	6.43082	5.40085	7.12518	6.91828	6.65602	6.20301	10.0399	9.78129	10.4798	10.5558	10.533	11.018	10.2198	10.1819	9.7033	9.94206	10.9603	10.3473	11.0654	10.6422	10.1029
ATF1	9.23337	8.13628	8.94985	9.52024	9.78647	9.70869	9.27393	8.72024	9.67394	9.32859	7.76596	8.12509	6.7848	7.50147	8.2072	5.71113	7.9447	6.3235	8.29546	7.17104	8.49414	4.5986	7.85263	8.72747	9.48424	8.8078	9.05739	10.2225	8.66156	8.93846	8.69557	8.15014	8.60971	9.78154	9.4273	9.06893	10.2685	9.71831	10.4549	10.4187	9.98	9.51052	9.22567	9.85951	10.0066	8.63886	8.58321	10.1302	9.16358
ATF2	7.30457	7.40824	6.71155	7.44429	6.61612	7.83206	7.17659	7.4416	7.05773	8.52274	6.4151	7.24146	7.9095	7.48701	6.86639	5.86787	7.06733	6.67145	7.22254	7.15282	7.98021	9.28999	6.35418	7.62256	7.83351	7.02859	6.78484	8.34294	7.21255	7.30385	7.91808	6.90296	7.59058	7.06105	10.8693	10.509	11.2268	11.4367	11.3689	11.683	11.4867	10.9359	10.3732	10.8912	11.106	10.6788	11.0951	11.1948	10.5367
ATF4	13.4051	13.389	13.2551	13.8215	13.0541	13.0367	12.8757	13.6838	12.545	13.409	14.2792	14.4233	9.76484	14.4117	14.294	14.8632	14.6311	14.1789	13.9867	14.2342	13.2192	11.0764	13.5537	13.35	13.3301	12.9862	13.6615	13.089	13.1493	14.1958	14.1065	13.3709	13.0617	13.2852	13.3462	12.5916	13.0473	12.9494	13.5382	13.2921	13.8319	12.8655	13.2495	13.3477	13.1676	12.0414	12.1739	12.4714	12.3192
ATF5	8.58284	7.41412	8.16643	8.11565	7.73975	6.87521	6.68864	9.24098	8.82672	8.376	7.16527	7.63129	7.24257	7.16926	8.22913	6.92814	9.64544	7.45829	7.3292	9.10666	9.55427	9.00897	6.22107	7.59553	8.45401	9.66372	8.31718	7.41537	6.85414	7.87744	9.04917	7.89298	6.55083	6.71166	13.0524	14.0649	13.9004	13.848	14.1064	12.0242	11.3614	13.9337	13.1475	14.6137	13.6178	11.1941	10.5399	13.152	13.5472
ATF6	8.78949	8.29762	8.4605	8.53687	9.31808	8.6816	7.96913	8.75453	8.74884	9.05243	7.53278	8.63874	7.00195	8.332	8.29322	8.27714	8.31856	8.89411	7.77429	8.20536	8.70255	7.39081	9.02339	8.79799	8.46158	8.84927	8.72782	8.35259	8.56763	8.63372	8.54241	8.36672	8.3286	8.67126	11.1392	10.8234	11.3524	11.3326	11.354	11.7523	12.6137	11.6826	10.5048	11.8806	10.8594	11.4267	11.7733	11.3026	11.1022
ATF6B	5.59774	5.97594	5.00545	6.14327	6.4632	6.42071	5.94662	6.23628	4.71659	5.27317	4.81262	5.50728	5.93381	6.39395	6.0119	7.1723	5.57753	7.04893	6.40166	6.36533	5.38291	8.01177	5.4321	5.67241	5.63907	6.55075	6.27832	6.89802	6.03865	5.4614	6.74737	7.28691	5.79815	5.71939	11.4771	12.4133	12.0627	11.9318	12.2072	12.3408	11.1876	11.9952	12.0998	11.9519	12.4979	11.1701	11.4857	11.4353	11.6463
ATF7IP	10.5116	10.7629	10.1721	10.6175	10.013	11.2849	10.6731	10.35	9.7524	9.71645	9.70052	8.35505	10.3075	8.96411	10.3744	11.0824	10.9662	8.62487	10.464	9.96273	10.7595	10.3524	9.45239	10.1365	10.2544	9.94539	10.5091	10.287	10.4992	10.3424	11.2212	10.1975	10.3487	10.3961	11.8362	11.4627	13.01	12.8568	12.7063	12.8665	13.238	13.1537	12.3683	11.8901	11.6798	11.4723	11.7045	12.1696	11.638
ATF7IP2	9.57804	9.13205	9.3234	9.7721	9.5807	9.46115	10.37	8.43478	9.24827	9.55188	9.63464	9.42911	8.3672	9.95031	10.0946	9.78244	9.89337	8.28839	10.1384	8.82902	10.4687	8.33182	8.32455	8.88808	10.4221	9.51516	10.0456	10.1383	8.86119	9.94318	9.96033	10.164	9.31045	8.78175	9.37766	10.5037	10.7789	11.4437	10.1159	10.3975	7.91949	10.0768	10.0409	9.64935	9.59551	7.30946	7.03793	10.4558	9.37175
ATG10	5.75075	6.58313	6.67369	6.83651	7.12488	6.12638	5.61632	6.43991	6.9044	6.21883	7.1303	6.2814	4.47536	6.75374	5.69469	6.39185	4.88175	5.90685	6.49655	5.18133	6.93534	6.41987	6.22488	6.52674	7.14834	5.40019	6.34956	6.82753	5.87581	6.55756	6.57477	6.59108	6.46513	5.77944	8.22898	7.99391	7.36621	8.22278	8.16384	7.9037	8.37094	7.47461	7.04456	7.83348	7.70723	8.56718	8.28452	8.12128	8.0088
ATG12	8.89391	9.24104	9.53078	9.21983	9.66201	9.57995	9.51007	9.08554	9.66114	9.52153	9.11506	8.87535	7.16926	9.80707	9.49497	9.7496	9.09172	8.29001	9.10756	8.65135	9.50717	8.9086	8.79598	9.28288	9.73771	8.41536	9.50583	9.19412	9.17847	9.35508	9.02667	9.53334	9.0538	9.24707	10.8636	10.6423	11.0209	11.6004	11.3175	11.775	10.8842	10.6858	10.6779	10.4434	11.1891	11.1255	11.6008	11.0967	10.3409
ATG13	8.34965	8.8996	8.91046	9.08067	9.16782	8.62121	8.65759	8.40337	9.06814	9.63515	9.78337	10.1464	5.00082	10.0856	9.68441	10.032	9.02525	10.8599	10.4237	9.61195	9.64381	9.77749	9.85907	8.54252	9.50629	9.53328	9.55631	9.47995	9.35591	9.78076	9.99858	9.28503	9.39305	9.1929	11.197	10.942	11.6311	11.2298	11.8362	11.7628	11.7138	11.3111	10.7052	11.6788	10.8148	11.5769	12.6974	11.2374	11.0942
ATG14	9.33724	9.9194	9.29804	9.59123	9.11	8.8728	9.63362	9.84914	9.16971	9.16271	8.76315	9.3921	5.5794	9.78903	10.1383	10.2505	10.0037	10.7247	10.2602	9.69542	9.65076	8.16997	9.0047	9.81932	9.51321	9.77999	9.60534	8.99533	9.47544	8.60559	9.29146	9.87928	9.54603	9.79894	8.98539	9.12608	9.42736	9.38163	9.86114	10.1209	10.9037	9.37611	9.12574	9.40765	9.71664	10.2385	10.73	9.44569	9.14591
ATG16L1	7.39912	7.4901	8.09719	7.94888	8.46696	7.95972	7.57558	8.25351	7.52448	6.80011	8.22854	6.80376	8.48386	7.55763	7.11722	8.60278	8.1382	7.19579	8.1324	7.60688	8.13474	5.48274	7.35057	7.1481	7.43902	7.87425	7.97247	7.63119	7.5355	7.54198	8.3508	8.43838	7.91371	6.93287	10.0975	9.90075	9.97048	9.9402	10.2128	10.8647	10.4253	10.1017	10.3495	10.583	10.281	9.96964	10.0223	10.0674	9.6741
ATG16L2	8.74103	8.82369	8.30169	7.93706	7.20725	8.98928	8.47842	8.64023	7.93106	7.70652	7.02467	7.10172	6.44964	4.79901	7.54081	9.68828	8.68367	8.17468	8.10151	7.59002	7.75997	4.96305	8.05109	9.19382	8.46949	8.86452	8.93965	8.39476	9.68183	9.03212	8.16334	8.43129	8.49607	7.94026	11.1692	11.072	9.64854	10.0043	10.6718	11.3862	9.24342	11.4514	10.6779	10.6632	10.1195	10.7037	10.1954	10.8807	11.1334
ATG2A	9.06418	8.89023	9.75429	9.14998	9.69333	9.52371	9.14551	9.58493	9.08653	9.19239	9.3459	9.64313	5.3215	8.8454	8.82757	10.8703	9.8446	10.2273	10.2746	9.891	9.3435	12.5371	9.08053	9.42518	8.88792	9.42402	9.57352	9.75127	9.12727	9.48229	9.90852	9.61159	9.19447	8.06852	10.0815	9.91703	10.345	9.63981	10.0458	10.6476	10.4216	10.3241	9.8976	10.0956	10.0118	10.535	10.7647	10.5183	10.6717
ATG3	8.93753	9.37232	9.24765	9.0741	9.71313	10.3732	9.68838	9.0981	10.1213	9.80041	8.83502	8.24401	9.84992	9.33869	8.59215	7.72773	8.97564	8.77047	8.88318	8.53075	9.25552	8.44966	9.55437	9.52167	9.93901	9.99659	9.61289	9.82462	9.40275	9.45857	6.87115	9.07907	9.85584	9.96903	11.2231	10.5165	11.8201	11.1144	11.7996	12.0235	10.4533	11.5589	10.7248	11.6147	11.3324	11.8713	12.0702	11.7007	11.2798
ATG4A	9.15789	8.92188	9.67988	8.66556	9.77798	8.89236	9.61924	9.6717	9.48613	9.58509	10.3989	9.91219	6.45288	11.5236	10.2283	9.24389	9.35044	9.69396	10.1167	9.44012	8.8209	11.0159	8.99651	8.78203	9.57921	9.29878	9.48296	9.95837	9.60096	9.48352	9.37755	8.9853	9.3696	9.17977	8.89794	9.13725	10.3428	10.405	9.52511	9.65974	8.56176	9.50429	8.35277	9.90371	8.84628	8.64254	8.81322	9.35533	8.9713
ATG4B	9.77106	9.87114	9.80296	9.41103	9.32382	9.76186	9.35593	9.36302	9.57069	9.62749	9.69208	9.86653	7.51116	8.9196	9.13815	10.9274	9.57066	10.0406	10.1665	9.917	9.98353	8.37906	9.43109	9.50196	9.43508	10.1264	9.89327	9.83833	9.33257	9.48352	10.6798	10.0278	9.72679	9.21123	11.0526	11.2394	11.1455	10.7621	11.2292	11.4532	11.2754	10.8263	11.1168	10.9713	11.1663	10.7899	11.0485	10.9415	10.8113
ATG4C	9.41285	10.2473	10.7403	10.1236	9.38856	9.14459	10.4246	8.81634	9.9931	10.2036	9.60015	8.43901	9.18431	9.63362	9.15105	5.35664	8.40654	10.6963	8.06267	8.93914	9.50387	6.69511	10.5805	10.4987	9.07708	9.56457	8.9404	9.19181	10.1317	9.8288	8.31076	8.72286	9.93717	10.3482	9.95582	8.83871	9.33709	9.34987	10.4305	9.85567	9.48877	10.0499	8.58609	8.84658	10.1485	10.7177	11.5732	9.63411	9.69248
ATG4D	8.32381	8.57758	8.58064	8.1498	8.43865	8.99672	8.27742	8.4608	8.12558	8.15676	8.00133	8.7417	9.89186	6.76859	8.47686	8.93644	9.16854	8.86174	9.13204	9.42215	8.1167	11.8389	8.17297	8.04016	8.07852	8.33158	8.00591	8.23627	7.73263	8.31171	9.56592	8.38624	8.65835	8.22988	8.57041	8.99722	8.93936	8.5205	8.94201	9.50356	9.94273	8.83694	8.75831	9.2865	8.39647	8.84753	9.18858	9.42505	9.12802
ATG5	8.13271	8.21491	8.21762	8.09955	9.00623	8.76252	8.55009	8.50874	9.38881	9.57907	9.46805	9.48227	5.99884	10.3684	9.48396	8.41941	8.7532	8.54141	8.3515	8.46342	8.31618	8.57131	8.55166	8.65067	8.6356	8.48072	8.60629	9.29755	8.69539	8.241	8.52973	8.4486	8.43067	9.30366	10.3866	9.51645	10.3906	10.155	10.4624	10.8622	10.3275	9.76769	9.96792	10.0929	9.66238	9.508	9.87644	10.0795	9.83024
ATG7	8.22075	8.30761	8.45144	8.13106	8.48543	8.2017	8.39387	7.83591	8.34381	8.28399	8.26221	8.66159	7.0849	9.20674	6.56381	8.66456	8.66486	8.34863	8.38108	7.49009	8.39781	8.15232	8.35244	8.2877	8.88298	8.72219	8.2701	8.50541	8.41439	8.18366	8.55886	8.78201	9.13774	8.37069	10.0258	9.62947	9.87355	10.0974	10.11	10.4719	9.2096	10.8745	9.27188	10.2119	10.0392	10.535	10.7208	10.6511	10.4229
ATG9A	8.77474	9.48553	9.36395	8.38364	8.88097	9.25183	9.188	8.63729	9.14397	9.88244	10.011	10.4776	5.05567	9.71263	9.24888	10.0721	9.98432	10.8417	9.70799	10.0775	9.76893	5.24287	10.3958	9.63964	9.26242	9.35447	9.45817	9.14268	9.26461	9.45909	9.47651	9.61618	9.49894	9.06152	10.7666	10.5628	10.0461	10.0303	10.4642	10.6867	11.1126	10.6976	10.3908	10.6326	10.3699	11.2196	11.9631	10.6949	10.8405
ATHL1	7.9827	7.78713	7.30533	9.00543	8.21285	8.02626	6.40048	8.05541	7.26566	7.99993	7.88141	7.97314	7.03955	7.24476	6.20065	8.7321	9.18381	7.41349	8.53123	6.20511	7.10994	6.81609	7.24565	7.8327	7.38397	9.9263	8.13979	8.0631	7.8309	9.03516	7.48713	9.28106	7.71796	6.11734	11.9872	12.8116	10.5926	10.9226	11.9889	11.3548	10.9291	11.6711	12.1581	13.5093	11.2623	10.8259	9.85797	12.8171	12.8767
ATIC	12.9171	12.6741	13.2098	13.1985	12.9409	12.3152	13.1037	13.086	13.424	13.1509	13.745	13.5751	11.4609	13.5172	13.6189	11.8231	13.5357	11.4007	13.3266	12.614	12.9912	11.4909	11.3338	11.9724	12.8165	12.6783	12.3645	12.7267	11.7706	13.4709	13.0197	12.8795	12.383	11.6818	12.6045	12.575	12.8209	12.4704	12.2748	12.9103	12.9481	12.5088	12.6874	12.7925	12.6509	10.6352	11.1305	11.9667	11.7209
ATL2	7.06984	6.66912	7.26911	7.77514	7.52922	8.5636	7.18419	6.36774	7.57371	7.74695	7.82415	8.10107	5.38021	5.94767	8.38391	6.88736	6.54924	6.35142	7.19814	7.53595	7.73403	5.02496	5.90557	7.39225	8.29699	7.91142	7.50417	8.16258	7.16372	8.02993	7.76783	7.54521	7.14326	7.8453	10.4485	9.91054	10.8193	11.1589	11.472	11.5848	11.4455	10.5342	10.2349	10.7956	10.6732	8.93706	8.92066	10.4696	9.99475
ATL3	7.83885	8.41557	7.13737	6.87783	8.31401	7.88921	7.92787	8.43801	7.50454	8.18909	9.20551	8.40502	6.88146	9.51612	9.37269	6.40558	8.17855	7.02634	7.75081	7.62419	6.71213	7.16468	8.05047	7.94989	7.40377	8.67153	7.96707	7.9628	7.45213	8.36028	7.823	6.77983	8.201	7.29066	10.9429	10.6599	10.4359	10.3009	11.0909	11.3095	11.2997	10.802	10.6567	10.9571	11.1745	11.7853	11.9737	11.3372	11.4984
ATM	8.34215	8.12551	8.25806	8.42602	7.66701	7.90322	8.40456	8.17797	7.67918	8.54048	7.15498	6.80465	8.64152	8.29184	7.96976	8.33782	7.75122	7.24374	8.045	8.08348	9.02728	7.61214	7.68697	7.52379	7.57943	8.21404	8.17298	8.65942	7.19175	8.87668	8.06789	8.34499	8.1096	8.12	12.4935	12.6633	12.8839	13.2864	12.7831	13.1318	12.1964	12.7543	12.3171	11.8341	13.3481	12.5448	12.5536	12.5621	12.3755
ATN1	5.7975	5.90893	5.71786	6.44736	5.51007	6.07938	5.43278	6.2428	6.084	5.65937	6.48036	5.62483	8.39644	5.0413	6.19992	6.72599	5.7386	5.77356	6.26913	5.47492	5.97137	8.0306	6.30314	6.00488	6.23532	6.00752	6.00601	6.94307	6.16699	6.61033	5.93587	6.42587	5.96397	5.82211	11.5394	11.3412	9.95575	11.399	10.6095	11.2221	13.3403	11.3218	11.1027	10.4678	10.325	12.166	12.5748	11.4618	11.4352
ATOH1	3.28127	2.44954	2.27539	4.09827	5.16942	2.42389	6.06846	4.44262	5.05952	3.68666	4.87689	5.21597	7.93303	3.89179	6.4514	3.85359	3.3071	4.44507	5.8065	6.42494	3.42804	5.66186	3.32019	4.54918	2.10171	5.51755	2.99156	6.84249	5.51379	4.82275	3.39858	6.33647	5.28325	4.32166	0	0	0	2.85293	6.07103	0	4.53841	0	0	0	0	0	0	0	1.8552
ATOX1	10.3087	10.5828	9.7918	10.542	11.359	10.6772	10.6491	10.637	11.7716	11.3241	11.4099	12.524	12.8156	12.9108	11.5842	11.2263	12.244	11.8028	11.52	10.9708	10.9632	11.6698	10.9652	11.1117	11.4705	11.2924	10.8174	10.25	10.555	10.2994	11.1662	11.7507	11.2168	10.4096	11.0864	11.3436	10.8728	10.9629	10.5619	10.9629	8.88828	11.9216	10.24	11.4767	10.2242	10.1249	10.1954	10.8828	10.433
ATP10B	8.19021	8.96242	8.7907	8.06388	7.96685	8.20051	9.48199	7.42048	7.5937	7.30266	7.8499	6.66318	6.12806	9.05001	5.33337	5.35561	6.25849	11.8362	6.48081	8.23459	6.21194	7.09577	10.8562	9.179	6.63185	7.23159	7.69934	6.00656	8.49334	6.03939	7.31586	8.20769	9.05811	9.44491	8.21547	1.06014	7.02632	4.75147	10.5365	4.15449	5.54369	7.35981	4.9689	0	7.32233	11.6504	11.5676	8.18518	8.74645
ATP11A	5.8192	6.00595	6.13363	5.91298	6.11385	5.40169	6.43936	5.26632	4.57407	5.4938	6.13134	5.39943	5.88378	5.39677	6.16185	4.87653	5.13605	5.98467	5.60484	4.7395	4.58626	4.69243	7.06662	5.60158	5.73495	6.10964	5.56323	5.58216	6.58756	6.93116	5.14765	5.43143	6.02809	6.06279	10.7542	10.8576	9.74588	11.3128	10.9616	10.1086	10.3063	11.5911	10.5219	10.6815	10.4003	12.8273	13.0286	11.8975	11.4764
ATP11B	7.94896	7.80517	7.88485	8.19298	8.05891	7.91955	8.10158	8.25308	8.44415	8.885	8.07603	7.8264	9.07462	8.19795	8.81401	7.92816	7.97708	6.73211	7.79014	7.33971	8.13943	8.88823	7.38626	7.48767	8.25798	8.31374	7.92236	9.20632	7.70581	8.47342	8.63367	8.03153	8.22686	7.50616	11.6008	11.409	11.9606	12.0332	11.7419	12.6481	11.3601	12.4544	11.2562	11.6696	11.5666	10.686	11.0291	12.0292	11.464
ATP12A	6.14591	6.42138	5.23106	7.35869	5.80548	6.74111	6.04114	5.2861	2.41562	4.80166	6.44727	7.25391	7.26757	5.36383	7.92891	5.69996	6.79121	6.63602	6.79527	7.81785	3.29374	4.59313	6.05219	6.2032	6.35509	6.25555	6.34951	6.2225	5.38632	6.67739	6.06331	3.94655	2.51802	5.18576	0	0	0	6.0746	2.21071	3.65029	0	0	0	2.84668	0	2.0182	2.41873	1.48626	2.16694
ATP13A1	10.7057	10.6716	10.6924	10.9374	10.7417	10.1273	10.0358	10.7474	10.7004	11.1503	11.2684	11.0242	5.55248	9.58332	10.5576	12.2395	11.571	10.2678	11.3654	10.5738	11.3803	11.0579	9.7697	10.0429	10.069	11.0579	11.2129	10.9622	10.3678	10.2625	11.399	11.5564	10.8763	9.81554	12.4321	12.444	12.2804	11.8125	11.8508	12.0658	11.7047	11.9494	12.2015	12.0458	12.5431	11.0431	11.0283	12.0224	12.3051
ATP13A2	7.92436	7.88099	7.14507	8.12917	7.17221	7.21694	7.43364	7.89147	8.12293	8.59583	8.56472	8.07947	4.73346	4.33682	7.7934	9.06952	8.87884	8.465	8.50326	9.47237	6.22896	5.69229	8.63615	8.72677	7.9892	8.97982	9.47899	7.89431	8.37913	7.73567	8.75886	8.20293	8.52391	7.82492	10.9264	9.8251	10.6749	9.57457	9.92985	11.4026	11.6316	11.6392	9.65568	9.92531	10.3544	11.2745	11.2357	11.0631	11.0832
ATP13A3	9.3903	8.555	9.42935	9.77366	9.45156	9.49804	8.15181	9.51167	9.83993	10.1717	9.47132	9.33335	5.15205	9.98741	10.1555	9.48465	9.26563	5.73802	8.01698	8.52265	9.5825	5.37079	7.55871	9.21925	10.5412	8.81434	9.74216	10.76	9.06676	9.61845	10.1794	9.53757	9.89439	9.49249	12.9522	11.944	13.0683	12.9295	12.6992	13.6203	13.0854	12.9839	11.959	12.669	12.9054	11.0431	10.9911	13.43	12.1658
ATP13A4	5.24318	5.40593	4.61215	4.57066	3.92408	4.16515	4.76057	4.56149	4.80533	5.40566	4.77645	6.0506	5.46547	4.80874	6.35156	3.90348	4.96709	6.25864	4.22715	5.0714	5.22231	3.49931	5.14558	5.48492	4.18248	5.12542	4.16076	5.73154	5.47072	5.62273	5.4666	4.33774	5.69087	4.74737	7.71198	5.63897	4.97987	6.60707	7.01037	3.52423	3.00405	6.21444	5.69739	3.36319	6.33972	8.7384	9.18589	4.98311	5.50799
ATP13A5	5.67939	5.20933	6.24606	5.62038	6.15203	4.41924	5.40468	6.29269	6.89638	6.56352	5.56603	7.64867	6.6775	7.23924	7.4243	5.58962	5.90607	5.29375	6.61273	4.5239	6.89102	6.98885	5.9753	6.2563	4.19805	4.38184	5.6565	5.45088	6.27647	3.86547	6.05187	5.96033	4.88457	6.08984	1.51759	1.06014	1.01332	1.02676	3.77628	0	1.11797	0	0	0	0	4.27088	5.11641	0	1.45699
ATP1A1	12.551	12.1483	12.8406	12.0411	12.7997	11.45	11.4133	13.6529	11.7965	12.2895	13.2192	13.4136	10.2872	12.0337	11.5901	11.4571	12.5814	12.4344	14.0373	13.4909	13.2582	11.0641	12.1885	12.0773	12.561	12.7307	12.033	12.8513	12.4813	13.0972	12.6195	12.2347	12.3589	12.1863	14.0745	13.8852	13.8645	13.1862	13.7014	13.8185	14.4098	13.8799	13.7446	14.0439	13.4006	13.5993	13.5974	13.7978	13.7668
ATP1A3	6.57745	1.94744	3.35811	6.04052	3.23157	2.95331	3.39298	6.57581	5.34583	7.35633	7.28267	4.46159	4.94384	7.06544	3.64112	3.94842	3.43177	6.40967	3.27613	7.49294	5.91437	10.266	2.82164	5.22434	4.64055	3.95142	3.99999	6.56039	6.96175	6.79935	5.98106	3.40483	3.4304	5.96524	10.2554	5.02099	4.8836	5.85946	7.1734	8.94749	7.88419	6.89792	7.52347	6.68918	7.00053	7.30946	8.19105	7.47216	6.89252
ATP1B1	12.5239	13.1046	12.5065	11.9762	11.8521	11.7425	12.7813	12.1077	12.2398	12.498	11.3175	10.8103	5.93851	10.4801	9.9046	10.7875	9.13266	13.2233	10.3713	11.4266	11.8854	6.71909	13.9502	13.2403	10.7582	10.8907	11.7657	10.79	13.7685	10.8865	11.6273	11.7659	12.2362	12.6314	11.0758	9.46643	10.3303	9.38611	12.4219	10.7514	8.55729	10.6192	10.1713	10.0833	10.8402	14.2608	14.9901	11.0484	11.8363
ATP1B2	8.51859	8.94997	9.23052	8.42089	7.4908	6.30213	9.31755	8.57523	9.17534	10.165	8.52482	8.67736	6.04486	7.22272	4.20888	6.82941	6.5642	10.766	7.85292	10.5354	7.91256	5.24894	10.4963	11.2671	5.64465	6.91206	7.76018	5.11021	9.67724	8.15508	8.03936	7.73161	9.46302	9.43344	11.209	3.80958	6.51808	5.37366	11.1771	5.02307	7.25884	6.49111	6.41711	2.84668	8.00549	12.4692	12.7204	8.58776	11.2262
ATP1B3	5.90795	7.35697	7.37245	7.81738	6.92418	7.42704	7.4161	7.54954	7.92138	6.55777	6.42129	7.35076	9.23409	8.18281	8.64594	9.13368	7.70243	6.72521	7.79914	7.50186	7.37527	6.32536	7.01544	7.16157	7.83154	7.44778	6.01127	7.85176	6.99607	7.6951	6.4853	7.58186	7.01853	6.10251	11.5226	11.1457	11.554	10.8708	10.9889	11.7275	10.6542	11.3265	10.7504	11.6788	11.9261	11.0576	10.6755	11.6278	11.4689
ATP2A3	7.67401	6.90841	7.43072	6.85638	7.38239	7.985	7.03133	7.1775	7.14612	8.23048	6.56662	6.9502	4.48054	6.05095	6.87572	9.08954	8.28697	3.91407	9.96687	7.07789	8.33145	6.77833	4.97166	6.28232	6.4799	6.28131	9.10143	7.503	6.71577	8.96416	8.68841	8.38001	8.21663	7.20537	13.8264	14.6538	14.0779	13.4568	13.3103	13.9471	8.38616	14.1768	13.912	13.5006	14.0645	9.43992	7.57057	13.7798	12.9063
ATP2B1	10.0044	9.61539	10.8597	10.2299	10.4572	10.8492	10.4253	9.82699	10.5651	9.98445	9.43441	8.59481	7.33317	8.41892	9.67002	8.70497	8.0185	7.3873	9.79471	9.1828	9.56676	7.94995	9.08827	9.26391	9.69593	8.93308	9.54082	10.9363	10.727	10.2736	11.6167	10.1766	9.26904	10.6668	11.1133	11.861	12.0152	12.827	11.6516	12.7064	11.192	12.1738	11.7791	11.8471	11.6673	11.4447	11.143	12.1011	11.8113
ATP2B4	7.53316	8.47131	7.71631	8.34224	8.42033	6.94898	7.83853	8.89174	9.08542	7.58194	8.85787	7.93668	9.83678	8.03346	7.96323	6.76923	8.15627	7.97224	8.35672	7.6075	7.12374	7.85869	9.06134	8.67234	7.22871	8.51677	7.913	8.02487	8.91834	7.81452	6.7061	8.46047	8.68866	9.17216	10.8114	9.24438	10.8111	11.4139	11.1323	12.3877	11.3137	10.9016	10.2113	11.7336	9.30914	11.4155	11.9362	11.263	11.8204
ATP2C1	9.08563	9.5963	9.04825	9.46904	9.21982	9.17908	9.44077	9.38914	10.2185	9.95356	8.88319	8.58055	6.33702	9.46812	9.65553	9.07585	8.11314	9.31065	7.96282	8.28526	9.72595	8.22377	10.1497	9.75739	9.55851	9.37013	9.59112	8.75739	9.88008	9.29084	9.24946	9.48608	9.5876	9.81936	11.4738	10.8087	11.4375	11.6436	11.9166	11.9787	11.8577	11.7712	10.6165	11.445	11.8133	12.3646	12.7425	12.205	11.8514
ATP4B	4.95249	3.62675	3.36334	4.78066	4.70671	4.55296	4.3632	4.58224	4.11487	5.18136	4.94704	5.28088	5.39026	4.74079	5.73603	4.89756	5.89593	4.28152	5.90264	3.78798	4.04731	6.22971	3.9158	4.25255	3.81662	4.28694	4.43584	4.60138	5.13328	4.78992	3.91937	3.42672	4.3123	4.00346	2.2407	1.06014	1.6027	2.36451	5.76894	0	0	0	0	4.2132	0	1.60115	0	1.88848	2.99664
ATP5A1	10.1512	9.368	10.7061	9.66726	10.2225	10.0661	9.5822	10.6621	10.7441	9.7013	10.9012	9.92997	11.7409	11.4797	11.6744	9.71483	9.82248	8.7769	10.8505	10.8087	9.28319	9.23291	9.10034	8.5565	11.1147	10.178	10.6954	9.54919	10.6825	10.8585	8.83484	8.73013	9.90097	10.7564	14.6398	13.557	14.3322	14.566	14.439	14.2593	13.7614	13.7191	13.878	14.0812	14.7621	12.9141	13.043	13.8625	13.6887
ATP5B	14.2169	13.7312	13.7922	14.4049	14.3546	14.2552	14.3638	14.3211	14.393	14.2377	14.2342	14.7207	11.0015	15.1865	14.9979	12.4475	14.4864	13.6838	15.0615	15.0325	14.0966	12.5008	13.3647	13.5487	14.6015	14.189	13.9727	14.2377	13.8521	14.336	13.9656	13.354	13.989	14.336	14.2663	14.1918	15.4555	14.0716	14.9371	14.9632	14.6644	14.2176	14.2106	15.2108	14.3768	13.2945	13.576	14.1714	13.9646
ATP5C1	12.6463	11.9033	12.5392	12.674	12.6857	13.062	12.8078	12.7287	12.7825	12.2068	12.9077	12.7401	11.9387	13.469	13.6723	12.6832	13.328	11.9562	12.8669	12.9862	12.7747	10.5396	11.8404	12.244	12.7319	12.6428	12.4013	12.4438	12.8223	12.2293	12.2997	12.4074	12.5058	12.396	11.9839	12.1371	13.029	11.5519	12.674	13.0024	12.5057	12.3159	12.342	12.718	11.4202	11.2312	11.311	11.766	11.4618
ATP5D	10.492	10.4732	11.0015	10.3626	10.4144	9.77995	8.95388	9.97441	9.31713	10.5883	11.0954	11.0577	12.4456	10.886	10.1787	11.797	10.6602	10.3145	11.157	11.0446	10.2354	11.1545	9.58949	10.1129	10.483	10.3094	10.4873	10.6462	10.1741	10.4391	11.6633	11.3241	10.6987	9.40811	11.0931	10.7046	11.0081	10.4624	10.4381	10.8936	10.3905	10.4176	10.9594	11.4257	11.2667	10.1561	10.5514	10.5934	10.3942
ATP5E	10.992	11.0367	10.938	10.8753	10.7435	9.84557	10.3777	11.1502	10.5788	10.5263	10.1419	9.78483	10.4697	7.6482	11.0639	10.4866	9.213	10.3489	10.5776	9.93369	11.3055	11.2725	10.6981	10.7349	11.1564	10.9074	10.6256	10.4759	10.8244	10.6411	11.7922	10.9383	10.4212	10.6609	12.7356	11.907	12.8017	12.8987	13.0359	13.4415	12.6903	12.33	12.6635	13.138	11.6615	12.0566	11.8359	11.9188	11.8127
ATP5F1	10.5425	10.8237	10.6597	10.4529	11.1381	10.3889	10.9366	10.0797	11.1521	10.9766	10.363	10.5643	12.5486	11.0851	11.4142	8.61485	10.8063	10.2471	10.7877	10.3577	9.84396	8.1279	11.0979	10.6152	10.9936	10.8198	10.3158	10.8034	10.6358	10.87	7.92293	10.418	10.4193	10.7727	11.9826	11.9292	12.7365	12.0851	12.2268	12.7382	12.4376	12.0575	12.011	12.4424	11.8461	11.6918	11.9034	11.8054	11.4425
ATP5G1	12.2171	12.3519	12.3336	12.3596	12.2015	11.041	11.7859	12.1185	12.6113	12.2118	13.0633	12.6043	13.939	13.7123	12.713	12.3784	12.0875	11.9349	12.4021	11.8308	11.7309	13.5614	11.2714	11.164	12.2886	12.1327	11.8092	12.0635	11.2924	12.2176	12.4182	12.106	11.9237	10.3897	11.772	10.9835	11.5169	11.2818	10.4642	12.1803	10.5723	11.3064	11.4629	11.8479	10.9313	9.9711	10.2936	10.4641	10.2088
ATP5G2	9.34431	7.88458	9.86156	9.78482	9.27999	8.79226	8.03983	9.79401	8.66975	8.65195	9.97132	9.87741	10.5048	8.22865	8.71658	9.27671	9.3776	7.90473	10.931	9.88699	7.95134	8.58387	8.07404	9.22201	10.2898	9.02651	7.90594	9.90398	9.03274	8.88399	8.25018	8.95446	8.52486	8.21177	12.7071	13.075	12.8909	12.4496	13.2056	12.9197	13.3041	12.888	13.1536	13.0699	12.4997	12.0504	12.3879	11.9818	11.894
ATP5H	9.92798	9.71617	9.58703	9.93286	9.96719	9.96697	9.37287	9.9509	9.84736	9.38492	9.51828	9.51389	9.98182	9.91655	10.2725	10.3507	10.0536	9.80528	10.2203	10.3859	9.20278	5.89119	9.17086	9.75249	9.82172	10.0504	9.53494	9.73439	9.77367	9.50909	10.1393	10.0093	9.6744	9.26635	11.0795	11.4136	11.6119	11.2637	11.6937	11.9205	11.1391	11.397	11.1453	11.6923	11.1127	11.0445	11.2454	11.2646	11.0167
ATP5I	11.8869	12.3867	11.9085	11.8904	11.3589	10.4846	11.3762	10.9314	11.6176	11.5544	10.8437	10.6131	10.9161	11.2006	11.2723	11.542	10.5425	12.3427	10.7569	10.3211	12.6867	13.7977	11.9537	12.1523	11.3109	12.0528	11.9234	11.8915	11.6921	11.9303	13.2219	12.3825	11.7679	11.3501	11.0373	10.8777	11.1756	10.9357	11.4408	11.7435	12.2224	10.7371	10.7395	11.8627	10.1839	10.7125	11.3209	10.095	10.2723
ATP5J	13.3729	13.4074	13.8736	13.4136	13.3577	13.0424	13.389	13.1051	13.1211	13.5897	12.7575	12.3193	12.554	12.3533	12.2692	11.9526	11.8432	12.0378	12.7857	12.0887	13.6572	11.9718	12.6602	13.1657	13.8521	13.4176	13.5992	13.5834	13.8059	13.1985	13.7211	13.8642	13.051	13.2551	12.7334	11.8325	12.6686	12.0399	12.3775	12.7963	11.4707	11.5428	11.8895	12.3572	11.0998	10.8744	11.1122	11.1526	11.082
ATP5J2	5.06809	5.39179	6.67482	3.65446	4.62362	5.01172	4.08525	4.53497	2.95304	5.06974	5.23606	2.63867	3.4942	2.73794	3.19575	4.46295	7.85915	3.60764	5.44987	4.72729	5.3002	8.72584	6.3912	3.60018	4.83334	4.6561	6.74266	5.13962	4.10976	7.01173	6.36691	6.58659	3.45618	6.78648	10.762	10.9523	10.7416	10.1589	10.4661	11.0209	9.97161	10.6268	10.5503	11.1641	10.9684	10.4357	10.2646	11.4078	11.1628
ATP5L	13.1051	13.3013	13.2562	13.2178	13.1334	12.9838	12.7016	12.8635	13.0772	13.0866	13.5364	12.9137	12.2157	14.0839	13.8779	13.2026	13.3463	12.6955	13.3398	13.0806	13.5162	11.7101	12.1378	12.4455	12.8386	12.8609	12.7747	13.647	12.9601	13.2033	13.4103	13.1161	13.1098	12.6642	12.1967	12.9086	12.6697	12.4031	12.6044	13.1028	12.9515	12.127	12.5124	12.9689	11.6202	11.3954	11.5707	11.9371	11.7022
ATP5O	10.8557	11.1812	10.8784	9.78625	10.5703	10.1516	10.5672	10.739	10.2736	10.2423	10.2063	10.1932	11.6953	9.49404	10.5792	9.86261	10.1298	10.0798	11.3549	10.8506	10.9159	10.5274	10.08	9.64444	10.1061	10.3135	10.8192	10.328	9.73838	10.7361	11.5657	9.83041	9.646	9.74876	11.2095	10.8819	11.5686	10.6018	11.1468	11.3663	10.9325	10.4557	10.9148	11.2895	10.3596	9.7774	10.0814	10.3068	10.0385
ATP5S	7.61319	7.44871	8.11451	7.49044	7.43235	8.01747	7.44809	7.15659	7.64312	7.44912	6.92144	6.79058	7.25803	7.34464	7.38586	7.57439	6.53022	7.23012	7.61307	6.87549	8.04099	7.33533	7.51448	7.47283	7.50762	8.06939	7.52915	7.38186	7.2379	7.19091	7.97639	7.71283	7.16426	7.30768	9.58261	9.3149	9.81928	9.87635	10.1984	9.68941	9.80606	9.55936	9.78879	9.53957	9.7982	10.0645	10.889	9.58926	9.13476
ATP5SL	9.44797	8.70832	9.06173	9.12753	8.36056	8.12601	7.61091	8.87805	8.46072	7.94693	8.16981	8.22541	6.67683	8.38661	8.87855	8.7991	9.87632	8.67778	8.92052	8.10096	9.84811	8.48902	7.8723	8.04812	8.85658	9.67773	9.09187	8.89601	8.20502	9.12155	10.3008	9.30037	8.90277	7.78508	10.4466	10.4193	10.298	9.95837	10.3099	10.5689	11.2734	10.4121	10.4377	10.5215	10.4163	9.96817	9.8731	10.3661	10.1006
ATP6AP1	10.4814	10.9632	10.949	10.2073	10.8908	9.65686	10.2987	10.7749	10.5974	10.7588	11.3727	12.2745	3.57402	11.16	10.3278	10.958	11.8765	12.0275	11.3808	12.3912	10.5528	8.48065	11.9906	11.6258	10.8892	11.714	11.7523	10.7082	11.7736	10.234	10.3595	11.3965	11.5331	11.4884	11.9239	12.0797	12.2247	11.8918	11.5057	11.8451	11.6818	13.3521	11.3008	12.4501	11.4651	12.4036	12.7416	12.6595	12.3791
ATP6AP1L	5.52794	7.02324	6.49105	5.87668	6.33087	5.99496	6.56987	6.68726	5.32539	4.87979	6.07782	5.31591	8.2368	5.3844	5.61278	7.83918	6.90214	8.76781	4.99535	5.88569	5.52054	4.66449	7.85347	5.48907	3.74483	5.08537	6.06648	6.29852	5.63336	7.50054	7.09224	5.25414	5.94044	6.996	6.12796	7.34594	6.53403	7.97169	7.73673	7.18956	9.15437	5.19304	6.85517	6.81355	5.69541	7.8696	8.05618	6.32682	6.61275
ATP6AP2	9.747	9.43133	9.21118	8.39058	9.69876	9.34848	9.96202	9.92877	9.91007	8.94566	9.20368	9.4566	6.18161	10.0362	8.13368	7.52761	8.95804	8.47012	8.68283	7.80275	9.34494	6.0136	9.05191	9.52526	9.54007	9.34628	9.55905	9.83562	10.3055	9.3069	8.8349	9.52038	9.55323	9.82818	11.4967	11.1143	12.044	11.6028	11.7777	11.9225	11.0755	12.5273	10.9172	12.0912	11.4276	12.3079	12.6623	12.3472	12.3569
ATP6V0A1	8.62069	8.6831	8.5589	7.30838	9.00881	6.47977	6.83705	8.42397	8.38038	9.032	9.23792	8.99307	9.30208	7.97875	7.59636	7.98362	9.42221	10.1809	8.12609	9.20892	8.0661	6.22499	9.78659	8.52838	8.87319	8.58177	9.21836	7.99183	8.73073	8.52445	8.30517	8.50225	9.37121	8.9688	12.018	11.5451	12.0889	11.0431	11.6766	11.2404	10.8975	12.3233	11.3727	11.0888	11.7109	12.8095	12.7017	11.5385	11.3838
ATP6V0A2	8.09848	7.64263	8.01365	8.16568	7.98747	6.94109	7.71406	8.15946	8.05115	7.17473	7.78008	7.9156	6.61072	7.49347	8.87924	7.78312	8.26479	6.71061	8.4966	8.35185	8.28756	6.35311	7.28713	7.62189	7.55896	7.783	7.79015	8.57961	7.51496	8.41674	8.65867	7.40062	7.9184	7.93363	10.5948	10.5793	10.9923	10.6824	10.4162	10.904	10.5723	10.3382	10.0079	10.8619	10.8876	10.2933	10.3196	10.6799	10.1809
ATP6V0A4	4.20718	2.40137	2.56149	4.51121	4.7249	2.37447	1.90647	6.07316	2.94287	6.2387	3.28981	5.97911	3.80181	1.99136	4.12778	4.4601	6.70378	6.28435	5.2219	6.27927	3.38537	6.1863	5.40344	4.95737	2.14561	1.72452	1.61367	5.71509	5.02654	2.93331	2.92037	3.3946	3.28494	5.92522	0	0	1.01332	2.03996	1.49289	1.63276	3.91121	0	0	2.84668	0	1.01216	5.11641	2.67917	0
ATP6V0B	11.5164	11.8962	11.4571	11.5413	11.557	11.0952	11.3024	12.2959	12.3822	11.8612	12.5907	13.0338	10.8065	13.0228	11.9796	11.3793	11.8298	12.7978	12.1442	12.7348	11.6193	10.7244	12.4484	12.0207	12.6758	12.4922	12.4458	11.1503	12.068	11.6894	11.1895	11.6024	12.068	11.8352	11.6572	11.4055	11.5642	11.0747	11.6091	11.4303	11.6694	12.3588	11.1942	12.0671	11.8084	12.2482	12.2108	12.3253	11.8659
ATP6V0C	9.39822	9.23949	9.37485	9.96662	10.4654	7.98072	9.94318	9.93567	10.8428	9.98003	10.5289	11.1929	9.09641	9.50543	9.98652	9.64812	11.0002	10.8505	10.3468	10.9865	10.1991	9.6713	10.3593	10.4724	10.777	11.2822	10.8283	9.81346	11.1748	10.1072	9.77395	10.1162	10.6293	10.1641	3.36676	3.42844	3.48356	3.74947	2.21071	2.3791	2.50631	4.14928	3.69047	2.84668	3.50487	3.60718	3.27709	4.66232	2.16694
ATP6V0D1	10.712	10.6618	10.8911	11.1121	11.0357	10.6189	11.2941	11.1722	11.2372	10.9846	10.7025	11.3401	9.29268	10.8122	11.9916	9.99454	11.6319	10.8556	11.4337	11.9796	11.5982	9.73486	10.8468	11.0298	10.9297	10.8963	11.2626	10.2632	10.6947	10.3241	10.6474	10.5585	11.3585	10.97	11.5816	11.6187	12.2532	11.2908	11.6508	11.7382	10.2394	12.2857	11.362	12.1336	10.5244	12.0466	12.1531	11.9181	11.5408
ATP6V0E1	9.85116	10.2183	9.81114	10.2758	10.4613	9.42491	9.4945	9.93512	10.8249	10.5667	10.2583	9.758	8.56248	10.5178	9.29936	9.27581	9.41773	9.63969	9.06073	8.19115	9.80306	9.44906	9.65493	9.9747	10.2704	10.2536	10.447	9.83563	10.1062	10.0406	10.3039	10.4682	10.2667	9.80707	12.0235	12.8287	12.3694	11.866	11.987	12.4157	10.9692	13.3236	12.2372	12.5842	11.6293	11.9568	11.8065	12.4413	11.9738
ATP6V0E2	10.2495	10.8749	10.7768	10.4406	9.40159	10.2038	10.5289	10.76	10.097	10.6457	10.6291	11.1241	9.87139	10.2244	8.8095	10.691	10.1068	13.7948	11.2565	12.716	10.3217	12.3268	12.4863	11.7292	9.66355	9.4664	10.6769	10.7502	11.8688	10.5959	8.82069	11.6121	10.8388	11.07	10.3272	8.24159	8.44851	8.29604	10.0801	9.17952	10.2533	9.10987	9.25409	10.0358	8.35975	12.2004	12.7953	9.53424	9.81494
ATP6V1A	10.0187	8.8442	9.78052	10.0882	9.96994	9.74767	10.2415	9.73903	10.2974	10.584	9.75435	9.96398	7.83949	10.4896	10.225	9.63692	9.45641	9.56184	9.37267	10.1759	9.55747	6.40442	9.3989	9.31953	9.63257	10.3345	10.2234	9.85184	9.47123	9.67892	6.94445	10.0242	10.7779	10.5488	11.6392	11.0119	12.2676	12.0353	11.5044	12.4578	11.8166	12.8465	10.508	12.4314	11.6305	11.6545	11.7245	12.976	11.9319
ATP6V1B2	11.6818	11.1866	11.0967	10.9304	11.1138	10.7989	11.2834	11.6245	11.5642	11.2246	10.9949	12.532	7.99686	12.2945	11.0903	9.73451	10.9779	11.7345	11.2018	12.5362	10.848	8.07199	11.5982	11.9069	11.0396	12.0908	11.7154	10.6512	12.138	10.8729	9.9841	11.2878	11.9057	12.3794	12.2081	11.8256	12.0879	12.2034	12.3966	12.695	11.8435	13.4826	11.244	12.3817	12.4217	12.8824	12.5523	13.5898	12.9455
ATP6V1C2	4.27457	3.37912	3.1024	4.93236	3.71119	3.00872	3.96194	3.52133	2.91956	3.43168	3.62389	3.52473	6.25852	2.89157	4.4317	6.94504	5.70775	6.67465	6.66627	3.44027	4.82874	3.48079	4.32576	2.90455	4.36749	3.59463	2.89689	4.746	3.51683	5.69747	3.00551	3.24792	4.85259	2.8991	0.949771	3.69337	6.5498	5.69585	6.09037	6.62497	9.61473	2.63983	1.05851	2.62321	4.23884	4.97764	5.79018	4.37975	5.23466
ATP6V1D	8.9937	9.14665	8.80126	8.61644	9.14391	8.01477	8.95355	9.05892	9.51917	8.86451	9.24661	8.65468	6.90732	8.97375	9.27208	9.31732	8.74162	9.62629	9.60485	9.31549	9.06615	9.16986	9.14624	9.08151	9.0149	9.30501	9.12673	9.01	8.93016	8.1842	8.98121	8.61316	9.10536	9.36859	10.4781	10.2814	10.7688	10.4592	11.0957	10.6343	10.6235	11.1181	9.93638	10.9322	10.1109	11.0298	11.2074	10.8494	10.2362
ATP6V1E1	11.6015	11.946	11.9526	12.0184	11.7026	11.7453	12.3261	11.879	12.8542	12.4226	12.6749	13.4208	10.9256	13.6756	13.0575	12.8573	13.6325	14.1504	12.9294	13.484	12.1863	6.11772	13.2306	12.6676	12.0997	12.6666	12.2044	11.353	12.4863	11.8967	11.9514	11.9748	12.588	12.744	11.4384	11.8013	11.7073	11.2558	12.1096	11.8492	11.0017	12.1481	11.2002	12.1566	11.3922	12.5063	12.7641	11.9094	11.5049
ATP6V1E2	7.54204	8.11163	8.37208	8.1867	9.16277	7.172	7.87362	6.44961	8.85121	6.74725	8.7412	7.31308	6.58342	7.07732	9.37491	7.25744	8.27689	8.0638	8.03942	7.00785	7.85061	6.89374	7.78655	7.33423	7.21995	6.68026	8.52101	8.63827	7.06361	8.36192	8.10721	8.0151	7.34278	7.12843	8.50533	9.41002	7.85295	8.31026	8.39526	8.30929	6.68406	7.65022	8.97247	7.52126	7.82567	7.86331	8.05028	7.11712	8.02822
ATP6V1F	11.5695	11.7625	11.7408	11.5356	11.8941	11.5729	11.3861	11.5838	12.4313	11.9796	12.8368	12.6724	13.337	12.8699	12.3398	11.6393	12.4797	12.158	12.799	12.8855	11.8718	13.2192	11.9399	12.1747	11.9685	12.6348	12.3981	11.7722	12.8417	12.017	11.3674	12.89	12.8073	12.3193	11.6589	11.8939	11.8099	11.1191	11.5833	12.0055	11.3697	12.5972	11.7025	12.2692	10.8469	11.2644	11.1319	12.1639	11.7029
ATP6V1G1	9.93579	10.4028	9.63366	10.165	10.2373	10.1773	10.3096	10.4228	10.6546	10.3369	10.4921	10.1496	7.82391	11.5556	10.307	10.8423	10.3561	9.35016	9.8586	9.59435	9.90247	10.0453	9.96231	10.0903	10.0196	10.571	10.4287	9.28921	10.127	9.14008	9.35153	9.34492	10.1263	9.74853	10.8278	10.3846	11.2101	10.8311	11.4913	11.7982	12.7591	11.5301	11.2008	11.4028	11.1029	10.8861	11.0763	11.7933	11.3558
ATP6V1G2	8.19221	8.00591	7.88127	7.59893	7.27352	7.20233	9.19253	8.44348	7.97522	9.14824	6.23629	11.7105	2.41105	8.27236	6.70092	6.39081	6.91773	11.1415	8.4095	13.2471	7.2144	8.19483	10.3248	9.27888	7.84727	6.18692	7.93733	7.57269	10.4264	6.3986	7.10853	7.25029	7.98456	11.1978	8.52005	5.89718	5.69843	7.65268	8.92056	6.11446	6.39403	5.45638	5.9955	6.36714	7.28799	9.42078	10.244	6.46563	6.67567
ATP6V1G3	4.84585	3.45303	2.04688	1.88506	4.70784	5.89356	4.68992	5.89885	6.43252	4.52592	6.11772	5.32663	9.19105	4.02377	4.90032	4.46786	2.31842	6.8108	6.55657	5.24755	6.18593	5.23907	6.39905	3.60843	6.53341	5.13637	3.8247	6.00025	6.24407	6.84403	5.48734	6.49457	3.18111	3.56666	0	0	2.01994	1.62054	0	0	0	1.03317	0	2.35867	0	0	0	2.4605	0
ATP6V1H	8.47551	8.53509	8.73896	7.67903	9.03672	9.01829	8.4197	8.84569	7.54877	7.81188	8.48491	8.73946	6.36092	7.6314	8.65446	8.90789	7.75155	6.72988	8.721	8.66681	7.96419	4.91423	8.12843	8.41445	8.60822	8.4842	8.47029	8.08998	8.86011	8.68548	7.30797	8.58768	8.21714	8.40707	10.4696	9.98812	10.745	9.90317	10.5134	10.5985	10.4339	11.0824	9.84082	11.1332	10.6648	10.7598	10.9654	11.5231	10.6214
ATP7B	5.08253	6.81828	6.28957	6.86489	7.23083	5.33791	7.30465	6.39334	8.18507	7.05687	6.76096	7.39913	9.72786	7.72556	7.77228	6.3776	5.51615	7.26806	5.33272	7.09158	7.1652	6.78577	7.70205	5.48582	7.33812	6.29393	7.36268	6.82536	7.17674	8.21646	6.8531	6.83827	6.83086	7.47438	6.62665	5.70048	4.93254	5.00555	5.47731	5.27869	12.201	6.17319	5.24086	4.99852	4.61631	7.17379	7.23813	5.34468	6.96486
ATP8A1	8.27067	8.23494	8.07617	6.93371	7.19081	6.08967	8.3399	6.1341	6.97863	6.95558	7.20387	7.81949	6.09672	6.34774	6.06051	8.66012	7.1244	8.46393	7.42101	6.34549	7.01865	7.00203	8.00593	8.30383	5.94492	6.56067	8.10946	5.85699	8.34471	4.71713	7.06044	8.06426	7.13572	6.9799	10.7132	9.50141	11.2667	12.412	12.8607	13.3152	10.8287	10.2529	10.5944	10.4949	12.5257	13.6544	14.5796	10.3671	11.5526
ATP8B1	8.91005	9.31662	8.9209	8.96956	8.81976	10.1758	8.67969	9.28312	7.99655	8.12921	7.35749	7.29621	11.3903	8.06311	8.22607	9.40164	8.38805	8.27204	9.26403	8.28979	9.49996	7.82565	9.58151	9.18813	8.95805	8.73847	9.26771	9.1307	8.60789	9.71399	8.90589	9.1425	9.45446	9.6072	5.57223	6.24554	6.88428	5.63692	6.07103	6.85185	10.9751	7.47461	5.97081	6.42027	5.66896	6.77888	5.87277	6.7931	8.02339
ATP8B2	8.06434	7.76777	7.12192	6.87607	8.12223	7.38538	7.37589	8.12612	8.34659	8.28644	3.46186	8.1697	7.65797	6.88247	8.57822	5.33578	7.95592	7.59896	7.76106	8.66401	7.71539	7.30971	8.10189	7.93889	8.06703	7.88618	9.31298	8.62657	7.66106	7.66792	8.55108	7.80973	7.95449	7.80134	10.7003	10.6914	9.89686	10.9867	10.8779	10.9907	9.84697	10.1556	10.2618	10.6923	10.5902	9.55361	9.11697	10.4567	11.3734
ATP8B4	7.23562	6.61691	6.52228	6.12866	5.48394	6.67588	6.15212	6.32343	7.22495	6.38843	3.06721	3.88885	7.43018	4.08703	4.15282	1.85246	6.42106	6.57843	5.854	6.44913	5.0034	4.816	7.81869	7.88433	6.30368	6.71118	6.8986	1.51482	6.65276	2.38213	1.89724	5.61007	7.19428	7.09415	6.94293	4.50479	5.07012	5.00555	7.89907	8.6559	7.5203	4.92136	5.63589	7.83999	6.38915	10.513	9.86472	6.45085	8.45509
ATP9A	8.54612	9.21195	8.63976	8.82993	8.02812	8.13221	9.48896	7.53572	7.81807	8.1086	7.99584	9.24431	3.42346	6.97913	6.18491	8.09362	6.36043	10.9378	6.28034	10.096	7.20146	5.61364	10.4586	9.87444	6.31014	7.05971	7.64506	6.18209	9.49976	7.82435	6.99001	7.85052	8.60298	9.70239	9.87081	4.86856	8.89374	8.4192	11.5544	9.72746	11.4297	8.82367	8.60226	10.1993	9.11713	13.1117	13.8497	10.7197	10.8697
ATPIF1	10.8634	11.1833	10.9256	10.9724	10.8927	10.4567	10.8021	10.4786	9.87552	10.3219	10.3049	10.107	11.8457	9.90147	10.3558	12.4133	10.4921	10.5125	10.4696	10.8653	10.6006	11.2469	10.7705	10.9588	10.9614	10.7318	11.2573	10.7601	11.5262	10.6365	11.2774	11.02	11.0258	11.3158	11.0348	11.2695	11.9883	11.5902	11.7582	12.1586	11.236	11.5199	10.7915	12.3085	11.0596	10.8047	11.2467	10.7328	10.768
ATR	9.72423	8.41787	9.58944	9.39961	8.549	9.4317	8.99534	8.87833	8.01814	9.77789	9.21141	7.49487	2.89787	8.51109	9.36548	9.64364	9.1565	6.04959	9.16704	8.84102	8.32639	5.29931	7.89885	9.04968	9.36261	9.18226	8.42797	10.1157	9.31234	9.93226	8.09341	8.86712	10.0608	9.58658	11.5005	10.9452	11.948	11.4383	11.3419	12.1615	10.5656	10.7494	10.4332	11.1398	11.2727	10.0713	10.1325	10.7267	10.6632
ATRN	7.6713	7.83465	7.93425	7.91604	8.21548	6.12309	8.27279	8.10382	8.00193	8.16787	7.93326	7.36695	4.85727	8.14688	6.94184	6.32488	7.94403	8.95918	8.38824	8.42241	8.53118	4.35143	9.01515	7.94978	8.63845	8.33614	8.19075	8.39537	7.86297	8.25694	6.34662	8.38615	8.31398	8.82863	10.6922	9.92993	10.5422	10.5042	10.8583	10.8434	12.0519	10.8329	9.88113	10.5683	10.2299	11.9352	12.2883	10.8876	11.0999
ATRX	9.55776	9.64786	9.87157	9.41435	10.4074	9.81948	9.85706	8.95929	9.309	9.54504	9.42609	8.63142	6.80125	8.70656	9.01543	9.11871	9.48363	8.4333	9.60004	9.0596	8.91304	6.38722	9.189	9.34204	8.95765	8.92302	8.14935	9.98921	9.7868	9.38803	9.46736	8.88609	8.94969	9.50144	11.8617	12.1735	13.1523	12.5707	12.2251	13.1404	12.7999	12.6482	11.8469	12.2549	12.7845	12.1888	12.5691	12.65	12.6307
ATXN1	7.5572	8.64385	7.43353	6.21761	8.06154	7.21303	8.2964	8.27431	7.14484	6.54057	6.16861	7.48263	6.47141	6.56346	5.85484	7.02585	8.65835	8.3994	5.54273	6.72828	6.07492	5.96877	8.05586	7.75791	6.78996	7.392	7.17178	5.53853	8.45404	5.3228	5.5784	6.87916	6.86148	7.76101	10.7527	7.68714	8.6001	8.66023	10.13	10.9252	9.95469	10.1086	8.51101	10.5575	8.26141	11.2542	11.552	10.3251	10.2621
ATXN10	10.6738	10.9212	10.8728	10.6586	11.1895	10.9141	11.2233	10.6967	11.4797	11.2744	10.8424	11.2333	6.97899	11.531	11.2805	10.2849	10.3956	11.18	11.824	11.6655	11.0056	8.34428	11.1762	11.0159	10.7994	10.164	10.7489	10.7583	10.9746	10.8321	10.1405	10.5869	11.1981	11.1973	12.043	10.9024	11.8234	12.2028	12.1637	12.5557	12.0124	10.7746	11.4372	11.522	11.7874	11.6944	11.99	10.9825	11.4676
ATXN1L	10.3551	10.4913	10.0214	10.9172	9.90456	10.2415	10.5163	10.6026	10.4244	10.3956	10.1264	9.77997	6.82563	9.62245	10.5841	9.28387	9.80412	11.0376	9.91332	10.0256	10.9955	9.10968	10.7015	10.4702	10.3246	10.4248	10.7127	10.3047	10.2038	10.7569	9.71648	9.99348	10.1714	10.7412	10.635	10.7093	10.9168	11.3511	11.0062	11.7172	11.3931	11.4026	10.6431	10.92	10.8417	11.1522	11.4868	11.1079	11.0282
ATXN3	7.09783	7.55462	7.40588	7.63179	7.03738	7.67861	6.97291	7.34571	6.71692	6.84411	6.30174	6.22156	6.46307	6.72228	6.13199	7.01696	6.70003	6.31964	5.34846	5.9685	7.10635	6.82815	7.23133	6.36284	7.35623	6.48621	7.47186	7.19633	6.87061	7.64161	8.18338	7.12338	7.18114	6.62997	9.63595	9.6452	9.56758	9.04446	10.0945	10.6257	10.616	9.3532	9.56166	9.5255	10.3176	9.80555	9.82724	9.38673	9.54859
ATXN7	9.21543	8.5734	9.19986	8.68207	8.81336	9.77209	8.68163	8.91841	8.74337	9.08469	8.35811	7.90699	6.47157	8.377	7.96911	9.3273	8.73091	7.71172	8.79032	7.93647	8.85249	9.24478	8.66369	8.50106	9.23685	9.24655	9.0377	9.76514	8.96911	9.52292	9.91155	9.57796	9.50167	8.96272	10.661	10.982	10.8922	11.0145	10.8688	11.4639	10.3753	10.7468	10.3143	10.7013	10.8328	10.074	9.86472	11.298	10.4538
ATXN7L2	2.65777	6.09909	5.69889	6.22209	6.29179	4.80778	4.08938	5.4514	6.84077	6.51497	7.4881	7.59093	3.51321	4.07391	5.44921	5.99851	7.80249	7.77384	6.12921	7.09426	6.59489	7.30748	6.45868	6.66181	6.15457	2.91643	5.16645	7.03691	4.7026	6.6627	7.34262	6.9709	6.09932	6.17966	8.71814	9.33927	8.31646	8.26232	8.6928	9.01056	10.9967	8.78312	9.27441	8.68591	8.60959	7.36392	7.45915	8.05441	7.78163
ATXN7L3	8.16529	7.8509	8.09587	8.51392	8.58969	8.01922	7.33486	8.77638	9.04449	8.81472	9.27143	9.93284	6.22838	9.28357	9.9113	9.21383	9.10377	9.23095	9.17866	9.50423	8.37983	8.1116	8.63331	8.24968	9.07412	8.27656	8.76016	9.00751	8.77586	8.74486	8.9622	9.49144	8.2742	8.45056	11.7306	12.1333	11.5108	11.4177	11.3267	11.7637	11.7357	11.6954	11.728	11.7244	11.8042	11.3518	11.2434	11.7262	11.7915
ATXN7L3B	10.0025	10.6314	9.81991	10.2767	10.1701	10.14	10.479	10.61	9.88349	10.132	10.5556	10.6011	5.13488	9.98946	9.14342	10.374	10.5627	10.7785	10.3123	10.1347	9.74355	9.22418	9.57753	9.75915	9.26951	9.45079	9.28104	9.67157	9.83228	9.5421	10.5147	9.52041	9.47832	9.49908	11.8296	11.4869	12.6169	12.1312	12.5875	12.5313	13.0335	11.6622	11.595	11.7792	12.5126	11.6824	12.4701	11.7871	11.6053
AUH	9.27869	9.26746	8.49059	9.16309	9.6455	9.67062	9.39287	9.10131	9.94821	9.21441	8.95238	10.4819	7.59272	10.1955	9.97563	9.00793	9.82743	10.2952	8.73969	10.7509	9.47237	7.6103	10.412	9.81324	9.09767	10.7462	9.70424	9.63138	10.4952	9.56553	8.53194	9.19812	9.25046	9.96697	7.57067	7.97537	7.71988	7.8407	8.82567	9.04826	9.78708	8.15812	7.10255	7.75981	8.39647	9.22875	9.67445	8.73533	8.59515
AUP1	10.9467	10.4803	11.0312	11.2722	10.7946	10.6147	10.6393	11.1328	10.8437	10.9232	12.0127	11.2565	6.46738	10.6893	11.2635	11.743	11.625	11.2856	11.8432	11.5227	10.9835	9.73943	10.5279	11.0226	11.0874	11.6316	11.5528	11.3635	11.0605	11.6403	11.7894	11.9772	10.9713	10.4416	12.2842	12.7365	12.4202	11.7456	12.166	12.3264	12.406	12.5674	12.2395	12.6728	11.9195	11.5115	11.4272	12.1049	11.8384
AURKA	9.28717	9.0081	9.79527	9.65515	10.0698	10.4715	9.25898	9.56364	10.6166	8.99048	9.64237	8.46158	6.51208	10.6909	9.69647	10.051	9.48202	6.91568	9.37934	9.35206	10.6858	10.3772	6.9325	8.14499	10.6775	9.2567	9.94024	10.4688	7.69645	9.78005	9.65281	8.43426	8.16774	9.23275	10.6963	10.326	11.0764	11.6529	10.829	11.904	9.64246	10.8689	10.4456	11.523	11.0647	7.34599	6.4405	10.5227	9.74037
AURKAIP1	8.72289	7.85547	8.28615	8.8068	8.95668	8.02965	8.46543	8.8347	9.0974	8.80589	8.48366	8.77427	9.40423	7.16242	8.18404	9.40537	8.86821	8.12645	7.99305	9.23358	8.27878	9.69385	8.31262	7.83002	9.21445	8.64941	9.07111	8.21887	8.65195	7.99876	9.17098	9.42193	8.84851	8.15733	10.5755	10.7671	11.1526	10.2782	10.9325	10.9166	10.9591	10.3762	10.6499	11.5406	10.8703	10.4928	10.9103	11.0806	11.0669
AURKB	8.37767	6.67237	7.80933	8.35362	7.10855	8.98772	7.63404	6.8013	7.0099	7.89718	7.31285	7.86659	8.3998	6.85285	5.98284	8.8608	8.6084	4.81719	8.70525	8.26225	8.65493	5.32265	5.28026	7.47169	8.55447	7.70443	8.89072	8.53196	6.68042	7.00367	9.39073	7.96155	7.86364	7.6449	11.3689	10.9936	11.051	11.866	11.679	11.981	9.30345	10.9421	11.6412	11.5659	11.2584	6.53175	3.91912	10.7336	9.47796
AUTS2	6.3742	7.81938	5.66799	5.37082	5.26627	6.52007	7.67156	7.33872	5.26994	5.88303	3.97886	6.22112	8.37675	5.82737	5.14874	6.00914	5.49708	8.22111	8.88262	6.78096	5.70265	8.17488	7.68622	6.7532	7.32352	5.94678	5.52784	6.3542	6.80095	5.65116	6.30881	5.48042	4.84751	6.59917	7.42968	5.63897	8.12971	8.57646	9.47633	8.39283	12.0602	7.84009	6.71351	11.8983	6.35639	9.41004	10.2376	8.39662	8.48351
AVEN	9.20662	8.7371	9.0072	8.87102	10.1365	8.60914	9.36674	9.04197	9.81577	8.7547	9.3633	9.23405	3.91082	9.27201	9.16663	9.3059	9.44645	9.40217	10.2122	9.45487	9.60993	9.78613	9.55957	9.1801	10.3621	8.94408	9.85558	10.087	8.63987	9.50152	10.7456	9.95915	9.25776	8.50722	8.3243	8.85908	9.02929	8.59206	8.66082	8.62552	8.3607	8.56127	8.07429	9.52751	8.71027	7.90676	8.40967	9.03939	8.80674
AVIL	7.95571	7.70169	7.58897	7.32235	7.68439	6.46121	6.93662	7.03388	6.87053	6.13429	6.54964	5.65638	8.93866	7.26104	6.40919	7.82847	8.08988	7.20029	8.76537	7.89697	7.3236	8.35119	6.49299	6.65716	6.33745	5.88936	7.94636	6.95928	6.68134	6.97322	7.66868	8.31243	6.94974	7.9065	6.70603	8.08321	8.08712	7.24251	7.74895	7.18956	7.40548	7.53284	7.55704	7.2743	7.16093	7.48351	7.55398	7.91598	7.75856
AVL9	6.65818	6.28904	7.12575	6.71687	6.83775	6.80618	7.31964	6.87827	7.20954	6.47747	6.72182	6.82906	5.92082	7.14935	7.75233	6.72878	7.85529	6.55923	7.36502	6.93977	6.48805	7.32387	5.69534	6.02463	6.49443	7.16451	7.2939	7.45901	6.65875	6.42873	7.56221	7.75853	6.67459	6.90609	10.6409	10.9308	10.8806	11.026	10.8533	11.3874	11.4719	10.7389	10.3873	11.101	11.5818	10.3751	10.4664	11.3276	10.8085
AVPI1	8.31736	8.27203	8.62129	7.77917	8.61033	8.58718	8.63049	8.468	8.48399	8.43616	9.03754	9.0019	10.7517	9.75985	9.27693	8.02103	7.51335	11.0021	8.07813	9.72922	7.73147	11.9038	10.0757	9.164	7.9844	8.72635	8.68508	8.13427	9.11392	8.09559	8.34094	9.32597	9.34173	9.3138	6.96461	6.09336	6.53403	5.3371	7.61516	5.52897	7.01954	8.63148	5.78499	6.85273	5.74688	9.6241	9.08557	7.88333	7.89704
AVPR1A	4.42712	3.33747	4.19954	3.49998	5.69837	4.98418	3.85004	4.62876	3.67477	5.56728	4.7935	4.82781	5.89079	4.85033	4.09436	3.54928	5.96353	3.19866	4.5374	4.86045	5.76391	3.94903	4.45716	4.54438	4.66095	5.02395	5.18826	3.61978	3.71049	4.21293	4.48138	3.79187	4.98118	5.11161	4.42589	3.69337	5.11321	4.37236	4.45068	5.35474	8.00085	5.45638	4.27852	3.21069	3.7262	5.27151	4.01921	4.85425	7.15353
AVPR1B	4.62711	4.99612	5.2987	6.93966	5.99969	6.2438	7.41992	4.96962	5.28295	7.72232	8.196	7.83022	12.1998	8.88413	9.1473	7.57677	6.37289	7.91313	7.53852	8.1498	5.15825	4.78381	5.46104	5.12943	7.20659	6.16153	7.48863	7.26366	6.92136	5.35487	5.34981	6.03384	5.26608	6.74899	0	4.2815	1.6027	0	0	1.036	0	2.04947	0	0	0.956867	1.01216	0	1.48626	2.82959
AVPR2	3.72133	5.2837	3.93015	3.98166	4.28503	4.63551	3.48524	3.45327	4.02961	3.27288	4.87457	5.18884	5.03503	4.91932	6.18049	3.39332	5.60114	4.62359	5.4062	4.29612	4.18081	7.35426	4.52456	2.95881	4.55653	3.96385	4.38497	4.54414	3.74157	4.26913	6.59493	3.7822	3.68987	4.28056	0	2.90897	2.6071	2.03996	1.49289	1.036	0	2.63983	0	2.62321	2.25228	2.60517	0	1.48626	0.905099
AXL	7.08975	7.91751	7.69268	7.40051	7.22171	8.47181	6.75112	8.13845	7.18349	6.61876	7.92828	7.2073	8.74918	7.3809	7.56742	5.28088	6.93426	8.31142	7.2368	7.8561	7.13203	6.26203	8.93516	8.95701	7.41938	7.28542	8.54639	6.62273	7.9714	6.52425	6.63228	6.85117	8.13397	7.80821	8.83458	6.84473	8.11918	7.37464	9.74544	9.87194	9.24899	8.13144	8.08583	8.34484	7.14183	11.2227	10.967	9.7059	11.3673
AZGP1	4.269	6.1871	6.35175	5.66515	6.17675	5.41265	4.45151	3.88095	4.91821	5.5341	7.33483	7.28155	7.25837	6.28986	6.04105	4.63592	5.40798	7.55921	5.93906	5.63224	6.444	7.91856	6.65444	5.5996	6.51794	5.90446	6.4375	5.59567	6.64901	6.34804	6.00086	6.19583	6.36156	6.66395	4.15122	1.06014	2.83012	3.36975	5.5349	0	11.7412	2.63983	2.08689	2.03447	3.24334	6.48337	7.53719	5.02363	6.03514
AZI2	7.60345	7.57738	7.92322	7.66363	8.32826	8.06905	7.77218	7.61547	8.38535	8.24506	7.79549	7.67602	7.86055	7.92986	8.54332	6.96172	7.03746	6.37726	7.34736	6.94238	8.44926	7.71562	7.74671	7.75323	8.25592	8.11539	8.25081	8.51881	7.75577	8.20171	7.76739	7.48783	7.92071	8.07637	10.0913	10.3986	10.1415	11.046	10.5935	10.7998	10.8109	10.2566	9.59233	10.3911	9.85501	10.0808	10.2697	10.7502	10.0937
AZIN1	11.1399	10.6896	10.7334	11.3468	11.5085	11.6936	11.5578	11.2512	11.759	12.0409	11.3638	11.7504	9.03492	11.1847	11.6652	9.83641	11.5618	10.0422	10.7508	11.0331	11.0431	6.97988	11.135	11.1678	11.6332	11.7548	11.3905	11.6029	11.0554	11.4372	9.63317	10.5412	10.5782	11.4636	12.7758	11.7653	13.1042	13.3162	13.4843	13.628	12.7193	12.9236	12.2708	12.7769	13.2397	12.4565	13.0099	13.0645	12.7134
AZU1	6.45892	5.56542	5.07817	2.89118	3.32591	5.42459	4.79905	4.9834	5.21309	3.50474	6.7465	6.35873	4.6563	2.05881	4.48782	3.40169	5.38602	4.02918	7.00748	6.16378	3.68545	6.51236	5.70709	4.45332	3.22744	5.50331	4.52446	6.55135	5.31528	4.88029	6.6598	5.71124	5.0309	3.69379	1.51759	1.06014	2.01994	0	0.931502	2.64447	3.00405	1.62902	2.08689	0	1.52716	2.34133	3.27709	0.926616	0.905099
B2M	13.7868	13.4643	13.3418	13.379	13.5637	13.6839	13.4411	13.8147	13.3332	13.1183	12.1655	11.4901	13.5613	10.9649	11.55	12.624	12.7118	12.3008	12.4122	12.2762	13.3948	10.7197	13.5786	13.9496	13.3092	13.7102	14.1678	13.3052	14.0685	13.511	13.6207	13.6136	13.5789	13.5569	16.3414	16.4797	15.5949	15.1866	17.1052	17.999	14.696	17.4676	16.7894	17.6833	14.77	17.3457	16.4991	17.9189	17.5549
B3GALNT1	7.72564	7.98648	7.72276	7.19402	5.81656	7.82992	5.16461	6.56724	8.91145	7.81684	5.70051	6.87557	3.42906	7.76624	8.02148	6.05663	5.73351	5.14565	5.72574	7.31736	8.33984	4.32474	7.70444	7.94133	9.23399	7.42271	7.54661	8.65941	7.51524	5.78726	7.77528	5.52437	7.15313	8.91687	8.40977	6.22476	9.6058	8.92329	10.1816	9.73992	10.2835	9.55334	7.966	7.86576	9.01586	9.16883	9.24651	8.6857	8.77548
B3GALNT2	5.85452	5.11044	5.87571	6.84754	5.4649	6.20689	5.84072	5.43241	5.51276	6.31872	6.11999	5.90711	5.8439	5.69549	6.6712	5.45089	6.49343	6.20365	7.01864	7.43746	6.06471	6.22074	5.85109	5.68609	7.47731	5.50642	6.46673	7.28173	5.63597	6.20984	7.61896	6.5828	5.36373	6.09183	8.58449	7.95027	8.2979	8.71825	8.12685	8.6559	10.886	8.2353	7.58984	8.19537	8.44403	7.7723	7.26895	8.66022	8.50792
B3GALT1	4.1381	4.50084	4.17913	4.01251	5.27764	4.50571	4.85946	4.10232	4.00644	4.60206	3.13481	5.53516	4.81692	5.93614	4.7368	4.75572	4.8072	5.74311	5.07637	4.24472	4.60417	5.78506	5.30101	4.68084	3.66172	4.11794	5.50518	4.71417	5.10797	3.64212	5.24635	4.59363	5.3087	4.04402	4.70886	0	2.01994	1.02676	4.18887	1.036	4.6093	1.62902	3.10088	0	1.93481	5.34554	6.45844	3.18703	3.81661
B3GALT2	5.73849	6.71517	6.71932	4.96338	5.57322	2.15737	7.37436	4.94632	5.84822	5.76852	5.68826	4.59661	7.6632	4.42885	4.24456	4.28405	4.11241	7.48427	3.42222	1.89896	2.26992	3.00742	8.27931	7.19966	2.71059	5.08872	3.48282	4.8876	7.39436	3.09692	2.51816	1.57895	6.60225	8.18947	6.6931	0	5.19572	1.62054	8.22636	1.036	5.17443	4.87066	2.41443	1.02307	5.08484	9.11163	9.23355	5.96012	6.31362
B3GALT5	4.34868	4.84769	5.76556	5.58439	2.95239	4.50675	5.78428	3.24037	4.55743	4.14327	3.51689	4.17238	3.98764	6.71985	5.01944	5.27096	4.50283	4.30052	5.2398	3.7307	4.23499	7.35423	4.38962	4.59921	4.94149	5.66522	3.38772	5.0273	4.30725	5.3325	4.33483	3.38828	5.03512	4.15516	3.71264	2.0893	2.83012	4.63583	4.99308	2.3791	0	3.22838	2.41443	2.35867	2.92365	6.06825	6.14061	4.17915	5.66512
B3GALT6	7.04099	7.1971	7.2478	8.05017	7.48721	6.90964	7.50495	8.01748	7.40471	8.19621	8.01519	7.6846	5.04488	7.04747	7.4353	8.01227	8.08437	8.19914	7.42252	7.39799	7.76466	8.92825	7.72098	8.07993	7.5535	7.25397	8.04425	7.28363	7.54747	7.39548	9.16683	7.54023	7.41724	6.8522	8.10754	8.78293	8.28382	7.6601	8.52173	8.73628	10.4925	8.37373	8.69941	9.19798	8.70702	9.58069	9.90615	9.37503	9.46555
B3GAT1	8.81978	10.8722	9.93409	9.01092	8.76415	5.6945	10.8567	8.59845	8.69553	8.84256	9.37339	9.29476	3.91565	9.38234	7.46951	3.68601	3.54125	12.9593	4.89424	9.08618	3.60423	6.08012	12.0287	10.9235	5.33493	7.35361	8.56703	6.32954	10.0941	4.81579	5.44781	9.11728	9.63378	10.2688	9.8936	3.10366	8.93636	5.66668	11.9649	9.26082	3.20052	8.70568	6.82793	7.6676	10.0288	14.1862	14.5558	10.1859	11.1148
B3GAT3	8.33612	8.9439	8.38401	8.5439	8.44757	7.40582	7.48257	8.0684	8.23743	8.38542	8.84027	7.89816	5.74117	7.07478	5.14566	8.5572	8.84408	9.89232	8.76484	8.13569	8.35905	7.83524	8.97312	8.45664	8.25894	8.46508	8.46827	8.33503	7.96093	8.50644	9.24092	8.80849	8.60339	7.71534	10.2891	10.776	10.0377	9.67868	10.2891	10.0893	9.34038	10.5704	10.2388	10.2588	10.5963	11.2886	11.2363	10.4268	10.0611
B3GNT2	7.84957	8.14519	6.84359	7.87968	8.66692	7.95527	8.27057	10.3761	8.41513	8.184	8.02355	7.80887	5.74647	8.04814	7.60532	6.1014	6.14651	6.73379	7.73331	7.16908	6.77589	5.8726	7.01567	7.65547	8.14426	8.65426	7.95844	7.50937	7.70168	8.02963	7.43019	7.33892	7.32601	7.62672	10.2521	10.1498	10.1033	12.847	9.77562	10.9032	10.9343	11.3504	9.68634	11.0591	10.8335	9.4165	9.09707	10.8043	10.3726
B3GNT4	6.72232	6.76859	6.47104	7.17739	7.33334	7.18903	6.90633	6.77019	7.13177	5.75401	8.56528	6.95958	7.351	8.26121	7.85171	6.00724	6.34157	5.33197	7.31579	6.64069	6.41109	9.84684	6.82423	7.39891	5.0258	8.04806	7.21255	7.45048	7.2699	5.094	7.30953	5.47371	6.69271	7.3414	3.07938	3.80958	2.01994	3.36975	0.931502	0	3.20052	2.37464	2.41443	5.50419	3.50487	3.34374	3.43038	1.48626	4.56618
B3GNT5	6.51808	5.61595	4.30791	4.5759	4.94293	4.31117	5.32685	5.75529	6.3483	5.08487	5.61864	5.71378	7.52641	7.72466	6.81899	7.07773	5.5115	5.65255	6.50699	6.64939	5.33759	2.25727	7.59754	6.14141	5.9777	6.13572	6.17558	5.46679	6.29175	3.86718	3.76154	5.48357	5.57158	5.41738	6.29131	5.78808	6.00338	6.00639	7.62182	7.18956	10.4314	7.04236	6.38008	6.70354	4.50113	8.35953	10.1698	8.093	8.79828
B3GNT7	7.06718	7.20046	7.47055	6.21809	7.4327	7.08912	6.51288	7.25319	6.31731	6.42441	7.87813	5.9962	8.19784	7.8278	6.3725	6.17938	6.87051	6.96029	7.83223	5.20025	7.13068	7.26118	6.95279	6.34249	6.09309	6.06485	7.37177	6.67292	6.31572	7.67565	7.02096	6.58943	5.22904	6.01073	9.45629	7.27696	9.15833	8.27203	8.34382	8.62168	7.29154	11.0585	10.4523	7.90977	9.23222	7.81852	9.8151	9.13726	10.0786
B3GNT8	3.87377	3.81765	5.25776	4.28654	6.31263	6.16176	3.1692	5.08889	5.78084	3.64895	4.06145	6.62659	3.27126	5.66376	5.70549	3.57816	3.59591	2.62381	5.22097	2.8704	5.45622	4.38777	2.62091	5.61037	3.9978	6.57885	6.22744	4.33824	5.50885	5.36601	4.40175	4.6742	4.38592	4.5596	4.60224	1.66461	2.34318	1.02676	3.67744	4.46013	4.6093	5.92247	3.42559	4.13059	3.7262	5.06788	2.41873	5.55279	5.91508
B3GNT9	6.9006	7.30994	6.97173	6.55717	7.23807	7.58229	6.95155	7.0213	7.8226	7.30064	8.17597	4.58935	6.52739	8.59443	5.26894	7.91514	4.61927	9.45817	6.35682	5.70217	7.10493	9.5185	7.89972	7.94795	7.99485	7.35276	7.72425	6.30816	7.29445	7.67966	6.80587	7.75163	7.32146	6.60924	6.8055	7.24635	7.2358	7.63773	8.16839	7.16864	8.6358	8.20492	7.19073	7.69661	7.45205	9.20905	10.426	7.96361	8.63686
B3GNTL1	7.02537	7.28649	6.60636	4.76556	6.97035	6.96119	6.83824	5.41333	7.11116	6.12452	6.44743	5.21689	4.8846	5.06287	5.21719	7.93129	7.84178	8.2066	8.28414	6.71809	6.22004	10.6965	6.35642	7.37668	6.12511	5.5171	7.10322	7.42977	7.16142	6.88169	7.25709	7.73271	7.47538	6.87539	7.96959	8.01827	7.20625	7.01841	6.49044	7.65572	7.21405	7.94797	7.69912	8.34942	7.09294	7.58633	7.33841	7.80994	7.4193
B4GALNT1	6.68965	6.06897	6.51403	5.85172	6.21422	6.67944	6.30289	6.81386	6.71127	6.82274	6.97416	7.56629	6.08583	5.12456	5.57242	6.93663	6.01422	7.53609	7.36566	8.21827	7.08911	9.50882	8.10097	6.88523	5.32322	7.04526	5.08865	6.77597	7.5062	6.4631	6.88257	5.57305	6.93857	7.23519	8.2556	7.05947	6.15543	4.29822	7.12733	5.39131	7.15604	7.48307	6.8686	6.08949	7.5202	7.73835	8.28954	7.60492	8.44067
B4GALNT2	6.23122	5.92862	5.97564	4.62627	5.40375	5.76805	6.39483	4.41219	4.36476	6.09559	5.06501	4.97388	3.72594	7.03267	6.71578	6.43968	3.13928	6.00866	6.012	4.73505	6.01081	7.97538	6.20084	6.39091	4.26414	5.34633	5.91983	5.43177	5.72781	3.74208	6.11711	5.78543	6.15702	5.94008	0	0	0	0	0	0	1.11797	0	1.05851	1.61564	0	1.60115	0	0.926616	0
B4GALNT4	4.10384	3.2636	5.31722	3.97581	4.41622	4.30222	3.67464	3.86344	4.77633	4.46393	3.42335	4.63502	5.51012	3.67906	4.96177	2.85318	2.65765	3.83269	3.60755	2.82849	3.79946	6.31825	6.02	4.21798	4.28049	3.58389	4.23972	5.17312	3.96858	3.58659	4.76932	3.94714	4.20074	4.04646	7.21128	1.06014	3.832	3.21717	7.91543	3.23331	11.9156	5.06359	3.5641	3.74275	5.46891	10.2434	11.1333	6.50908	8.50099
B4GALT3	6.85667	6.63061	7.13848	8.25559	7.52496	6.24722	6.56785	8.36345	8.22403	7.25821	7.60238	9.46888	6.46733	9.04455	6.89121	6.88377	6.58411	7.74165	6.66105	7.56155	7.1458	5.0498	5.99766	6.20772	6.61799	6.57336	7.63334	7.23951	6.99925	6.05802	6.51285	7.45726	7.07358	7.06968	10.7401	11.0307	10.6829	11.1022	11.1759	10.9537	12.025	11.275	10.6893	11.4006	10.5893	9.40572	9.19126	10.4011	11.2393
B4GALT4	8.49515	8.72868	8.80253	8.79409	9.05532	8.54678	8.29069	8.8608	9.2709	9.4884	8.43927	6.39664	9.16162	9.42298	8.99547	8.63469	8.97326	8.2462	8.17945	8.10814	9.5437	6.15968	9.55917	8.94127	9.25105	9.80721	9.85687	8.86793	9.05522	9.14612	9.50607	8.9791	8.75902	8.67901	9.28591	10.2739	9.91524	10.6295	9.96432	9.83093	9.37894	9.9679	8.94421	9.44446	9.40438	9.17899	9.33171	9.86765	9.91353
B4GALT5	10.0759	11.0928	8.63202	10.4091	10.4946	10.3795	10.112	10.7824	9.7138	10.039	10.5295	10.6857	9.80003	10.2829	11.1701	10.2982	10.2063	9.76964	10.0747	10.2734	11.141	8.78647	10.5571	10.9665	10.2399	11.1073	10.2731	9.4616	10.0433	10.0109	8.35489	9.89705	10.3325	11.0969	10.3283	10.3787	10.8822	11.1191	10.6353	11.4984	12.1507	11.9919	10.2127	11.8595	9.34299	10.7682	10.6158	12.2587	11.2288
B4GALT7	8.39971	8.56919	8.09853	8.15368	8.60544	6.17706	7.868	8.69858	8.7514	8.70153	9.41803	8.72378	5.01842	9.04215	8.48722	10.0636	8.79615	8.31486	8.90959	8.61611	8.26824	6.83717	8.21491	8.30333	8.93358	8.59005	8.59258	7.95777	8.30623	8.54758	8.01674	8.89544	8.65681	8.22266	9.32415	10.0763	9.33026	8.90467	9.51798	9.43952	8.71025	9.63156	9.50473	9.74443	9.29192	9.45045	9.44851	9.51661	9.78814
B9D1	5.06887	5.05495	6.87587	6.14458	6.95863	5.65159	5.65976	7.0223	6.38669	7.60747	5.20272	6.80921	5.58139	6.41124	3.87212	5.21675	5.79523	6.21703	6.88122	6.56367	7.2917	6.34596	6.01411	6.16178	5.44444	5.00608	5.66718	7.02942	5.94497	6.25203	4.67513	5.66226	6.95036	5.86192	7.74368	8.38897	6.65561	7.32883	6.5889	4.97569	7.98094	7.01927	7.04456	7.98811	5.40626	7.02403	7.35766	5.43757	8.28388
B9D2	7.96086	6.91923	6.97553	7.56833	8.07174	5.77244	5.79474	7.53356	7.55453	7.51487	7.86105	7.74613	7.84606	7.09476	6.70725	7.19229	7.72083	5.07201	9.30387	8.1727	8.29084	8.27612	3.53454	6.51332	7.73551	7.91577	5.72884	8.77721	6.7728	7.84834	8.89947	8.00929	7.84991	7.40618	6.16589	7.17231	7.18621	6.02949	6.76771	7.13669	6.52814	7.46609	7.47161	7.52934	6.98989	6.29069	5.11641	7.35797	6.92397
BAALC	9.40436	10.1039	9.20399	8.64936	8.02833	8.23603	10.4065	8.73366	8.54315	9.56125	7.91468	9.93108	4.46016	8.8548	5.64699	6.08759	5.52035	10.7597	8.26947	10.5708	7.61972	7.20098	11.8846	11.3468	5.24576	6.83248	7.73375	6.80605	10.8011	7.80882	4.05216	7.55847	9.74489	10.353	9.62917	5.47266	8.15055	6.28116	11.0352	6.72864	3.91121	8.56924	8.17501	6.85273	7.27051	12.3177	13.1253	9.0245	11.1045
BAAT	5.80971	3.28494	5.66065	6.26283	3.65728	3.59258	3.3321	4.23315	4.51677	6.04602	3.52155	3.67055	4.99982	6.04539	4.48627	4.80912	6.87706	5.56711	5.79693	4.40114	6.20976	9.2252	5.52054	3.47557	5.57913	3.61858	5.94227	4.43127	5.04671	3.84114	5.48169	5.39775	4.643	3.97069	2.72015	2.41699	1.01332	3.04651	3.57133	1.63276	3.52779	1.03317	3.10088	0	2.25228	4.41539	4.70017	0.926616	1.45699
BABAM1	11.0396	10.8189	11.2766	11.0263	11.0757	10.4591	10.8146	11.1396	11.5797	11.6573	11.5409	11.8048	7.68995	11.685	11.7923	11.6384	12.1468	11.7382	11.5787	11.7914	11.4788	10.0349	10.7502	10.8558	10.9816	11.3499	11.3874	11.2692	11.0056	10.5869	11.8785	11.3886	11.4651	10.8096	9.41357	9.70269	9.3641	9.05856	9.49821	9.88482	9.58645	9.30628	9.48089	9.80061	9.61295	9.24334	9.51216	9.55166	9.30365
BACE1	8.42409	9.98901	9.32841	8.46357	8.53819	6.08501	10.1254	8.19014	8.24367	7.51875	8.97082	7.56003	5.84967	9.26898	8.42229	7.46375	6.82286	12.5626	6.89143	9.04749	6.88673	7.31993	11.6043	10.2296	6.58969	7.2121	8.38877	7.28404	9.06429	6.9366	6.31709	7.2314	9.48898	9.5487	10.437	8.37017	9.33936	8.90467	12.2685	8.21553	10.3116	10.4918	8.18041	8.45927	9.66405	14.2551	14.6469	10.5568	11.3853
BACE2	9.73516	9.19753	10.9814	8.81637	10.7036	10.2971	9.6219	8.94164	8.03967	10.5099	10.4657	10.104	8.06982	11.1931	7.49569	10.0543	9.23857	9.21618	10.077	6.91601	7.41572	8.82951	10.4697	9.66336	7.57149	7.80612	8.81887	10.5645	9.05485	10.2628	9.65167	10.2744	10.0551	10.4296	11.5014	8.37017	11.7169	10.5449	10.5969	9.1611	9.09076	10.3051	10.7395	11.0352	10.8461	9.50598	8.31438	9.1093	10.4294
BACH2	9.94561	9.56235	8.5091	9.03151	9.64532	8.67468	9.23648	9.1775	10.447	11.2009	10.4402	9.48285	9.00115	9.76915	7.28747	9.07625	9.47129	7.91873	10.4962	7.79596	8.86663	6.97028	8.14813	7.90674	8.20595	9.76213	9.10918	10.6861	9.29217	11.2898	8.56077	8.22421	9.44005	9.76562	12.2001	10.569	12.5328	11.5672	11.8383	12.9172	7.76505	9.61433	12.597	7.73206	10.3933	8.16879	9.18589	9.26316	8.13955
BAD	6.32631	7.44694	7.72321	7.44166	7.72853	6.60488	7.5056	7.49382	7.18141	7.36502	7.1544	8.50637	6.7737	8.1873	7.0555	7.23584	7.46882	8.61536	7.72785	8.47117	7.53205	6.53227	7.35692	7.5713	7.40471	7.8221	7.89489	8.13471	7.12214	8.13167	7.1178	7.33604	8.13511	7.40304	8.47165	9.03352	9.19389	8.81779	9.37154	9.44822	9.23504	8.63148	8.76191	9.61368	8.30499	10.1841	10.4961	9.29454	9.58347
BAG1	9.71123	9.72676	9.84518	10.1281	9.87507	9.46798	9.56894	9.30508	10.1614	10.0528	9.93733	10.5221	8.38489	10.6773	11.1297	9.54058	10.2355	10.28	10.1606	10.3051	9.40663	10.9339	9.74811	9.43462	10.2516	10.2281	10.64	10.5312	9.30984	10.3171	10.4249	9.90909	9.68375	9.45453	10.68	10.7964	11.309	10.9524	11.5479	11.3789	11.6956	10.9956	10.772	11.1904	11.3744	11.3108	11.4698	11.4755	10.986
BAG2	7.13874	6.80675	7.06838	7.95733	7.64762	6.95973	6.80297	6.49023	8.83315	8.64834	7.38525	7.6801	8.30059	6.61239	8.79306	6.81298	7.68652	6.1048	7.23557	6.94892	7.25911	5.48658	5.65235	6.47086	7.61785	7.52049	6.99893	7.53652	5.95966	7.8092	7.02767	7.42232	6.47444	6.79186	9.91046	9.64324	9.43587	9.7254	9.78158	10.1585	10.2848	10.2279	9.08029	10.2182	10.8826	7.25287	7.65856	9.50592	8.23458
BAG3	10.1737	10.3134	10.0338	9.59329	10.5329	9.76948	9.35808	9.68027	10.1623	10.5337	8.11583	9.96837	5.03701	8.85838	10.3018	8.53999	9.43364	9.22174	8.69152	9.96544	10.7054	8.83916	11.8268	10.6031	10.489	9.66371	10.3287	9.88084	10.3933	9.94062	9.02411	9.84317	9.75892	10.4044	10.3051	9.46643	11.0613	9.76894	10.0957	9.32603	9.84514	10.4845	9.00324	9.92071	8.90976	10.4368	10.4396	9.574	10.112
BAG5	8.48624	9.02272	9.67874	9.58602	9.73322	9.55383	9.28917	8.61571	9.61635	8.833	9.79008	9.021	7.01974	9.08756	9.07761	8.51774	8.79355	9.14086	8.68221	8.95827	9.04677	7.19999	8.94922	8.83035	9.96648	8.49653	9.08057	9.36456	9.00103	9.28953	9.24534	8.9271	8.81981	9.04898	11.2107	10.8474	11.368	11.0028	11.4446	12.0945	11.4075	11.0342	11.2002	11.0792	11.1722	11.0079	11.1921	10.513	10.7923
BAG6	9.6017	10.014	9.15192	9.63448	10.1714	10.0875	9.7862	10.1664	9.70268	10.1846	10.3149	10.558	9.22566	9.66336	9.71288	10.3355	11.1431	9.75236	11.1815	11.2378	9.84857	7.36417	10.1784	10.2576	10.2449	10.0701	10.8858	10.4661	10.0581	10.0266	11.1175	10.7894	10.5311	9.33647	12.0033	12.9696	13.0623	12.5298	12.9686	13.0792	13.6903	12.4984	12.8593	13.0702	13.8406	12.5228	12.5978	13.3753	12.6866
BAHCC1	4.67612	4.78325	4.12663	5.36396	5.37279	4.30726	4.39541	4.4557	3.42248	4.32187	4.2292	4.60181	5.99486	3.08978	4.57172	4.11541	3.80431	4.91309	3.18767	5.5155	4.02358	4.80896	5.42318	4.12601	5.14246	4.38722	5.8618	4.08404	5.28794	5.20788	4.51032	3.33466	4.24658	4.60676	7.39017	6.36431	7.41868	6.35616	9.19967	6.94089	9.81734	7.78639	6.60536	7.36743	7.86114	10.6635	11.3897	9.01699	9.33127
BAHD1	7.71696	7.2138	7.2493	7.40828	7.8749	7.41417	5.87637	7.50232	7.37065	7.53596	8.5451	7.9106	3.57235	6.82471	7.35775	8.4634	8.85413	7.73763	8.36281	7.46376	7.81727	3.65136	7.50734	7.50887	8.38606	7.6472	7.7934	7.87339	7.72715	8.34777	7.48979	7.44887	7.64573	7.83715	10.1109	9.95222	10.1298	10.0231	10.1828	10.3284	10.5943	10.2479	9.99113	9.91301	10.1863	9.88683	10.206	10.3251	10.1132
BAIAP2L1	3.99473	4.25014	4.95784	7.06236	3.58027	7.29712	4.61711	2.42143	3.78658	5.6552	7.29883	5.2092	7.49322	8.02612	3.36818	6.21036	4.69357	4.45781	3.89586	5.01578	4.2644	7.94291	4.62948	3.71706	4.74783	3.67899	4.04723	5.70694	4.52365	3.42592	4.8781	3.89864	5.06594	3.504	4.36197	2.68385	2.83012	9.18994	3.57133	7.31859	11.869	2.63983	3.42559	8.45504	0	4.48256	4.5742	3.85919	8.1261
BAIAP3	5.02725	6.43644	5.15442	6.43222	5.27776	4.94324	5.0815	6.35404	5.61971	6.74381	5.51205	4.5026	4.3805	5.50365	4.55452	6.79802	5.11442	5.00443	4.46847	3.34972	7.46791	9.22327	6.20627	6.06164	6.73856	6.89815	5.90655	6.71347	5.34907	6.36166	7.45787	6.35756	5.59947	5.38904	6.88725	7.74666	8.03204	6.54431	8.82567	5.97685	7.30228	7.56509	5.63589	7.78703	7.6876	10.2518	10.0343	7.82721	8.95617
BAK1	8.13125	8.27236	7.95847	8.40615	8.97307	8.08273	7.79692	8.04591	8.89851	8.7694	8.4828	9.2051	6.10743	8.36084	8.03416	8.78265	8.03026	6.61825	8.548	8.73197	8.29439	5.96538	7.8443	8.19372	9.22971	8.64952	8.80028	9.16271	8.30063	9.0328	8.91807	8.65046	8.37712	7.57717	9.75427	9.85752	9.68291	9.37714	9.17723	9.73281	8.44063	10.0124	9.99573	10.2649	9.8058	8.35953	8.54174	10.2913	9.56697
BAMBI	8.46782	9.50703	8.95424	8.67137	8.50478	8.90033	9.94844	8.69566	10.2158	8.28675	9.59185	9.42948	9.81686	9.74983	9.04904	6.46556	8.68271	12.0252	7.41131	9.98741	10.1906	7.03166	11.5512	10.3547	9.81242	8.25991	8.68169	9.01861	9.57472	7.03731	6.62878	8.67736	9.9413	10.4677	7.59868	4.2815	7.36621	7.5446	9.47633	4.31539	9.05311	9.8053	6.82793	6.91576	8.19347	10.4785	10.2973	9.28832	8.9587
BANF1	11.7485	11.6612	11.6894	11.4323	11.5504	11.4778	11.1142	11.2886	12.3157	12.0164	12.849	12.3997	11.1549	12.7837	11.6812	11.7271	13.158	12.2753	12.6231	12.3737	10.5991	11.0357	10.4521	11.3178	12.3987	12.0462	11.5474	11.969	10.8246	11.5453	11.883	10.9241	11.4878	10.7082	10.7011	10.68	10.872	10.3693	11.0094	11.1352	10.388	10.3897	10.4332	11.0507	11.5336	10.3517	10.7133	11.232	10.6134
BANK1	9.5319	10.6869	11.0334	8.71824	9.96278	10.3053	6.60249	8.86352	10.3255	10.3094	11.2053	10.6109	5.73201	10.3107	8.76473	5.86634	8.91292	6.09291	10.4652	9.38143	5.8344	7.68774	7.31314	7.29091	8.26595	9.3496	9.97003	10.9725	7.00801	10.8466	9.32168	9.78018	9.7741	9.54191	11.2437	12.0728	12.3186	12.1378	10.9734	11.5833	5.68167	11.2609	11.5909	10.9489	9.63361	7.48351	5.84576	12.0205	10.8064
BANP	11.0818	10.9292	10.6269	10.3698	10.3912	10.9466	10.4729	10.5091	9.93903	10.1585	10.7728	10.5	9.91969	9.87409	10.4743	12.1613	10.7025	11.2463	11.2741	10.8187	11.3999	11.3802	10.4316	10.2107	10.2848	10.8521	10.1942	10.4003	10.7605	9.84007	11.294	10.8442	10.4205	10.4561	8.96671	8.61741	9.11659	8.97477	8.96577	9.0738	8.87035	8.84681	8.67668	8.66772	8.87259	8.57105	8.50337	9.1647	9.05652
BAP1	7.35293	7.75455	8.25518	8.01568	8.50279	7.16944	7.79686	7.93139	9.08215	8.44316	9.22144	9.2602	3.63881	7.6613	6.67301	7.65723	9.08659	7.75057	9.14811	9.18732	8.45571	6.47357	8.1497	8.07689	8.9549	8.60199	8.1568	9.24415	8.33098	9.37164	8.32768	8.51892	9.0854	8.19767	11.7354	11.6695	11.7326	11.6883	11.419	11.9189	11.4539	11.6538	11.1679	11.7397	11.6133	11.1057	11.3367	11.9796	11.5306
BARX1	5.92741	5.9114	6.35412	5.95482	3.95695	5.9925	2.06752	3.05175	3.42386	2.88559	6.23238	5.73122	4.51619	5.7248	2.94183	3.60919	5.82821	3.83969	6.99196	4.2335	5.60156	5.49834	2.36844	5.97032	5.24702	6.47345	2.36886	4.55283	3.66857	5.55316	6.98354	4.60645	5.89684	4.44971	0	3.69337	4.02488	1.62054	0.931502	1.63276	4.53841	0	2.68119	2.03447	0.956867	0	0	2.86902	2.16694
BARX2	5.98431	4.81284	4.02352	6.31702	6.62739	6.23963	6.84581	3.85217	5.10271	4.44991	4.09906	5.95564	5.77258	3.03272	5.04709	3.94378	3.88732	4.49034	6.52708	5.25101	5.2942	8.38291	6.05927	6.05323	5.22941	5.17167	4.98686	7.31446	4.74766	5.25009	5.52254	4.90442	4.62031	6.4006	3.36676	0	2.01994	3.36975	3.86878	6.65536	9.45067	3.3811	4.43113	2.84668	2.92365	4.11027	3.10555	3.76674	4.89715
BASP1	10.1236	10.3255	10.6122	9.942	10.6225	9.9853	9.63021	8.84711	8.88894	10.0833	9.04145	9.72392	10.5185	8.12794	7.72631	10.2272	10.7753	7.83808	10.8862	8.60439	10.3252	9.62403	8.81322	8.77707	10.5756	8.2695	8.97252	9.98288	10.2648	10.4885	10.307	8.7176	9.95825	9.60009	12.9806	13.3049	14.3654	13.251	13.4966	14.3687	8.64003	12.611	13.9217	13.6734	13.4898	11.8239	10.9289	13.1732	12.982
BATF	11.7838	12.0011	12.0164	11.1175	12.8213	10.6621	10.7296	12.3382	12.4191	12.7121	13.6006	13.4709	12.4912	12.8368	12.5462	12.2325	13.6572	10.2444	12.6243	12.2759	12.9557	8.41561	9.44699	10.8179	12.6272	12.9421	12.3261	13.7948	10.9728	13.4763	13.389	11.9376	12.3377	10.8811	12.4013	13.0479	11.8653	12.2097	12.2538	12.293	5.02686	12.4531	13.1252	12.4773	12.0144	8.5978	7.77766	11.5472	11.8476
BATF2	8.56145	6.56588	7.75941	7.54449	7.76002	7.59544	7.34773	7.66199	7.99052	6.36922	8.15616	8.32128	7.2157	8.41953	8.4662	8.7253	8.56021	7.71547	7.58321	7.5495	7.63917	10.8062	8.39887	8.15133	7.4858	8.41263	8.7253	8.10463	7.87586	7.16861	8.18689	8.02131	8.68537	8.41107	8.23791	5.60721	8.11918	5.18083	8.47835	8.84575	4.38523	7.9295	7.14731	8.65299	4.95953	9.6444	7.18525	9.63084	8.81235
BATF3	8.10374	7.93577	8.72269	8.95589	9.5853	6.99779	7.51147	8.29947	8.59498	9.26275	9.34492	8.67501	4.4418	9.08724	8.71507	9.04616	8.97844	9.02375	9.03641	9.44739	8.05521	8.8251	8.15294	7.58837	7.73413	9.05765	8.33613	9.51218	7.50557	9.76564	9.78636	8.86774	8.38246	7.6823	7.94253	10.4067	6.87178	5.88501	6.51926	8.01335	7.01954	6.75147	8.55736	9.50104	7.07291	6.11133	6.04886	8.43091	7.9128
BAZ1A	10.9306	10.7096	11.0637	11.3113	11.0603	11.0751	10.7276	11.1025	10.2869	10.9126	9.22785	9.26122	8.34197	8.92176	9.75224	8.49922	9.74516	7.99584	9.08951	8.75691	10.8336	7.45414	9.69257	10.6459	11.6232	11.4736	11.2699	11.7756	10.8157	11.8383	11.7013	11.3655	10.7029	10.5833	12.3914	12.3203	12.8189	12.8592	12.1037	13.1831	13.303	12.3443	12.4512	12.3817	12.9465	11.0487	10.5783	12.9124	12.0782
BAZ1B	6.23401	6.50475	6.37026	6.2548	7.44603	6.50054	6.53526	6.78013	6.59312	6.47699	7.94442	5.40358	7.25388	7.66089	6.58732	7.29573	6.445	6.61216	7.88338	6.37749	6.84078	6.24473	5.92651	5.45348	6.81869	6.07305	6.55043	5.90698	5.36491	5.96642	5.54254	6.07687	6.45736	5.72428	12.8684	12.4891	13.1115	13.1056	12.9624	13.6172	12.9453	12.6678	12.2664	12.4373	12.9304	11.7986	12.3419	13.2375	12.8099
BAZ2A	7.02082	8.04134	7.33172	7.20438	7.68694	7.13345	7.19016	7.63519	7.50293	8.30152	7.3483	7.5087	8.05109	7.52066	7.37854	8.90525	7.96704	7.52775	8.89743	7.12037	6.94515	8.92915	7.23767	7.62247	7.30979	7.82276	7.21305	8.04922	6.40272	8.07802	7.34726	7.26161	7.40663	7.08086	13.073	12.929	13.8539	13.2805	13.2683	13.6205	13.4578	13.053	12.5092	13.4534	12.5817	12.0326	12.028	12.9316	12.9955
BAZ2B	10.1096	10.796	9.7111	9.78882	9.15976	9.95297	10.908	9.59804	10.006	9.04404	9.52469	8.96891	7.43737	9.18744	7.69114	9.46344	8.27742	11.7303	10.3359	10.5357	9.07046	2.19044	11.9278	11.1479	8.35304	9.83932	9.30765	7.24024	11.1184	8.31702	7.67383	9.66371	9.93344	10.9381	8.93135	8.39363	10.5647	11.1524	11.2232	11.1579	12.1643	9.61626	8.29923	10.0805	8.22103	11.6412	12.3042	9.76086	10.1502
BBC3	8.01161	7.86761	8.24418	8.38167	8.29399	7.67808	7.72691	7.58721	8.59894	8.56164	9.14518	8.79944	10.9832	8.61724	9.1457	8.78789	8.32298	6.35212	8.71777	9.53054	7.42937	10.3467	7.91269	7.48648	8.13028	7.88679	8.28769	8.70214	7.19006	8.18358	8.24918	8.45539	8.02182	7.41024	9.05526	10.6618	9.02647	10.0726	8.75168	9.3331	9.63822	9.21777	11.3082	8.64929	9.75013	6.91883	6.56163	10.3393	9.18321
BBIP1	7.72623	7.82211	8.01348	8.01597	7.43401	7.76751	7.81117	7.80836	7.63175	7.04149	6.97708	7.20786	7.54235	7.17057	8.3251	7.84371	7.89963	7.76022	7.71351	7.06721	8.18343	7.06544	7.74851	8.15649	8.18141	7.19325	7.74347	7.74203	7.9266	7.57903	7.4007	7.21176	7.55716	7.62994	9.16703	8.82496	9.24565	9.55679	10.3485	9.72029	9.07832	8.81364	8.64581	9.24783	8.80134	10.2373	11.2034	9.0044	8.91242
BBOX1	8.19822	8.21971	8.77826	7.60751	6.06609	6.44421	8.90811	7.50542	9.24229	9.06703	5.57371	8.24869	7.08736	8.03473	8.49999	4.84672	5.71291	9.70225	7.36128	9.38796	5.92327	6.26447	10.5771	10.2207	5.29726	5.0131	5.76597	7.76762	9.65878	6.0368	3.46244	6.03468	8.33774	9.47799	5.9654	0	5.54951	8.94167	9.21296	4.23718	8.00085	2.37464	2.68119	1.02307	3.09233	9.25059	9.61571	3.85919	7.55268
BBS10	8.28517	9.52432	9.14268	8.1245	8.69763	8.23912	8.9622	9.80645	8.18031	9.41974	6.65004	7.32043	3.71996	1.64531	6.44602	5.72847	6.75189	6.74288	6.82471	7.05185	9.87477	10.2939	9.21081	9.1463	8.16845	8.04332	7.31668	8.8785	8.80106	8.24372	8.73506	8.27236	8.12753	9.47333	9.13631	8.55634	9.65585	9.28657	10.2018	9.62177	9.87062	8.72365	8.66133	8.77019	9.37606	9.97548	10.4407	9.06873	8.91763
BBS2	10.0729	10.4636	9.65488	9.98719	9.91372	9.7436	10.5463	10.0621	9.50892	9.62251	10.1391	9.0951	5.24204	10.2952	10.3758	9.70333	9.18336	11.8167	11.0018	10.7507	10.1999	2.9282	11.425	10.4419	9.35789	9.52142	9.25752	9.53528	11.151	9.55501	9.40549	10.3012	10.2817	10.8246	9.85349	9.62947	10.5143	9.41271	10.7331	10.5254	10.8716	9.95122	9.90251	9.69318	8.77058	11.7155	12.2288	10.262	10.6005
BBS4	8.62746	9.268	8.98868	9.03671	9.0712	8.95564	9.29795	9.15936	8.8445	8.82941	9.78632	9.17832	7.04418	10.2623	9.76732	8.6098	8.03712	9.61577	9.83201	9.37414	9.22062	6.90972	9.29289	9.09336	9.50415	9.10984	8.6473	9.06264	8.80924	9.09297	8.837	9.04803	8.60033	8.66314	9.28375	9.41232	9.28622	10.0417	9.62794	9.95521	9.31675	9.66356	8.97558	8.90677	9.15335	9.2554	9.15872	9.2568	9.46733
BBS5	4.4442	5.53183	5.46623	6.76428	5.93533	6.57429	3.7602	6.20156	4.98527	6.33049	1.56777	5.65637	5.79657	7.20532	2.93378	7.17402	7.51147	6.67457	7.85668	3.89095	7.34928	2.64699	6.75752	6.61306	6.18885	4.21549	6.41691	7.10059	7.06228	6.05285	6.34567	5.87977	3.84352	6.28202	6.769	6.09336	6.1136	5.75248	7.06026	6.11446	7.77279	7.12039	5.92011	6.34899	6.0012	8.09559	8.14748	6.75751	6.65083
BBS7	7.84869	7.23157	8.36123	7.83015	8.39294	8.15932	8.0885	7.59059	8.7208	8.22904	6.65775	7.91205	7.46644	7.81034	7.4613	7.11552	4.99572	5.68844	6.72147	6.56204	7.92252	7.34313	8.48175	7.91645	8.17888	7.93801	8.18967	8.82116	8.49321	8.43039	7.01737	7.69486	7.9829	8.30646	9.49406	9.10065	9.39935	9.18994	9.44662	10.0682	10.351	9.37611	8.67286	8.8039	9.87828	9.80062	10.182	9.0245	8.96375
BBS9	6.82605	6.45426	6.56035	7.09386	7.52526	6.3827	6.99576	7.15465	7.25578	6.29137	5.92276	7.39339	5.02434	7.34082	5.73788	5.82017	7.6658	7.34326	7.48918	6.69028	6.79055	6.47626	6.91371	7.0262	8.65445	8.05453	6.60107	6.8761	7.36266	5.99846	6.95852	7.86048	7.54386	6.27016	8.06301	8.21022	8.75097	8.60365	9.25427	8.36091	8.8522	8.69479	8.16416	7.94646	9.26569	9.06034	9.32439	8.52211	8.90193
BBX	9.85264	10.3968	10.2383	9.96187	10.3746	10.1866	10.5165	9.81552	9.28381	10.238	9.42137	9.60655	9.98722	10.128	9.91823	10.1425	9.091	10.7609	9.49002	9.14557	9.43145	6.76603	10.6256	10.2168	9.69218	9.65092	9.40626	10.1332	9.81066	9.68016	9.45019	9.55825	9.78043	9.78359	11.7964	11.294	12.0286	12.2619	12.2371	12.5249	12.0319	11.5271	10.7024	11.3236	11.9212	12.782	13.513	11.95	11.9647
BCAM	6.96013	6.08019	5.06474	5.07485	5.80223	6.67341	5.39832	6.20712	6.66248	5.78907	7.51188	6.14551	8.52388	6.9291	5.64094	5.90163	6.35339	5.11809	5.86676	7.49453	5.35068	5.99676	6.07574	5.37688	4.708	5.86222	5.08627	5.2444	5.41843	5.74328	5.76162	4.85293	6.47819	6.18179	6.8055	7.41178	6.51808	5.51129	6.92678	5.95258	11.0115	7.54097	6.09026	5.50419	6.97917	8.79895	9.19394	5.65949	8.44067
BCAN	6.04893	6.13651	6.39987	6.07373	4.68184	5.82728	5.98982	5.42685	6.89327	6.82587	6.39969	6.84944	6.92822	5.80362	6.18799	5.22607	5.50615	8.16129	5.53103	7.25749	4.97789	8.72249	7.63573	5.45161	5.06636	5.38664	6.34188	6.20814	6.01942	6.48278	5.57112	4.83854	7.12377	6.11207	7.22032	3.27517	2.83012	3.04651	10.3109	1.036	2.50631	3.51918	2.90624	3.21069	3.91804	10.8372	13.6237	5.34468	9.62233
BCAP31	11.5173	11.5769	12.0101	11.1928	11.9319	11.244	10.622	11.8137	11.611	12.2149	13.1593	12.7327	6.50228	12.8311	11.946	12.343	12.4281	12.1096	12.0353	12.176	11.3626	10.7446	11.6523	11.5356	11.7782	11.9519	12.0318	12.3438	12.012	11.5564	11.8161	11.8278	12.1053	11.6147	11.2354	11.6246	12.1107	11.7201	11.2627	11.5073	11.426	12.9365	11.1266	12.283	11.3117	12.0569	12.1702	12.843	12.4962
BCAR1	6.46533	7.1145	6.69973	5.34842	3.91167	6.25463	4.61659	4.84932	5.71966	4.52306	5.52868	4.96579	3.774	5.8014	4.58918	4.83915	4.4475	9.41878	3.60763	7.70161	5.71557	6.96274	8.24175	6.34165	6.3333	4.92474	4.9189	4.57076	6.70159	4.66139	4.23989	4.74409	5.59338	6.97429	7.35776	7.83158	8.36629	7.37464	9.30482	7.39261	10.2726	8.93274	7.84213	9.53155	7.97883	11.2103	12.3373	9.69966	9.6508
BCAR3	9.25024	9.26114	9.45853	10.6009	9.56805	8.9307	8.74944	7.80102	10.7588	9.00338	9.76634	8.43998	7.66544	9.18677	8.53427	7.22651	7.51988	6.59273	8.24679	8.63495	8.68825	8.81488	8.35009	8.33929	8.74025	9.85308	9.41332	9.71805	9.00681	9.66965	8.44022	8.83222	9.73042	9.08467	11.3608	10.8449	11.4037	10.1245	10.8298	11.838	6.91148	10.8254	11.6812	9.95862	10.6025	8.25776	8.75272	9.97097	9.72706
BCAS1	9.56631	12.0353	11.2758	10.4765	9.87944	7.99263	11.6459	8.94858	8.75685	8.49426	9.94171	8.19089	9.17832	10.2073	3.93069	7.47559	7.38433	12.6644	8.16222	9.20393	7.10865	4.50779	13.1256	12.5108	4.99249	8.80328	10.0603	9.33353	11.1092	8.84934	8.09699	9.96822	10.8205	11.6937	10.3019	4.92118	9.58108	8.37029	13.5349	7.83898	4.53841	10.1583	9.05114	9.85951	10.4113	14.7391	15.3148	11.2918	12.3408
BCAS2	11.6296	11.7309	11.9887	11.6254	11.8846	12.1682	12.0875	11.0302	12.4637	11.9038	11.0432	11.5651	10.9519	11.6436	12.0405	9.6408	10.4008	10.6751	11.225	11.3483	11.0257	10.1242	11.7469	11.5236	11.5792	11.9142	11.9644	11.7706	11.6512	11.448	11.5295	11.4884	11.1607	12.0552	10.1517	10.2802	10.9326	10.5186	10.8653	11.2398	10.6394	10.3253	10.2452	10.6586	10.6301	10.0549	10.3808	10.2179	9.93427
BCAS4	8.84895	8.02984	8.83036	8.53664	8.60329	9.05278	8.66415	7.05836	8.70736	8.65982	8.93206	7.87019	8.86003	7.99959	6.85184	9.07969	8.69448	5.11763	8.35114	7.85708	8.82262	10.9541	6.9192	7.0202	8.95458	8.1184	7.9483	7.36343	8.17677	8.81764	8.77211	8.44987	7.99916	7.77158	9.51808	11.4504	11.3343	11.9937	11.6854	11.8062	7.91949	11.5906	11.2061	11.3484	11.7044	6.54752	7.40468	11.6356	9.54691
BCAT2	8.8378	8.40553	8.84907	8.7256	8.15531	7.57788	8.06154	8.54404	7.322	7.70003	7.75659	7.96351	4.44539	7.5491	7.75668	9.61571	9.32219	8.93455	9.44734	9.18744	8.83405	8.14767	7.44036	7.66925	8.62844	7.88307	8.25627	8.82216	6.65993	8.62468	9.76773	9.2804	8.85608	7.72191	10.2118	10.5272	10.0349	9.95987	9.64766	10.4374	10.5018	10.1113	10.5346	9.87704	10.5653	9.41004	9.43045	9.66326	9.31555
BCCIP	9.62517	9.71913	10.0928	10.2453	10.5959	9.91276	9.87477	9.43874	10.1933	10.181	10.5815	10.5202	6.02651	11.1461	11.3805	10.2618	9.98876	9.17135	9.99222	9.51425	10.6203	8.09135	9.06121	9.30848	10.8221	9.90196	10.0698	10.6643	9.64288	10.6956	10.3304	10.1334	9.38462	9.35745	11.7918	11.6497	12.1731	12.3192	11.9567	12.1994	11.6337	11.4026	11.5225	11.7501	11.5567	10.4014	10.4664	11.2009	10.9546
BCDIN3D	7.94812	7.82042	8.61774	8.37945	8.85888	8.59459	8.2067	8.29533	8.40071	8.28639	9.16575	8.3122	9.27283	9.69289	9.00831	6.20886	8.27708	8.51176	9.96215	8.56042	8.61092	5.54847	7.56954	8.00697	8.84049	8.06098	8.32313	9.08584	8.20556	8.44692	8.44781	7.55511	8.85699	8.43454	8.4294	8.95683	8.96311	8.6859	8.92864	9.18993	8.21488	7.73061	7.85568	8.45504	8.14632	8.00711	8.41427	8.13982	8.0088
BCHE	7.08197	8.48496	7.83034	7.60069	6.6598	5.99716	9.07269	6.10792	7.27017	7.29689	6.66024	8.13536	7.72543	7.31631	6.7782	2.93054	6.34424	8.18338	3.5077	8.14996	4.45613	5.83273	10.3495	9.30712	1.69657	3.2403	6.62177	1.7925	8.05689	3.0807	1.97887	7.01356	9.08653	9.36555	5.80639	2.68385	4.41759	3.74947	7.91543	3.23331	4.30208	9.60467	3.10088	0	5.08484	9.10099	10.0162	6.53734	7.13574
BCKDHA	10.6342	9.81122	10.862	10.1996	10.298	9.31779	10.0575	10.1708	9.5116	9.97996	10.6077	11.531	11.735	10.4615	11.1506	10.4153	11.2433	11.4625	11.9169	10.8995	10.8674	12.4081	9.8571	10.0271	10.2347	10.6409	10.164	9.98139	9.72035	10.4728	10.5847	9.9035	10.3102	9.45889	2.72015	1.66461	2.83012	3.95645	3.77628	4.59166	5.12689	2.37464	2.68119	2.84668	1.93481	2.60517	2.09093	3.18703	2.16694
BCKDHB	7.1645	6.8778	7.98167	8.50293	8.06425	6.27783	8.04049	5.83151	8.06391	8.09995	9.34881	7.1397	8.66803	6.74778	9.20253	6.63065	7.99214	7.11297	10.0984	8.0156	7.2164	5.4278	8.59408	8.07987	7.20429	8.18484	7.85702	8.41838	8.00673	6.93571	6.1834	7.33935	7.70331	8.30032	10.0245	9.0365	10.4177	10.7595	10.3734	10.8614	9.1514	8.73432	9.40688	8.4635	9.57251	10.2397	10.6983	8.71692	8.51482
BCKDK	8.62614	8.72324	9.06703	9.46621	8.98666	8.53677	8.74432	8.98917	9.21158	9.00964	9.28861	10.4517	5.54105	9.52251	7.96025	8.29258	9.64207	10.0608	9.31653	9.08085	9.2329	10.6927	9.37015	9.48123	9.42913	9.39086	9.72809	8.98686	8.37809	9.31538	9.19652	8.50565	9.1807	8.5597	10.2891	10.5004	10.3026	9.71119	10.286	10.3851	9.922	10.9382	10.174	10.9169	10.1687	10.2686	10.1588	10.5934	10.4681
BCL10	8.51146	8.57314	8.38808	8.5565	9.2564	9.4168	8.86457	8.29012	9.34972	9.15143	8.34034	8.26824	8.94935	9.2166	8.83131	8.14025	7.19992	6.08908	7.9505	8.06767	9.61871	8.83368	8.76752	8.61408	9.44127	9.7981	9.22399	10.247	8.49843	8.89118	10.3804	8.34493	8.57249	8.56462	9.76512	10.5649	10.1801	10.1977	10.2445	10.6551	9.68205	10.4065	10.4354	10.1132	10.3739	8.51199	8.40967	10.4613	9.7211
BCL11A	11.7481	10.7754	12.1668	11.7382	11.1199	10.9166	11.3656	11.0864	11.6539	11.7804	11.9196	10.6584	10.5565	10.4653	11.2275	9.63031	10.6731	5.92448	11.4076	10.0308	12.0628	8.1048	5.2719	8.604	10.2944	11.1389	10.8247	11.5687	9.80641	11.3265	11.8675	11.1665	10.7068	9.79381	11.1206	11.2701	10.8046	13.2865	10.713	10.9606	10.57	10.9785	11.6145	10.1064	11.9096	4.54673	4.81602	11.0758	10.7866
BCL2	7.93369	8.35764	8.68516	7.90149	8.7013	5.79253	5.69807	8.46149	8.05867	8.21508	6.37555	8.22694	4.2789	7.86323	7.37201	6.24404	8.94408	7.1399	8.38974	8.05748	8.81399	6.63139	7.18986	7.1406	8.46484	9.11803	7.81907	7.74247	7.63816	8.71792	8.1813	8.10642	8.04049	7.41468	12.9766	10.975	10.3563	11.7474	11.7323	10.5759	16.523	12.3682	12.1605	11.5624	13.6968	10.0368	10.2697	11.1307	11.4888
BCL2A1	10.5857	11.3575	11.2267	11.0439	12.317	9.98982	11.1739	12.6453	12.843	11.2937	12.4155	10.5537	11.9778	11.2426	11.3262	9.67363	11.2985	7.05387	9.58777	10.573	12.3306	7.74217	10.0618	11.0286	12.799	13.0185	11.0884	12.3696	11.8359	12.1468	11.1295	12.0707	11.5112	10.841	11.0839	13.5049	12.7633	12.4144	11.7755	12.7519	7.98094	12.4784	14.0084	12.6607	10.625	8.9549	9.27716	12.2219	11.4016
BCL2L1	6.42079	7.3485	6.95221	6.72255	7.11189	6.47787	6.00604	6.73589	7.46184	6.77256	7.34222	7.24034	4.60849	7.25174	4.96388	6.36795	7.0885	6.10981	6.62696	7.34892	7.85015	5.59116	6.1771	6.45955	6.46751	7.51689	6.73873	6.53839	6.41373	6.98239	6.19926	6.38151	6.86895	6.37309	11.4977	11.1554	12.0377	12.5194	12.318	11.9832	11.0423	11.9271	11.7586	11.9842	10.9698	11.716	12.0698	11.5498	11.8349
BCL2L10	6.02668	6.78531	7.10576	7.49387	8.41266	7.36298	6.19827	7.31584	6.89766	7.41656	8.22914	7.45216	4.84534	8.85591	6.62731	7.42127	7.15903	6.00701	7.07876	5.37088	5.78534	6.36163	4.59643	6.95072	5.47875	7.11451	6.93768	7.17166	5.94877	7.22387	7.8717	6.25765	6.78294	4.65767	5.0706	7.53507	5.8074	3.74947	7.00019	3.52423	0	8.32277	5.53843	9.58875	4.23884	1.60115	0	4.61006	8.1261
BCL2L13	7.42777	7.02228	7.42813	7.05368	7.80339	7.14655	7.3132	7.34346	7.54164	8.2683	8.50843	8.00665	7.88216	8.42537	6.92418	8.05362	7.74492	6.99298	7.7541	7.34528	7.14506	8.73139	7.82144	6.72797	7.78515	8.40323	7.80412	7.45391	6.94129	8.3056	7.94351	7.60872	7.28375	7.57109	11.3485	12.334	11.2347	11.0116	11.2807	11.6357	11.0503	11.4934	11.2081	11.4662	11.0333	11.134	11.3649	11.0149	10.9848
BCL2L14	4.06883	4.52535	4.43991	4.24139	4.05069	3.46475	4.03014	3.67351	4.85962	4.84508	5.45183	5.34771	7.25003	5.91075	4.31782	5.17438	5.10001	3.36196	4.30373	3.80119	4.02803	6.19013	4.03346	3.88303	4.0623	4.7958	3.13011	4.50677	3.44633	5.64313	3.98767	4.28271	4.82326	4.20815	7.14635	9.03352	5.8074	3.50773	4.11526	6.37402	0	7.32256	4.63349	9.07912	0.956867	1.60115	1.66607	7.45003	7.37448
BCL2L15	6.29505	6.68335	6.66868	6.14125	6.67791	6.10384	6.31257	5.3154	6.6027	6.27781	5.6251	5.35564	7.39351	7.54568	5.71786	7.16807	5.89307	6.05761	5.78778	7.04851	5.879	6.77552	5.62562	5.41446	6.35467	5.57597	5.55327	6.29671	6.22526	7.49062	7.22616	6.39694	5.17292	6.6167	4.85534	3.56698	4.19499	5.09585	4.11526	4.06677	4.53841	7.23507	4.9689	3.50111	4.23884	4.66711	4.63856	3.66796	5.87274
BCL2L2	9.61966	9.60708	9.61702	9.50866	9.02064	8.27638	8.88927	8.80276	8.89076	8.45956	8.6109	9.48209	5.80186	8.13475	7.29923	8.98875	9.48799	10.5826	9.61763	10.3539	8.7123	9.17185	9.83148	9.19211	9.58702	8.56437	8.10943	9.14826	8.34656	9.40693	8.92273	8.68381	8.83722	9.23554	9.83005	9.60957	9.74759	9.65102	10.4085	9.27801	10.5284	10.0921	9.65374	10.1172	10.0559	12.0535	12.222	10.6511	10.7336
BCL3	8.15206	6.91031	6.40838	6.73047	7.8681	6.02226	7.34568	5.46346	8.53525	8.35917	6.40106	7.89982	6.31069	7.94433	8.64024	7.00307	7.38044	6.36718	7.39942	7.88164	7.25273	9.07843	5.82478	5.54261	6.17427	7.15787	8.01196	8.71986	7.02246	8.32858	7.19723	8.01513	8.2493	6.25285	10.461	11.6478	11.2933	11.2242	11.1883	12.0165	8.57067	11.4264	11.9329	11.7927	10.1256	9.59594	9.17508	11.9921	11.2599
BCL6	11.0554	11.2071	9.96259	10.5893	9.50823	11.8144	10.8914	10.6023	9.04756	10.0072	10.5848	10.8804	11.3794	8.78877	7.36101	12.4858	11.4439	9.69293	11.7016	9.7197	11.2087	7.08779	10.5803	11.2987	11.5925	9.82835	9.21992	9.52004	10.3617	8.424	8.43048	10.7649	10.5641	11.257	12.116	10.992	13.3452	12.7896	13.4066	13.5451	9.93067	12.0935	12.5527	12.2716	11.9613	11.7238	11.0908	12.5792	12.446
BCL7A	9.01037	8.56378	9.56498	7.67176	7.5049	10.3973	9.67266	7.96166	9.05641	8.0457	9.56125	9.32978	8.7618	7.20871	7.13683	11.1858	9.04848	8.65433	9.89942	9.57585	8.28685	9.26186	7.4914	8.45219	8.65244	8.37217	9.51032	9.55414	8.24479	8.58523	10.0627	8.51628	8.45798	8.82748	9.50149	9.89418	12.1226	12.0961	12.2764	12.4358	11.3562	10.6411	11.7331	10.9496	6.04298	8.90986	10.0041	11.3788	9.88984
BCL7B	10.2319	10.2075	10.0138	10.2413	10.4544	10.1312	8.95424	10.1079	10.5047	10.449	11.4931	10.8667	8.90681	11.6558	10.5553	9.96255	10.2798	10.3967	11.3814	10.0955	10.1436	7.16896	10.3036	9.96954	11.0005	10.5712	10.2712	10.2815	10.3671	10.771	10.7153	10.6233	10.7823	10.3248	10.7362	10.9452	10.7781	10.6613	10.6989	11.0099	10.5789	11.0227	10.7174	11.0259	10.4163	10.0396	10.1967	10.9255	10.4954
BCL7C	8.06998	8.21564	8.69763	8.15087	8.01453	8.23726	8.27534	7.93994	8.58472	8.17073	9.55933	9.59051	3.93112	7.37157	6.74388	8.85382	10.0383	9.00289	9.21479	7.9765	8.2328	4.25175	8.81355	9.03716	8.69539	8.84579	8.00759	8.47843	7.64482	8.06459	9.11052	8.42378	8.45701	8.33279	8.87808	9.47745	9.42736	9.54281	9.68471	10.177	8.35039	10.2292	9.88939	9.41858	8.92101	9.32109	9.42133	9.31509	9.07064
BCL9	8.20022	7.2627	8.09377	8.13367	8.3537	7.29245	7.96163	7.72942	8.3882	8.27191	8.94424	9.33353	7.36032	9.32958	9.42948	9.38584	8.8454	9.08467	8.28576	8.4282	8.35985	8.19207	8.83079	8.74786	8.52886	7.93446	8.08878	9.22753	8.21417	8.02576	8.24807	8.29416	7.9349	7.93318	9.74647	9.94112	9.53824	9.7482	9.78307	9.75578	11.3439	9.19218	9.62039	10.0833	10.0105	9.3618	9.44176	9.26316	9.45841
BCL9L	7.3447	6.92257	7.74391	6.18478	7.82197	6.48505	7.16025	7.67122	7.6855	8.07202	8.14879	8.38575	8.84751	7.55832	8.6074	8.5431	6.98582	7.43836	7.80501	7.84844	7.07988	9.81956	7.65041	7.32413	6.6234	7.90711	7.21878	8.01496	7.33939	7.88717	7.91303	6.95119	7.38616	7.1526	9.49778	10.8389	9.24565	9.72363	8.66405	10.4065	9.55087	10.5229	9.48743	10.3427	8.08264	9.90377	9.58338	10.7875	10.4636
BCO2	7.51052	7.99982	7.39091	7.389	6.74914	7.75523	7.92069	7.073	6.83929	6.83964	7.3267	6.69733	2.80786	8.34432	6.72938	7.23408	8.37881	10.1339	6.09518	8.29335	7.04332	8.05131	7.99234	8.42089	6.70019	6.74322	7.83233	7.34003	7.75361	4.9875	7.88055	8.19469	7.33952	8.12004	5.18585	3.27517	4.8836	5.57547	6.44609	4.9267	7.22538	5.67899	4.86553	4.56738	5.79658	7.0013	7.92686	5.17519	5.33164
BCS1L	10.2918	10.8587	10.7835	11.006	10.4916	9.85726	10.6714	10.5643	10.7893	10.3072	11.6573	11.0631	6.60484	10.882	11.2058	10.8948	11.391	11.1997	11.5965	10.7359	10.2772	11.9588	10.041	9.70738	10.9535	10.5023	10.1179	10.7698	10.1212	11.4971	10.4109	10.9062	10.3832	9.80871	10.8174	10.7261	10.5916	10.1271	10.0321	10.5192	10.077	10.6163	10.4024	10.2734	10.5599	9.6444	9.86135	10.2234	9.66017
BDH1	5.74738	5.88557	7.61632	5.79807	6.5989	6.32542	6.11169	6.28856	7.35581	7.5041	7.07352	7.36961	7.4593	7.83763	6.98578	7.06587	6.58387	7.21606	6.19962	6.73935	5.90213	8.30258	6.56381	5.80803	7.9405	5.68523	6.03054	8.05228	5.44303	7.61021	6.87463	6.58459	7.35941	6.77015	10.1266	9.78129	10.1927	9.7809	9.54627	9.90709	9.84514	10.3796	8.97868	9.70572	9.0237	8.67521	9.2721	9.83814	8.48351
BDH2	8.56897	8.98069	8.90273	8.71031	8.27396	8.45235	9.0195	8.5017	8.93419	8.67056	8.38685	9.09791	10.0167	8.16786	8.82565	8.17565	7.76402	9.80274	7.95912	8.57794	8.61221	5.77904	9.86686	8.886	8.31812	8.74633	7.93923	7.63147	9.44719	8.05543	8.53545	8.99123	8.7207	8.68881	8.71814	7.38393	8.09789	8.65282	8.61815	8.48454	10.047	7.95407	8.30911	7.67491	8.67084	9.63705	9.95594	8.05929	8.33546
BDKRB1	4.88511	7.15565	2.87613	4.67222	6.11758	6.69672	6.54922	6.70327	4.17654	5.81909	4.49634	6.77349	2.50992	4.70614	6.82767	2.4965	6.01343	7.23011	6.15513	7.37633	5.75325	6.36622	6.13931	5.80348	4.67501	4.45632	6.66921	6.24316	5.90758	6.26831	3.34969	4.52066	5.52454	6.58401	1.51759	1.66461	1.01332	4.37236	1.49289	1.036	0	2.04947	3.27235	3.36319	0	0	2.91082	2.20265	3.40591
BDKRB2	5.56293	9.34083	4.37414	4.24745	6.85771	5.59639	5.71539	6.77406	6.10743	6.19909	7.68257	5.96997	8.05045	4.22142	3.48294	6.91604	6.40886	6.6056	9.51102	7.9649	7.67765	5.80026	7.03512	7.22001	4.926	6.23619	6.66808	6.61475	6.74278	8.12045	5.0837	7.33989	5.78054	7.26863	5.25786	6.64021	7.74064	8.86991	5.28928	6.46261	5.30829	6.94769	7.84213	7.57692	3.91804	5.4831	6.54494	8.12594	7.99899
BECN1	8.85765	8.56592	8.75784	8.41732	8.55203	7.76662	8.71658	8.62628	8.485	9.17996	8.51097	8.22564	6.53296	8.14687	7.51765	8.21901	8.18463	8.04954	9.06694	8.16611	8.4088	8.4377	8.22763	8.321	8.74756	9.14605	9.01647	8.59261	8.91529	8.78167	8.84981	8.30963	8.34979	8.6834	11.512	11.8547	12.2077	11.7395	11.6179	12.1764	11.4272	11.8818	11.3363	11.6995	11.58	11.402	11.6465	11.7841	11.2351
BEGAIN	7.64614	7.513	6.14901	7.11706	7.25119	7.07374	7.52804	7.16668	7.79453	8.06024	6.94935	8.45072	7.68003	3.48269	7.32462	7.44266	7.53864	8.39295	7.70914	9.82034	7.06228	7.93277	7.81316	7.50708	4.61661	4.84533	5.71527	5.86351	7.47082	5.185	7.35321	7.48659	7.21865	7.70217	5.25786	5.28465	6.02611	3.74947	4.90845	1.036	3.00405	5.42158	4.75417	4.74448	4.16508	6.41625	6.59445	5.9391	5.36257
BEND3	9.05899	8.27999	8.95838	8.92226	9.20541	8.4917	8.91418	8.84648	9.43325	9.35266	9.20393	9.39011	9.09906	8.93986	9.76107	8.84287	9.94228	8.44692	9.83001	9.1819	8.52886	10.8671	7.65144	8.01002	9.7161	8.74553	8.81866	9.90227	8.47735	8.90073	9.74745	8.79722	8.86072	8.47175	8.63269	8.47068	9.00946	9.00713	9.42012	9.2359	9.43612	8.26995	8.66133	8.0456	8.8551	6.04621	6.95189	8.84961	7.90231
BEND4	6.71924	7.62982	6.91718	7.71845	3.46115	6.29176	6.99201	6.53886	6.9298	7.62046	8.57465	6.54026	4.72241	5.69182	8.03137	8.06389	7.3458	5.72888	6.48766	5.597	7.23685	7.81786	3.87555	6.56552	6.87135	7.08086	6.38809	4.99903	6.29111	3.90378	5.98896	4.36154	6.52922	6.65034	10.348	7.35553	10.1532	11.2416	10.1159	9.26082	7.98761	3.3811	10.1118	6.25462	11.0065	4.02271	3.81157	9.8993	7.31246
BEND5	8.32493	7.43307	8.24849	8.4795	8.69812	7.07428	6.33858	9.43803	8.45086	7.70617	7.22527	9.35443	10.1664	5.71074	7.24468	3.89404	8.31335	7.73522	9.41059	8.35201	7.34292	6.46466	6.71904	6.36666	5.86039	8.16039	7.94888	8.87635	7.48334	9.21723	9.11147	7.35136	6.60193	6.65805	8.42549	9.60957	6.9921	8.07521	7.36025	5.31722	7.93338	8.40969	8.68809	7.0227	8.21647	6.84418	7.65856	3.3231	7.21414
BEND6	5.4702	6.60536	4.72853	4.85988	4.58469	4.41668	5.77139	6.21307	5.35842	4.91836	2.26834	5.48721	3.41633	4.34027	4.45358	4.09073	4.97071	6.19263	3.82569	5.50906	5.73622	4.6775	7.14041	6.61949	3.43118	3.90286	3.78236	2.66567	6.6101	4.37383	2.79333	5.25848	4.57657	6.95183	6.32523	2.90897	5.27376	4.13743	7.18244	4.59166	7.28072	5.42158	4.19569	1.02307	5.20012	8.6644	9.59356	5.9391	7.29653
BEST1	7.50771	9.04267	7.07115	7.71098	7.45759	6.30826	8.00245	6.89725	6.78739	6.57621	7.78285	8.36029	9.16417	9.4565	8.6094	7.95166	7.37131	10.2174	7.52433	7.91697	6.1802	7.72524	9.65557	8.4473	7.41295	7.45031	6.49593	5.12908	6.87714	6.4766	5.85204	6.77697	8.36011	8.69553	7.95882	6.20367	8.21626	6.72495	11.316	7.14742	6.85426	9.32993	7.50639	7.50495	8.09759	12.2082	12.3181	10.5976	10.2236
BEST2	2.44462	5.53814	5.89247	6.20701	5.61238	4.79215	6.82214	3.37372	5.15281	6.52791	5.44708	7.03061	4.16727	7.91799	8.09064	5.91342	6.40658	3.41069	6.74537	6.33383	5.33393	6.42282	4.69249	4.48458	5.62803	4.15282	6.53951	5.43013	4.98053	4.07667	7.34808	4.4433	3.52242	5.10257	0	1.06014	0	0	0.931502	0	1.11797	0	0	0	0.956867	2.0182	0	0	0
BEST3	5.1345	5.75944	4.63235	4.50388	3.67164	5.64698	5.2821	4.77746	3.65814	3.51137	5.93545	5.38638	9.71768	4.89206	2.80138	6.41551	4.45187	7.10761	4.96955	7.06762	4.1506	4.50539	7.41269	7.91312	7.78296	4.71975	4.63779	3.32682	5.96404	4.48221	3.70526	4.39704	6.29066	5.55166	3.99141	0	5.69843	0	7.54681	0	0	1.62902	1.05851	2.62321	4.86951	6.63868	7.29913	1.88848	5.50799
BEST4	4.33357	5.80845	5.3088	7.01466	6.52578	5.03753	5.79781	6.6237	4.1133	5.24099	7.6576	7.5375	3.80959	1.7008	5.41532	7.41131	7.77772	4.28045	4.30048	4.49273	8.10433	3.50543	3.64131	3.09173	7.32903	3.92853	6.21405	2.65925	6.40417	4.44123	4.21216	5.4128	5.36601	5.50024	5.29257	5.75947	5.58055	4.85853	5.56286	6.13617	0	4.45485	5.53843	4.43595	6.95748	4.11027	2.91082	4.24916	5.7377
BET1	10.9731	10.0895	10.1578	10.679	10.8938	10.3704	10.6169	11.0771	10.9744	11.3153	11.2557	10.3234	9.34835	11.4007	9.97423	8.81559	9.59142	8.97844	10.5749	9.67131	10.5299	3.48639	9.60015	10.1855	10.5675	10.7657	10.4646	10.2095	10.6457	10.4137	9.21632	10.0481	10.6393	10.8136	9.16469	9.29011	9.79468	10.0403	10.0171	9.84253	10.0163	9.3532	9.08318	9.58875	10.128	9.15346	9.48178	9.93691	9.9083
BET1L	8.06457	7.88031	8.23122	8.45151	8.17373	6.3749	6.7626	7.88605	8.63581	8.65324	8.3016	8.63635	8.37144	9.98383	9.18063	6.57172	8.50054	8.18995	8.27231	7.3448	7.62837	6.12234	7.60053	6.28663	8.46319	8.50238	8.68158	9.15028	5.96159	9.01873	7.68652	7.88541	7.10455	7.4329	10.8527	11.2815	11.458	11.157	11.2817	11.064	10.8887	11.509	10.8712	11.3461	10.6421	10.6499	11.0087	10.967	11.0739
BEX1	12.2895	12.6869	10.7594	11.611	9.87035	11.0517	12.1688	12.3447	11.5065	12.3564	9.88104	12.7805	5.89612	10.9668	8.43724	8.14642	6.89272	12.6195	8.65089	13.2976	8.53373	7.15711	13.1624	12.3491	6.56148	8.95408	8.82724	7.28917	13.7148	8.34432	7.51425	10.9616	9.81344	12.7288	8.06301	1.06014	5.51779	3.21717	7.96865	3.87351	1.74021	6.21444	6.81411	2.62321	5.79658	8.90986	10.6208	6.42083	7.51876
BEX2	9.76405	10.1417	9.23811	9.69268	11.1931	8.15119	10.2959	9.74029	9.25546	10.097	7.67621	9.39355	7.2859	11.0634	7.17651	8.44674	6.64498	11.1001	8.18013	11.1781	12.2182	8.03592	11.295	10.3459	6.17335	6.92561	7.6877	10.3248	11.7283	7.2859	5.71124	9.32525	11.2133	11.3255	7.36593	2.0893	4.48476	9.04446	8.27787	3.97337	9.60825	5.55602	6.95926	5.13192	9.89549	8.93106	10.2271	6.49474	8.68965
BEX4	9.73892	10.4326	9.57792	10.0344	9.11338	8.51784	10.7663	9.73315	8.92274	10.2583	6.17768	9.67044	8.91382	7.96205	6.66343	5.81282	7.03848	10.5273	8.43998	10.6618	10.9378	8.61071	12.2924	11.2423	8.06085	8.8991	9.19616	5.74392	11.6182	7.05185	4.9244	9.21701	10.4209	11.7115	9.14108	7.43005	8.03204	9.40611	10.6533	9.00171	10.6615	9.41864	9.88609	8.1749	10.3811	11.8316	12.2996	9.89384	10.6005
BEX5	9.77742	8.4601	8.83882	8.89075	8.45454	8.83424	9.46718	9.61566	9.53327	11.0304	7.89448	9.77254	3.71133	10.8433	4.83725	2.95106	5.67887	10.2722	6.90011	10.6166	7.63978	7.84743	9.65507	9.2051	6.79527	7.98588	8.32466	9.5061	11.6958	7.74457	7.33446	8.89023	9.88531	10.3243	6.14705	1.06014	2.34318	5.00555	5.59029	3.65029	4.97411	7.29398	4.50179	2.62321	2.51234	6.63868	7.65855	5.31234	8.10339
BFSP1	3.78492	5.5536	6.1467	6.69745	5.71689	5.69283	7.02999	6.05156	6.58917	6.6747	4.85918	7.18705	5.94881	5.56277	4.66265	6.78291	5.28507	7.61724	6.35943	6.88196	6.81781	10.6681	6.34868	4.85981	6.74238	6.51248	4.75651	4.60275	6.62442	4.45209	5.8094	6.85187	5.55556	6.62177	1.92398	2.41699	2.01994	3.36975	2.68786	4.15449	6.65084	2.04947	3.10088	5.53663	0	5.27151	5.57683	0.926616	3.40591
BFSP2	6.99882	7.01765	6.2898	4.2939	8.49391	8.42989	7.55862	6.81265	8.31058	8.08991	8.46197	8.10359	5.51315	10.179	7.28483	8.2183	6.28482	4.06233	8.39658	4.45817	6.60545	7.81049	5.37022	7.03267	6.44102	7.84899	7.78713	7.8672	7.34119	7.77323	7.88487	8.36526	8.10573	6.88921	4.60224	5.73027	7.67744	6.02949	6.05143	6.74286	1.74021	6.83319	5.53843	7.37642	4.00517	0	0	6.55126	6.24887
BGLAP	8.28551	8.17919	7.87501	7.76912	8.25294	8.30369	7.13994	7.605	8.44293	7.84946	7.43621	8.48567	5.79367	8.84813	7.3089	8.5284	8.19767	9.6238	7.50344	8.05623	7.28429	3.21283	8.21626	7.92161	8.27435	8.25278	7.98026	8.57987	7.82291	7.90318	8.58694	7.83106	7.94303	7.77465	2.2407	4.19866	2.6071	2.6293	3.77628	3.65029	5.26504	3.6452	3.42559	3.50111	3.61977	2.34133	0	0.926616	2.42314
BGN	7.99834	8.50374	6.94793	7.39504	7.32019	7.31242	6.77305	8.82394	7.25883	7.63734	8.76197	8.32774	8.40982	8.19876	6.72747	9.47746	8.65437	8.18163	8.88398	7.13454	6.79256	11.483	7.94299	8.49541	7.03142	6.83352	7.28958	6.08987	7.56341	6.78695	7.00804	9.03153	7.16623	7.7656	10.9965	11.4119	11.6581	11.1103	10.6062	11.5843	12.7828	12.3153	12.4952	12.671	8.0002	10.8876	11.0958	11.6274	12.7442
BHLHB9	6.56148	7.08657	6.5539	6.2868	6.44231	3.1662	7.55821	7.02091	6.94505	7.05874	3.33538	5.14181	8.9307	6.39717	5.0547	5.39328	4.79109	8.65109	3.87175	7.703	7.26428	9.29404	7.69981	7.32924	6.34927	5.6036	5.5084	6.67622	7.10107	6.48663	5.16171	6.73071	7.00024	7.12613	6.52816	4.11078	5.93297	6.31915	7.80855	6.0473	8.87396	5.49037	5.50442	3.84991	7.13218	8.84753	9.31458	6.7931	7.03373
BHLHE23	3.18525	2.56903	3.56071	2.67732	2.69176	5.3455	2.32972	5.5593	2.43664	4.20888	2.37736	3.09353	7.08494	2.51115	2.46854	3.3356	3.85449	5.23824	3.54637	3.5825	3.55802	3.98417	2.60509	4.37311	3.17123	3.94436	2.12383	3.69155	2.62298	3.4246	3.55948	3.83207	2.83137	1.93036	0	0	0	0	0	0	0	0	0	2.35867	0	0	0	0	0
BHLHE40	6.81837	6.69645	7.43037	6.68224	8.55909	8.13874	7.08229	8.05725	8.07908	7.03394	8.10313	9.44924	5.83017	8.54201	7.43598	9.12451	9.55348	6.60099	7.57033	7.4861	8.82356	9.61212	9.38635	8.96405	8.82629	10.3069	8.6683	9.07879	8.50199	8.66468	5.66746	8.49605	8.61188	9.18136	11.1169	12.5018	11.9927	10.7809	11.1594	12.33	12.2064	13.2467	11.1618	13.3392	10.9521	10.3337	10.9353	12.9671	11.945
BHLHE41	7.9855	8.15914	7.01461	6.90982	8.23569	7.77644	6.9156	7.28606	7.53074	7.58343	7.03686	6.82757	5.14731	5.58215	6.20598	7.27551	6.71612	8.55492	6.8647	8.07743	6.01112	5.87824	8.28474	8.57636	6.80625	7.2742	7.50098	6.60424	7.9485	6.46807	8.66011	8.47504	7.78703	7.57252	8.73085	9.56273	10.5194	10.3681	12.0504	10.1141	7.07068	11.593	9.02739	10.1091	9.16048	13.494	13.5923	11.8532	12.075
BICC1	5.09477	5.41333	4.54924	4.87689	5.31707	5.98731	5.3547	6.8531	4.54178	6.1864	5.75348	7.13992	6.7401	7.71041	5.43036	3.48717	4.31443	5.63406	5.36995	6.37302	6.50468	4.91717	6.34776	5.93178	5.81414	5.40822	5.06064	5.22197	6.58113	6.24973	3.08957	4.45427	5.62993	6.12465	5.2223	6.07025	7.26475	7.44505	5.50639	7.05926	6.22374	7.64269	6.38008	7.73206	3.24334	5.85668	5.95088	7.05005	7.48402
BID	9.53258	9.39811	10.7246	10.1637	10.1415	9.75567	9.00323	9.97328	11.0244	9.88301	10.2588	11.5115	8.99798	11.4264	11.5292	10.1893	11.7017	9.89115	10.6872	10.4625	10.8513	9.40448	8.84183	9.62291	11.6347	11.0561	10.4832	10.7849	8.91377	11.3215	10.9563	10.841	10.3883	9.0846	11.3172	12.649	10.2661	11.8364	10.9675	11.1352	9.95809	11.0263	12.3324	10.4678	11.0811	9.82832	9.92724	10.9572	10.7075
BIK	11.536	10.6564	11.9157	11.6612	9.89682	12.3877	12.1565	10.6471	12.1265	12.0486	10.8017	10.1621	6.21084	10.9665	3.99054	12.114	10.5932	7.70109	9.12813	9.20827	10.2138	11.5133	6.05569	10.8635	11.2325	9.63841	10.9169	9.70536	10.5096	10.6541	11.52	11.1875	11.0615	10.6037	10.5116	9.98039	11.0579	9.92796	11.2546	11.4026	6.82477	9.49177	10.4388	9.96012	11.8858	2.0182	3.27709	9.54646	9.50247
BIN1	10.4462	11.3417	10.826	10.3902	9.51887	9.68429	10.9941	9.53772	9.91773	9.31374	11.0984	9.80921	8.80889	9.96753	8.39226	10.8595	9.53878	13.8049	10.8559	10.3945	8.71714	6.68268	12.941	11.1924	7.60873	8.7308	9.48854	9.28478	10.8876	9.98808	9.53348	10.6448	10.0969	9.42857	11.1581	10.1839	10.7502	10.2116	12.1252	10.3896	7.22538	10.4908	10.9586	10.6222	10.4023	13.6873	15.0909	10.3886	12.0927
BIN2	8.4977	7.26744	7.50618	6.57785	8.80238	8.07332	7.27598	7.43737	8.97006	8.64714	9.00144	9.25244	3.8153	9.14647	9.03465	6.13931	7.99774	8.73044	9.06418	9.48715	6.48245	6.08728	7.80189	9.05236	8.28263	8.00537	8.32144	8.92226	8.18914	9.1824	8.10902	8.21609	8.49609	9.04661	10.5834	10.5388	10.2249	10.2192	10.7755	11.5784	8.05264	11.0486	10.6294	12.0198	9.71017	11.3188	10.1657	11.1388	10.8507
BIRC2	12.6071	12.6231	12.1849	12.5801	12.6992	12.4484	12.547	12.5343	12.317	12.4124	12.8027	12.7073	10.9124	12.7288	13.1712	11.7435	12.2498	12.1069	12.4458	12.7805	12.5872	9.19467	12.4059	12.3362	12.261	12.458	12.1821	12.5888	12.392	12.019	11.353	12.1609	12.0927	12.7338	11.1409	11.2093	11.3945	11.9322	11.6894	11.9209	11.4031	11.1774	11.0638	11.4402	11.0111	11.1847	11.5225	11.5089	11.3739
BIRC3	10.7644	10.47	11.116	10.6588	11.0036	11.3759	11.5576	10.3958	10.7685	10.2874	11.2029	11.0101	7.61998	10.8745	11.4076	10.7953	10.6233	7.96749	11.0236	10.4871	11.2224	10.6901	8.96428	9.7028	10.7219	10.0788	11.4182	12.7521	10.0847	12.3776	11.2203	10.9867	10.858	10.6724	13.0267	13.0589	13.7057	14.138	13.0157	15.0489	8.6358	13.8523	14.2521	13.2807	12.4063	9.65718	9.1366	13.5405	12.9864
[truncated: 10,727 more rows]
[truncated: 33 more columns]

## Sheet: S2 Table
S2 Table: The details of 119 modules
M5	M7	M11	M12	M13	M14	M15	M16	M17	M18	M19	M20	M21	M22	M25	M26	M27	M28	M29	M30	M32	M33	M34	M35	M36	M37	M38	M39	M40	M41	M42	M43	M44	M45	M46	M47	M48	M49	M50	M51	M52	M53	M55	M56	M57	M58	M64	M66	M67	M68
[truncated: 424 more rows]
[truncated: 69 more columns]

## Sheet: S3 Table
S3 Table: The gene ontology enrichment results of 119 modules
[truncated: 120 more rows]

[truncated: 20 more sheets: S4 Table, S5 Table, S6 Table, S7 Table, S8 Table, S9 Table, S10 Table, S11 Table, S12 Table, S13 Table, S14 Table, S15 Table, S16 Table, S17 Table, S18 Table, S19 Table, S20 Table, S21 Table, S22 Table, S23 Table]
